# Supplementary material for: Immune transcriptome analysis of COVID-19 patients infected with SARS-CoV-2 variants carrying the E484K escape mutation identifies a distinct gene module
Source: Sci Rep. 2022 Feb 18;12:2784. doi: 10.1038/s41598-022-06752-0 (PMC8857234; doi:10.1038/s41598-022-06752-0)
Supplement: Supplementary file 2 — Supplementary Table 1. [file 41598_2022_6752_MOESM2_ESM.xlsx]

## Sheet: Alpha variant
Supplementary Table 1. Patient information
Variant	Sample ID	Sex	Age	BMI	COVID-19 test after onset of symptoms (days)	1st Vac (days)	2nd Vac (days)	Hospitalization (days)	ICU (days)	Treatment	Treatment (days)	hospitalized sampling	discharged sampling	covalescent sampling	Underlying diseases
Alpha+EK	39	M	33	22.9	1			17	1			2	37	65	alcohol-driven liver cirrhosis
	40	M	73	25.9	0			35	5	Fortecortin 6mg	10	1	14	29	oesophogastric junctional adenocarcinoma (diagnosis in December 2020), COPD stage IIIb, coronary heart disease due to cardiac infarction 2008, atrial fibrillation, chronic kidney failure
	41	M	84	26.8	0			34		Urbason 40mg	15	1	15	35	cor hypertonikum, atrial fibrillation, chronic kideny failure III
	45	M	57		0			39		Fortecortin 6mg	12	1	10	deceased	ascites due to alcohol-driven liver cirrhosis
	51	M	86	25	-1			23		Fortecortin 6mg	16	5	12	deceased	cardiac decompensation, bypass surgery in July 2009, cardiac infarction due to COVID-19, paroxysmal atrial fibrillation, diabetes mellitus type II
	52	F	78	25.6	6			19				7	declined		vascular leukencephalopathy, diabetes mellitus type II, Morbus Parkinson
	53	F	87	23.3	1	-22		23		Fortecortin 6mg	9	2	10	24	hysterectomy with adnectomy due to pyometra at March 24, 2021
	54	F	80	33.2	8	-21		16				9	32	61	chronic kidney failure stage G3b, posterior cardiac infarction, hypertonia, hypercholesterinemia
	57	F	61	17.6	0			20		Fortecortin 8mg		5	deceased		Adenocarcinoma of the lung Stage UICC8 IV with multiple metastasis, COPD II
	58	M	45		8	-6		74				9	declined		chronic kidney failure, liver cirrhosis Child-Pugh B
	59	M	82	23.2	0			87		Fortecortin 6mg	18	11	21	55	E.coli sepsis with acute kidney failure in January 2021, heart failure NYHA I due to pulmonary hypertonia, atrial fibrillation
	60	M	74	23.7	-4			29	7	Fortecortin 6mg	19	7	17	deceased	coronary heart disease, cardiac infarction April 2019, COPD III/B, perforated sigma diverticulitis
	62	F	31	20.3	0	-35	48					3	10	39	a kind a comorbidities like adipositas permagna; Due to her COVID-19 disease she requires hemodialysis now as she is suffering from kidney failure.
Alpha	8	M	67	25	0	-10		37				1	15	deceased (at 32 day)	ischemic stroke in June 2020, diabetes mellitus type II, arterial hypertonia, recurrent aspirations, atrial fibrillation
	10	F	53	normal (18.5-24.9)	0			8				0	26		COVID-19 infection in March/April 2020, hepatitis C (successful eradication therapy in Innsbruck)
	11	F	65	35.6	4			4				4	14	53	Asthma bronchiale, early diabetes mellitus type II, arterial hypertonia, adipositas, hypercholesterinemia
	19	M	54	27.8	1			7		Fortecortin 4mg	6	1	22		brain tumor with successful removement 2014
	20	F	93	low BMI (<18.5)	1			5		therapy with convalescent plasma	1	3	26		arterial hypertonia
	21	M	60	29.7	0					Dexabene 4mg	14	9	31		atrial fibrillation, early diabetes mellitus type II, hemochromatosis
	22	M	39	26.8	3			9		Fortecortin 4mg	11		32		hemochromatosis
	23	F	60	25.4	7			8		Fortecortin 4mg	11		29		chronic pancreatitis, hyperthyreosis
	26	M	79		1	-14		11		Fortecortin 4mg	21	3	deceased (at day 11)		COPD III, dementia, recurrent pneumoniae, atrial fibrillation
	27	F	75	20	1			9				6	26		arterial hypertonia, hypercholesterinaemia, hypothyreosis
	28	M	81	21.6	0	-17		7		Prednisolon 10mg	11	1	21		kidney failure stage IIIb, nephrectomy 1988, arterial hypertonia, smoker
	29	F	78	32,3	0			48				6	14		Bettlägrigkeit bei Glutealabszess, St. P. Mediateilinfarkt 2019, akut auf chron NV
	30	F	76		4			9				6	25		arterial hypertonia, hypothyreosis
	31	M	72	36.3	6			37	8	Dexamethasone	19	18	deceased (at day 22)		COPD II, arterial hypertonia, adipositas
	32	M	86	24.6	7			13	6	Methylprednisolon 40mg (oral)	13	9	deceased (at day 13)		Hyperreagibles Bronchialsystem mit V.a. Asthma bronchiale, VHFli
	33	F	84	26.7	0			21	2	Fortecortin 6mg, Methylprednisolon 4mg	21	2	13		Z.n Tako- Tsubo CMP; Z.n. PAE 02/21, DM
	34	F	81	23.9	0			11		Dexabene 4mg	15	3	10		multiple myeloma stage IV (diagnosis 2015, ongoing chemotherapy), arterial hypertonia, cardiac insufficiency due to secondary amyloidosis
	35	F	67	24	0			16		Dexabene 4mg	13	3	10		diabetes mellitus type II
	38	M	83	24.8	3			19				4	14	42	pancytopenia due to myelodysplastic syndrome, sigma-rectum carcinoma, arterial hypertonia, hyperlipidemia
	42	F	69	19.5	7			7				8	21		early diabetes mellitus type II
	43	M	89	26.2	1	-9		15		Dexabene 4mg	15	2	deceased (at day 14)
	44	M	80		7	-24	-3	11				8	23	44	coronary heart disease, reconstruction of mitral valve 2010, kidney failure stage III, diabetes mellitus type II, arterial hypertonia, hyperlipidemia, adipositias, ischemic stroke 2014
	46	M	61		6				22	convalescent plasma therapy, Dexabene	1	12	24	45	chronic pain syndrome, smoker, arterial hypertonia
	48	F	89	28	10			63				12	23		cardiac heart disease, stroke in March 2021, arterial hypertonia, kidney failure stage II, decompensated aortic stenosis stage III with dilated cardiomyopathia
	49	F	80	19.1	1			13		Dexabene 6mg	9	3	35		B-CLL, diabetes mellitus type II, arterial hypertonia, cardiac insufficiency NYHA II, pulmonal hypertonia
	50	M	75	24.5	2			10		Dexabene 6mg	9	4	15		arterial hypertonia, early diabetes mellitus type II, hypothyreosis
	55	F	77	23	9			7		Methyldprednisolon 40mg (oral)		10			Myocardial infarct 2018, Polymyalgia rheumatica
	56	M	49	21.3	18			20		Methylprednisolon 40mg (oral)			19	45	iCMP due to posterior infarction in February 2021 with lay resuscitation, Dressler syndrome, deep vein thrombosis in March 2021 with central pulmonary embolia and subsequent infarct pneumonia
	61	F	48	44.6	18			64	28	Fortecortin 6mg	6		19		dialysis-dependent kidney insufficiency, diabetic nephropathia, adipositas permagna
	63	F	31		0	-37		33	10			3	39
	66	F	72		4			7		Fortecortin 6mg	10	9	19
	68	F	93		0	-40	-19	5		Dexabene, high flow oxygen	7	2
	69	M	80		6	-74	-53	17				10	32
	70	M	92		0	-14		11		Dexabene, high flow oxygen	25	3	17	deceased (at day 26)
	71	M	72		2			58<	57<	corticosteroids (inhalative therapy)	57<	3	15
	72	M	30		0					Fortecortin/Dexabene 6mg	11	13	26

## Sheet: Gamma variant
Variant	Sample ID	Sex	Age	BMI	COVID-19 test after onset of symptoms (days)	1st Vac (days)	2nd Vac (days)	Hospitalization (days)	ICU (days)	Treatment	Treatment (days)	hospitalized sampling	Underlying diseases
Gamma	64	M	61		6	78		9		corticosteroids, antibiotics (Tazobactam), high flow oxygen	9	9
	65	F	58		0							3
	67	M	57		-2			21		antibiotic treatment, non-invasive ventilation	19	11	arterial hypertonia, diabetes mellitus type 2
