# Supplementary material for: Immune transcriptome analysis of COVID-19 patients infected with SARS-CoV-2 variants carrying the E484K escape mutation identifies a distinct gene module
Source: Sci Rep. 2022 Feb 18;12:2784. doi: 10.1038/s41598-022-06752-0 (PMC8857234; doi:10.1038/s41598-022-06752-0)
Supplement: Supplementary file 3 — Supplementary Table 2. [file 41598_2022_6752_MOESM3_ESM.xlsx]

## Sheet: SNPs
Variant	Sample ID
Wuhan-Hu-1	Domain		ORF1ab
	Position	241	337	346	913	1009	2069	2093	2453	2648	2668	2749	2790	3037	3267	3638	3810	5301	5388	5787	5944	5986	6954	7228	8603	9943	10277	10563	11083	11173	11288-11296	114408	11572	12525	13059	13665	14408	14676	15096	15240	15279	16176	16671	17615	17762	18493	18979	20946	21304-213055
Alpha+EK	39	C>T			C>T	C>T								C>T	C>T				C>A		C>T	C>T	T>C								TCTGGTTTT>△	C>T						C>T	T>C		C>T	T>C	T>C
	40	C>T			C>T									C>T	C>T				C>A		C>T	C>T	T>C								TCTGGTTTT>△	C>T						C>T	T>C		C>T	T>C	T>C
	41	C>T			C>T									C>T	C>T				C>A		C>T	C>T	T>C								TCTGGTTTT>△	C>T						C>T	T>C		C>T	T>C	T>C
	45	C>T			C>T									C>T	C>T				C>A		C>T	C>T	T>C				C>T				TCTGGTTTT>△	C>T						C>T	T>C		C>T	T>C	T>C
	51	C>T			C>T									C>T	C>T				C>A		C>T	C>T	T>C				C>T				TCTGGTTTT>△	C>T						C>T	T>C		C>T	T>C	T>C
	52	C>T			C>T									C>T	C>T				C>A		C>T	C>T	T>C								TCTGGTTTT>△	C>T						C>T	T>C		C>T	T>C	T>C
	53	C>T			C>T									C>T	C>T				C>A		C>T	C>T	T>C								TCTGGTTTT>△	C>T						C>T	T>C		C>T	T>C	T>C				C>T
	54	C>T			C>T									C>T	C>T				C>A		C>T	C>T	T>C								TCTGGTTTT>△	C>T						C>T	T>C		C>T	T>C	T>C
	57	C>T			C>T									C>T	C>T				C>A		C>T	C>T	T>C								TCTGGTTTT>△	C>T						C>T	T>C		C>T	T>C	T>C
Alpha	8	C>T	C>T		C>T									C>T	C>T				C>A		C>T	C>T	T>C								TCTGGTTTT>△			C>T			C>T	C>T	T>C		C>T	T>C			C>T
	10	C>T	C>T		C>T									C>T	C>T				C>A		C>T	C>T	T>C								TCTGGTTTT>△			C>T			C>T	C>T	T>C		C>T	T>C			C>T
	11	C>T			C>T					G>T				C>T	C>T	G>T			C>A			C>T	T>C	T>C							TCTGGTTTT>△		C>T		C>T		C>T	C>T			C>T	T>C							CG>AA
	19	C>T	C>T		C>T									C>T	C>T				C>A		C>T	C>T	T>C								TCTGGTTTT>△			C>T			C>T	C>T	T>C		C>T	T>C			C>T
	20	C>T	C>T		C>T									C>T	C>T				C>A		C>T	C>T	T>C								TCTGGTTTT>△			C>T			C>T	C>T	T>C		C>T	T>C			C>T
	21	C>T	C>T		C>T									C>T	C>T				C>A		C>T	C>T	T>C								TCTGGTTTT>△			C>T			C>T	C>T	T>C		C>T	T>C			C>T
	22	C>T	C>T		C>T									C>T	C>T				C>A		C>T	C>T	T>C								TCTGGTTTT>△			C>T			C>T	C>T	T>C		C>T	T>C			C>T
	26	C>T			C>T									C>T	C>T	G>T			C>A			C>T	T>C	T>C							TCTGGTTTT>△		C>T		C>T		C>T	C>T			C>T	T>C							CG>AA
	27	C>T	C>T		C>T									C>T	C>T				C>A		C>T	C>T	T>C								TCTGGTTTT>△			C>T			C>T	C>T	T>C		C>T	T>C			C>T
	28	C>T		C>T	C>T				C>T					C>T	C>T			C>T	C>A	C>T		C>T	T>C			C>T					TCTGGTTTT>△						C>T	C>T			C>T	T>C
	29	C>T			C>T				C>T					C>T	C>T				C>A			C>T	T>C			C>T					TCTGGTTTT>△						C>T	C>T			C>T	T>C
	30	C>T	C>T		C>T		A>G							C>T	C>T				C>A		C>T	C>T	T>C								TCTGGTTTT>△			C>T			C>T	C>T	T>C		C>T	T>C			C>T
	31	C>T			C>T					G>T				C>T	C>T	G>T			C>A			C>T	T>C								TCTGGTTTT>△		C>T		C>T		C>T	C>T			C>T	T>C							CG>AA
	32	C>T			C>T									C>T	C>T				C>A			C>T	T>C		T>C					C>T	TCTGGTTTT>△					C>T	C>T	C>T			C>T	T>C		A>G		C>T
	33	C>T			C>T									C>T	C>T				C>A			C>T	T>C								TCTGGTTTT>△						C>T	C>T			C>T	T>C		A>G
	34	C>T	C>T		C>T									C>T	C>T				C>A		C>T	C>T	T>C								TCTGGTTTT>△			C>T			C>T	C>T	T>C		C>T	T>C			C>T
	35	C>T	C>T		C>T		A>G							C>T	C>T				C>A		C>T	C>T	T>C								TCTGGTTTT>△			C>T			C>T	C>T	T>C		C>T	T>C			C>T
	38	C>T			C>T					G>T				C>T	C>T	G>T			C>A			C>T	T>C	T>C							TCTGGTTTT>△		C>T		C>T		C>T	C>T			C>T	T>C							CG>AA
	42	C>T			C>T			T>A					C>A	C>T	C>T				C>A		C>T	C>T	T>C								TCTGGTTTT>△						C>T	C>T	T>C		C>T	T>C
	43	C>T		C>T	C>T				C>T					C>T	C>T			C>T	C>A	C>T		C>T	T>C			C>T					TCTGGTTTT>△						C>T	C>T			C>T	T>C						C>T
	44	C>T			C>T					G>T				C>T	C>T	G>T			C>A			C>T	T>C	T>C							TCTGGTTTT>△		C>T		C>T		C>T	C>T			C>T	T>C
	46	C>T	C>T		C>T									C>T	C>T				C>A		C>T	C>T	T>C								TCTGGTTTT>△			C>T			C>T	C>T	T>C	C>T	C>T	T>C			C>T
	48	C>T	C>T		C>T		A>G							C>T	C>T				C>A		C>T	C>T	T>C								TCTGGTTTT>△			C>T			C>T	C>T	T>C		C>T	T>C			C>T
	49	C>T		C>T	C>T				C>T					C>T	C>T			C>T	C>A	C>T		C>T	T>C			C>T					TCTGGTTTT>△						C>T	C>T			C>T	T>C
	50	C>T			C>T			T>A					G>T	C>T	C>T				C>A		C>T	C>T	T>C								TCTGGTTTT>△						C>T	C>T	T>C		C>T	T>C
	55	C>T			C>T				C>T					C>T	C>T				C>A			C>T	T>C			C>T		G>T			TCTGGTTTT>△						C>T	C>T			C>T	T>C
	56	C>T			C>T							C>T		C>T	C>T				C>A			C>T	T>C		T>C					C>T	TCTGGTTTT>△					C>T	C>T	C>T			C>T	T>C		A>G		C>T
	68	C>T	C>T		C>T									C>T	C>T		C>T		C>A		C>T	C>T	T>C								TCTGGTTTT>△			C>T			C>T	C>T	T>C		C>T	T>C			C>T
	69	C>T	C>T		C>T		A>G				C>T			C>T	C>T				C>A		C>T	C>T	T>C						G>T		TCTGGTTTT>△			C>T			C>T	C>T	T>C		C>T	T>C			C>T
[truncated: 35 more columns]

## Sheet: amino acid of Spike protein
Variant	Sample ID
Wuhan-Hu-1	Domain	Spike protein
	a.a. Position	69-70	98	138	140	144	484	501	570	614	681	716	983	1118	1263
Alpha+EK	39	HV>△				Y>△	E>K	N>Y	A>D	D>G	P>H	T>I	S>A	D>H
	40	HV>△				Y>△	E>K	N>Y	A>D	D>G	P>H	T>I	S>A	D>H
	41	HV>△				Y>△	E>K	N>Y	A>D	D>G	P>H	T>I	S>A	D>H
	45	HV>△				Y>△	E>K	N>Y	A>D	D>G	P>H	T>I	S>A	D>H
	51	HV>△				Y>△	E>K	N>Y	A>D	D>G	P>H	T>I	S>A	D>H
	52	HV>△				Y>△	E>K	N>Y	A>D	D>G	P>H	T>I	S>A	D>H
	53	HV>△				Y>△	E>K	N>Y	A>D	D>G	P>H	T>I	S>A	D>H
	54	HV>△				Y>△	E>K	N>Y	A>D	D>G	P>H	T>I	S>A	D>H
	57	HV>△				Y>△	E>K	N>Y	A>D	D>G	P>H	T>I	S>A	D>H
Alpha	8	HV>△				Y>△		N>Y	A>D	D>G	P>H	T>I	S>A	D>H
	10	HV>△				Y>△		N>Y	A>D	D>G	P>H	T>I	S>A	D>H
	11	HV>△				Y>△		N>Y	A>D	D>G	P>H	T>I	S>A	D>H
	19	HV>△				Y>△		N>Y	A>D	D>G	P>H	T>I	S>A	D>H
	20	HV>△				Y>△		N>Y	A>D	D>G	P>H	T>I	S>A	D>H
	21	HV>△				Y>△		N>Y	A>D	D>G	P>H	T>I	S>A	D>H
	22	HV>△				Y>△		N>Y	A>D	D>G	P>H	T>I	S>A	D>H
	26	HV>△				Y>△		N>Y	A>D	D>G	P>H	T>I	S>A	D>H
	27	HV>△				Y>△		N>Y	A>D	D>G	P>H	T>I	S>A	D>H
	28	HV>△	S>F	D>H		Y>△		N>Y	A>D	D>G	P>H	T>I	S>A	D>H
	29	HV>△	S>F	D>H		Y>△		N>Y	A>D	D>G	P>H	T>I	S>A	D>H
	30	HV>△				Y>△		N>Y	A>D	D>G	P>H	T>I	S>A	D>H
	31	HV>△				Y>△		N>Y	A>D	D>G	P>H	T>I	S>A	D>H
	32	HV>△				Y>△		N>Y	A>D	D>G	P>R	T>I	S>A	D>H
	33	HV>△				Y>△		N>Y	A>D	D>G	P>H	T>I	S>A	D>H
	34	HV>△				Y>△		N>Y	A>D	D>G	P>H	T>I	S>A	D>H
	35	HV>△				Y>△		N>Y	A>D	D>G	P>H	T>I	S>A	D>H
	38	HV>△				Y>△		N>Y	A>D	D>G	P>H	T>I	S>A	D>H
	42	HV>△				Y>△		N>Y	A>D	D>G	P>H	T>I	S>A	D>H	P>L
	43	HV>△	S>F	D>H		Y>△		N>Y	A>D	D>G	P>H	T>I	S>A	D>H
	44	HV>△				Y>△		N>Y	A>D	D>G	P>H	T>I	S>A	D>H
	46	HV>△			F>Alpha	Y>△		N>Y	A>D	D>G	P>H	T>I	S>A	D>H
	48	HV>△				Y>△		N>Y	A>D	D>G	P>H	T>I	S>A	D>H
	49	HV>△	S>F	D>H		Y>△		N>Y	A>D	D>G	P>H	T>I	S>A	D>H
	50	HV>△				Y>△		N>Y	A>D	D>G	P>H	T>I	S>A	D>H	P>L
	55	HV>△	S>F	D>H		Y>△		N>Y	A>D	D>G	P>H	T>I	S>A	D>H
	56	HV>△				Y>△		N>Y	A>D	D>G	P>R	T>I	S>A	D>H
	68	HV>△				Y>△		N>Y	A>D	D>G	P>H	T>I	S>A	D>H
	69	HV>△				Y>△		N>Y	A>D	D>G	P>H	T>I	S>A	D>H
