# Supplementary material for: Immune transcriptome analysis of COVID-19 patients infected with SARS-CoV-2 variants carrying the E484K escape mutation identifies a distinct gene module
Source: Sci Rep. 2022 Feb 18;12:2784. doi: 10.1038/s41598-022-06752-0 (PMC8857234; doi:10.1038/s41598-022-06752-0)
Supplement: Supplementary file 4 — Supplementary Table 3. [file 41598_2022_6752_MOESM4_ESM.xlsx]

## Sheet: significantly regulated genes
Gene	log2FoldChange	pvalue	padj	mean_Non-COVID	mean_Alpha_1st
IFI27	8.91315	9.72692e-33	5.33786e-30	10.6746	5704.03
ADAMTS2	7.51926	1.2101e-21	8.36055e-20	3.96561	1173.46
MAOA	7.45593	9.45612e-19	3.94834e-17	6.54847	2186.46
OLAH	6.44859	4.09393e-16	1.03057e-14	23.8925	3216.65
OTOF	6.42905	9.83603e-20	4.77072e-18	27.1312	2489.16
RSAD2	6.10489	1.71104e-22	1.33593e-20	1043.88	81193.4
METTL7B	6.00069	5.41899e-17	1.58905e-15	3.92447	217.048
IFI44L	5.74424	1.91353e-24	2.08825e-22	1972.01	108305
SIGLEC1	5.57635	3.55708e-20	1.85654e-18	310.173	16226.3
CD177	5.42754	3.04404e-17	9.33976e-16	237.826	12593.2
NRIR	5.42507	8.786e-27	1.50672e-24	61.4394	2850.07
FBXO39	5.15937	1.24889e-23	1.19341e-21	8.91819	395.724
LINC00487	5.11184	2.73056e-21	1.73088e-19	6.23344	227.012
USP18	5.05064	2.00135e-19	9.35277e-18	96.6532	3650.22
ISG15	5.02402	2.73123e-15	5.99529e-14	81.6952	3702.16
IFIT1	4.96673	9.15259e-19	3.83829e-17	2559.72	84966.8
GBP1P1	4.9444	1.12918e-12	1.59943e-11	45.1406	1828.82
CA12	4.91089	2.05372e-25	2.70177e-23	5.29239	171.937
HESX1	4.90116	3.68685e-16	9.37924e-15	7.83357	280.657
CMPK2	4.76067	7.52308e-23	6.25259e-21	595.679	18047.5
IFI44	4.69444	6.00893e-25	7.12429e-23	2480.46	68982.2
LY6E	4.68824	1.73727e-25	2.33471e-23	731.634	22062
SPATS2L	4.66743	1.06994e-21	7.5276e-20	149.088	4309.01
SMTNL1	4.53919	5.90399e-24	5.90614e-22	290.43	8086.64
LOC344887	4.48622	8.58683e-25	9.8171e-23	7.95223	170.818
MMP8	4.46284	1.97427e-11	2.21754e-10	199.464	4848.48
OLFM4	4.39886	7.28241e-07	3.66352e-06	69.8452	2199.59
OAS3	4.3945	9.23313e-19	3.86363e-17	3396.05	78213.7
LINC01093	4.38658	7.28789e-21	4.22896e-19	27.9541	630.847
RNASE1	4.37526	6.85441e-19	2.92561e-17	22.3798	472.545
OAS1	4.28051	5.87271e-25	7.04982e-23	1424.04	28685
IFIT3	4.23167	3.59712e-17	1.08632e-15	6745.72	136636
CCNA1	4.16383	1.394e-14	2.71547e-13	25.6096	742.51
MT2A	4.1574	9.57913e-16	2.2575e-14	94.8339	2407.4
SERPING1	4.14744	5.19647e-16	1.28124e-14	556.979	11965.8
FAM3B	4.12083	1.72236e-09	1.38184e-08	3.91879	113.608
HERC5	4.03845	8.69555e-19	3.6546e-17	1290.15	24557.9
SLC1A3	4.03724	4.09015e-26	6.18579e-24	30.5563	579.078
HMP19	4.01435	6.25776e-18	2.19731e-16	5.62323	116.167
OASL	4.00495	1.58851e-25	2.17933e-23	883.859	15970.7
ETV7	4.00119	1.23229e-13	2.06173e-12	117.977	2312.19
IFI6	3.99216	2.28106e-17	7.19413e-16	733.408	12834.6
CEACAM8	3.99177	1.99405e-08	1.32038e-07	108.107	1859.17
ABCA13	3.98213	2.8895e-09	2.23335e-08	79.4993	1326.28
DAAM2	3.96385	5.25903e-09	3.86124e-08	195.844	5966.86
EPSTI1	3.93717	1.08166e-27	2.33431e-25	1603.23	27726.4
CARD17	3.93132	1.06532e-21	7.52264e-20	99.6608	1581.33
MX1	3.91711	1.58867e-18	6.41043e-17	3160.94	52393.1
OAS2	3.86366	1.66974e-19	7.89919e-18	3636.57	55178.1
TRIM6	3.82735	1.26404e-22	1.0201e-20	31.5445	453.185
LPL	3.82611	5.72049e-08	3.54001e-07	8.8086	128.19
CEACAM6	3.7535	1.79193e-07	1.01497e-06	75.9854	1046.3
CXCL10	3.718	1.22167e-07	7.11478e-07	36.8413	453.709
LTF	3.65127	1.17293e-07	6.8559e-07	1134.57	16173.7
ALOX15B	3.64866	3.677e-10	3.31413e-09	18.2436	346.445
BATF2	3.64328	1.24008e-12	1.74493e-11	164.051	2644.95
DEFA4	3.62787	6.15243e-07	3.14783e-06	51.6235	828.344
HIST1H3D	3.60483	9.93706e-25	1.12936e-22	30.6703	303.555
GPER1	3.58468	3.15494e-14	5.86043e-13	4.997	66.3187
FCGR1C	3.56341	8.82476e-11	8.80505e-10	84.8325	1289.97
SAP30	3.54934	1.18135e-15	2.75032e-14	109.385	1631.73
ITGA7	3.5435	4.14058e-18	1.54724e-16	58.3652	1322.24
SEPT4	3.54289	1.12158e-17	3.72057e-16	66.0578	942.234
RTP4	3.54088	2.62595e-16	6.79738e-15	196.443	2342.06
TARM1	3.53696	6.89533e-10	5.95765e-09	5.48686	65.8206
C6orf222	3.51427	2.31938e-12	3.09793e-11	4.06062	74.2078
LAMP3	3.50724	5.93452e-09	4.31759e-08	97.8718	1649.97
XAF1	3.47775	1.95521e-16	5.18699e-15	4979.7	56270.5
DDX60	3.4625	2.72629e-18	1.06215e-16	1734.85	20528.6
HIST1H4D	3.44179	9.24467e-17	2.61891e-15	9.29839	82.8203
HPN	3.43238	5.33249e-17	1.56607e-15	3.54957	48.9294
GBP6	3.4264	1.83146e-10	1.73542e-09	78.207	973.948
ANKRD22	3.41363	4.33387e-11	4.57366e-10	232.96	3185.32
FOXC1	3.39357	5.37604e-14	9.58752e-13	6.07065	129.648
BPI	3.37723	1.62414e-07	9.27868e-07	166.773	2002.19
LINC00428	3.37352	9.43528e-11	9.36555e-10	2.74071	39.3331
PCOLCE2	3.36957	4.40494e-06	1.88726e-05	2.6196	32.6633
IFIT2	3.32762	4.95773e-13	7.43349e-12	12041	119222
ALMS1P	3.32421	1.37163e-07	7.92564e-07	13.5564	170.239
TIMM10	3.32206	3.27511e-18	1.25559e-16	312.554	3666.44
AGRN	3.31395	5.74912e-11	5.94953e-10	29.0684	387.066
ZNF608	3.30844	1.7714e-12	2.43287e-11	212.036	3800.08
PIP	3.29825	1.03385e-12	1.47527e-11	3.51263	47.9191
CAPN13	3.27881	8.18732e-11	8.20312e-10	9.83683	133.852
IL10	3.27507	3.9746e-16	1.00184e-14	16.6619	190.098
FAM225A	3.26111	1.28007e-09	1.05295e-08	11.1412	102.259
FER1L4	3.24877	1.40816e-07	8.12654e-07	19.3124	221.558
ZDHHC19	3.22169	2.62675e-12	3.48426e-11	20.9574	385.72
TMEM45A	3.21665	2.65262e-10	2.43891e-09	9.887	112.632
IGF1	3.21373	4.57476e-07	2.39878e-06	8.32483	86.7664
CTSG	3.20456	2.49711e-05	9.26623e-05	29.2803	296.548
PKMYT1	3.19196	2.32778e-08	1.52645e-07	1.84669	16.4412
TMIGD3	3.17899	1.24135e-11	1.45205e-10	58.3596	855.176
NRN1	3.1772	2.38195e-12	3.17489e-11	19.1988	222.594
ERICH3	3.16482	9.62992e-10	8.13019e-09	16.4811	156.105
IRF7	3.16318	4.06728e-13	6.22968e-12	345.459	3760.47
TPRG1-AS1	3.14976	2.65878e-18	1.04007e-16	6.97068	58.12
EPHB2	3.13507	9.42576e-17	2.66236e-15	47.7051	429.788
OLR1	3.13278	6.27257e-06	2.60773e-05	23.6439	219.671
SLCO4A1	3.13258	7.30731e-09	5.21947e-08	6.07834	60.3215
C5orf47	3.1281	5.68199e-14	1.00677e-12	5.12705	59.7329
ANXA10	3.11222	1.26644e-11	1.47689e-10	6.74309	65.1439
ANKRD34B	3.10313	8.94816e-12	1.0735e-10	57.0328	632.551
MPO	3.10271	3.00163e-06	1.33424e-05	121.468	1196.63
IL18R1	3.09	5.05829e-18	1.82965e-16	1853.48	24714.1
RPH3A	3.0744	1.35279e-08	9.21385e-08	348.508	4238.88
CHIT1	3.06826	8.12073e-08	4.88184e-07	60.5613	693.373
DUSP13	3.05314	9.06847e-14	1.55377e-12	10.4462	110.818
C1QB	3.05148	6.32905e-10	5.49806e-09	27.8526	233.257
ZNF684	3.05134	1.26979e-15	2.94909e-14	139.202	1453.98
TPST1	3.0485	1.35432e-18	5.51109e-17	359.615	4607.48
COL17A1	3.0479	3.08188e-07	1.6783e-06	23.3204	223.21
BIRC5	3.0431	4.16458e-12	5.29729e-11	16.9792	136.27
HIST1H2BO	3.03641	7.33918e-13	1.07524e-11	26.71	222.072
PLSCR1	3.03135	5.99036e-22	4.35821e-20	3073.27	28196.6
FFAR3	3.012	9.51078e-11	9.42588e-10	19.167	239.476
RNASE3	2.99283	7.85586e-08	4.73746e-07	80.2803	664.545
LCN2	2.97046	1.09652e-06	5.35356e-06	263.691	2496.81
C5orf30	2.96618	3.35784e-11	3.61333e-10	179.199	2105.54
SPATC1	2.9653	3.35402e-20	1.75533e-18	12.8913	149.098
PLSCR4	2.96225	2.19217e-11	2.44513e-10	7.81835	72.4584
AZU1	2.95527	7.68296e-05	0.000257533	10.005	103.995
RNASE2	2.95252	3.37595e-17	1.0276e-15	706.03	5665.61
IFIH1	2.94458	3.30052e-17	1.00933e-15	1718.09	14585.7
HIST1H2BF	2.94119	3.4352e-18	1.31173e-16	43.2897	326.557
PTGER4P2-CDK2AP2P2	2.93934	1.68647e-13	2.76382e-12	13.0823	107.353
SPC25	2.92523	6.53702e-10	5.67103e-09	5.79795	43.9872
INHBA	2.92013	8.36832e-06	3.3947e-05	6.83165	63.2208
PLVAP	2.91351	3.95794e-08	2.50726e-07	15.2546	148.915
PPAP2B	2.90795	5.53854e-16	1.36034e-14	22.4037	175.954
PDCD1LG2	2.89407	4.92032e-10	4.33905e-09	38.541	327.825
RRM2	2.88361	3.82495e-12	4.91739e-11	145.585	1046.6
DIAPH3	2.88187	1.61885e-09	1.3037e-08	5.74874	42.8319
CD163L1	2.87807	1.43272e-08	9.71688e-08	24.0929	242.967
RNF144A-AS1	2.87474	1.00174e-07	5.93475e-07	46.6617	455.23
KCNE1	2.87211	3.93713e-33	2.29153e-30	273.873	2484.48
HIST1H2BD	2.87085	7.42433e-21	4.29515e-19	229.344	1587.42
LIPM	2.86557	2.38132e-07	1.31886e-06	5.09263	42.8066
IQGAP3	2.86048	2.89246e-06	1.28989e-05	11.0743	80.5866
NXF3	2.85442	2.14364e-06	9.85468e-06	3.53813	25.3563
ARG1	2.85031	2.2455e-13	3.60011e-12	839.471	9523.01
KIF4A	2.83857	6.12733e-11	6.2901e-10	14.9736	110.483
CD163	2.83097	1.29272e-16	3.53189e-15	3982.32	38901
C3AR1	2.82948	8.17768e-15	1.65395e-13	1185.06	9504.97
RUFY4	2.82721	2.14319e-10	1.99632e-09	166.617	1359.66
GBP1	2.82051	1.7153e-11	1.95177e-10	5242.95	43097.5
ERG	2.81587	6.3797e-06	2.64768e-05	22.3592	173.413
VSIG4	2.808	6.28626e-09	4.55796e-08	166.083	1281.16
E2F8	2.80169	5.08492e-09	3.74343e-08	16.391	111.157
CDC25A	2.79403	2.63404e-10	2.42306e-09	15.3257	104.754
EIF2AK2	2.78368	3.93265e-21	2.41324e-19	2867.07	21683.1
TNFRSF17	2.78062	6.00856e-06	2.50502e-05	40.9151	370.35
FCGR1A	2.7735	6.49685e-15	1.33603e-13	759.768	6167.72
DLGAP5	2.77271	1.62588e-10	1.55287e-09	29.7124	211.516
TCN2	2.76961	2.10644e-14	4.0217e-13	232.314	1633.15
LY6G6C	2.76712	4.35239e-29	1.26661e-26	17.0345	138.178
AIM2	2.76651	2.29187e-16	5.99257e-15	658.574	4960.85
SLC26A8	2.76582	1.86472e-33	1.23502e-30	800.034	6232.58
EDNRB	2.76144	2.70906e-09	2.1009e-08	3.34446	23.2959
FRMD3	2.75454	1.4386e-14	2.79951e-13	399.541	3036.78
OR2B6	2.74224	4.87741e-10	4.30319e-09	10.6784	68.3477
PRRT4	2.73488	3.83035e-05	0.000136493	7.9143	57.3334
KIF18B	2.7348	8.54483e-09	6.02498e-08	10.8857	77.2429
FKBP5	2.73194	2.79985e-17	8.6597e-16	6182.42	62162.3
SERPINA11	2.73045	1.85075e-17	5.95434e-16	9.35028	81.7094
JCHAIN	2.72593	5.48122e-06	2.3058e-05	3625.96	29367.1
SAMD9L	2.72332	5.95432e-15	1.23105e-13	8528.24	55787.3
FBXO6	2.71708	4.87443e-21	2.9349e-19	239.1	1882.27
OR52B4	2.70773	2.11583e-13	3.41789e-12	3.13659	18.9982
HJURP	2.69783	1.48037e-09	1.20175e-08	27.806	172.765
IFITM3	2.69581	4.83943e-12	6.04362e-11	4413.08	32190.1
EXOC3L1	2.69548	1.88938e-07	1.06577e-06	3.59928	28.508
LRRN1	2.69361	3.23684e-14	5.9894e-13	122.055	850.606
MAB21L3	2.69136	1.67676e-18	6.72351e-17	58.1094	467.241
LINC01268	2.68646	6.83584e-09	4.91751e-08	16.0723	107.443
SYN2	2.68583	1.0571e-18	4.39473e-17	12.2911	90.7926
IFIT1B	2.67768	3.9506e-05	0.000140621	19.0288	115.2
NEXN	2.67711	3.19603e-13	4.98264e-12	254.779	1666.27
PRR16	2.67606	4.42525e-14	7.99782e-13	5.85787	37.8439
CYP7A1	2.67542	8.25315e-15	1.66511e-13	3.42816	26.2922
HERC6	2.67462	4.56018e-13	6.91298e-12	894.823	5840.64
DEPDC1	2.66985	6.27861e-09	4.55412e-08	8.78375	61.0373
SH3PXD2B	2.66868	2.02468e-10	1.90347e-09	42.5305	306.932
SKA1	2.66597	1.88572e-10	1.78243e-09	22.3749	135.309
NTNG2	2.65916	8.2556e-26	1.18332e-23	397.212	3147.67
ANXA3	2.65057	3.11783e-22	2.37635e-20	2108.89	14930.6
CAV1	2.6412	2.31735e-06	1.05748e-05	11.5572	80.4443
IGLL5	2.63895	2.97443e-06	1.32368e-05	721.608	4756.04
DDX58	2.63675	2.67113e-14	5.02491e-13	4462.86	30236.8
HP	2.63547	9.80183e-08	5.81959e-07	286.642	1932.79
IFIT5	2.63544	1.37309e-13	2.27943e-12	1558.09	10766.5
DTL	2.63521	4.0933e-11	4.33168e-10	34.5473	214.21
MIR650	2.61602	3.52445e-05	0.000126721	71.9334	515.892
LOC441081	2.61398	6.58922e-06	2.72874e-05	609.436	5084.49
BUB1	2.61296	4.11391e-11	4.35109e-10	65.9858	408.994
HIST1H2AI	2.59607	1.48463e-09	1.20447e-08	9.99697	62.6477
GRB10	2.59244	2.16306e-13	3.48539e-12	373.417	4054.74
DHX58	2.59216	4.17504e-11	4.41089e-10	528.174	3599.29
INSC	2.59115	4.70967e-08	2.94846e-07	20.2756	122.842
PBK	2.58606	8.55018e-09	6.02654e-08	11.8126	68.2466
LOC102724297	2.58482	3.65407e-14	6.70972e-13	51.618	309.693
DNAAF1	2.57826	2.01228e-06	9.29753e-06	11.7624	143.854
MS4A4A	2.57324	2.99818e-14	5.59089e-13	156.803	946.841
LOC100129940	2.56981	1.24219e-11	1.45215e-10	15.5856	106.756
GPR84	2.56622	1.51105e-10	1.44969e-09	56.8765	381.153
C5orf67	2.55504	9.59594e-15	1.91789e-13	30.6181	205.706
FAM71F1	2.5537	2.87045e-07	1.57208e-06	2.15117	17.5841
ESCO2	2.55187	1.02944e-10	1.01501e-09	11.6765	70.0445
MCM10	2.55165	6.77937e-10	5.87067e-09	19.8264	121.202
CNGA4	2.54428	7.45642e-20	3.65345e-18	17.0656	118.915
SERPINB10	2.54345	7.12889e-05	0.000241065	41.692	246.788
HMMR	2.53776	9.30977e-12	1.11202e-10	20.0411	119.448
CD274	2.53041	9.95173e-09	6.933e-08	718.911	5003.2
NEK2	2.52725	1.21679e-10	1.18936e-09	11.6367	65.22
CDC45	2.52613	6.8861e-10	5.95503e-09	23.5191	133.052
LHFPL2	2.51466	6.12452e-23	5.1821e-21	671.87	4410.55
RSPH9	2.51154	9.31894e-21	5.29553e-19	24.6641	167.509
TRIM22	2.50889	1.70657e-24	1.87303e-22	17743.6	114379
DLL4	2.50851	4.83781e-10	4.27022e-09	2.86249	23.0845
OOSP1	2.50766	1.87765e-08	1.25005e-07	8.18322	68.4681
CDC20	2.50735	1.34063e-09	1.09665e-08	20.3559	119.711
KCNN3	2.5066	1.34301e-07	7.78373e-07	16.9798	101.668
TCTEX1D1	2.50378	2.4861e-05	9.23073e-05	6.71443	39.8025
HIST1H4H	2.50361	1.17429e-16	3.23132e-15	228.014	1315.99
SCRG1	2.5033	5.97361e-11	6.15532e-10	12.7642	89.927
MCEMP1	2.501	6.72841e-17	1.94335e-15	940.195	6208.42
MAOB	2.49712	1.80341e-05	6.85359e-05	6.34262	47.1281
CACNA1A	2.49574	2.38279e-22	1.838e-20	61.0374	433.397
TNFAIP6	2.49213	1.72337e-14	3.32672e-13	1115.72	6630.24
CDCA2	2.49158	1.65037e-08	1.10873e-07	15.7053	87.0038
RMI2	2.4856	4.81833e-18	1.75007e-16	37.0517	308.014
HMCN1	2.485	3.1655e-12	4.11644e-11	11.3171	65.4665
LOC100272216	2.48466	1.2419e-15	2.88779e-14	658.869	4483.47
CFAP58-AS1	2.48043	3.96449e-19	1.75452e-17	169.356	1044.14
CDC6	2.48019	2.72935e-17	8.46891e-16	49.3106	280.908
NT5C3A	2.47555	1.20796e-14	2.37233e-13	2695.86	16820
CKAP2L	2.47329	1.98705e-13	3.2207e-12	34.5788	192.19
ZBP1	2.47037	3.48646e-18	1.32866e-16	2427.85	15466.9
ELK2AP	2.46522	6.91542e-05	0.000234424	8.15733	46.7735
BAMBI	2.46303	2.71302e-11	2.98107e-10	11.5029	67.9898
MEDAG	2.45631	5.70924e-10	4.97764e-09	2.82867	16.2322
IFI35	2.44925	2.77899e-12	3.65841e-11	1148.3	6953.12
KIAA1958	2.44801	1.59638e-19	7.58954e-18	362.652	2389.86
ATF3	2.44333	1.74322e-07	9.903e-07	112.838	723.198
DHRS9	2.44121	8.13611e-16	1.93165e-14	1109.79	5289.91
IL1R2	2.43931	9.78472e-10	8.25363e-09	4391.49	42523.9
DZIP1L	2.43791	7.73648e-06	3.16226e-05	20.4259	174.743
AANAT	2.43745	3.4005e-17	1.03344e-15	64.6099	470.933
MYO10	2.43327	9.55116e-13	1.36902e-11	56.0459	415.83
LOC731424	2.42868	1.02053e-13	1.72698e-12	389.348	2069.55
AP3B2	2.4268	7.96546e-06	3.24894e-05	17.8117	212.445
MYL9	2.42181	8.01261e-06	3.26609e-05	372.82	2201.03
INHBE	2.41717	1.79252e-12	2.45746e-11	9.97014	61.217
VSIG10L	2.41524	2.28971e-13	3.66182e-12	13.8842	76.3579
KLHDC7B	2.41327	4.41385e-13	6.70173e-12	51.3844	275.248
KIF14	2.41233	2.04934e-10	1.92478e-09	32.149	167.51
CAMP	2.40116	3.33026e-06	1.46371e-05	310.351	1799.86
HIST1H1E	2.39806	1.53559e-07	8.8042e-07	3.56497	20.7481
MIR6503	2.39621	4.26182e-10	3.80552e-09	5.5874	28.7971
HELZ2	2.39612	2.65439e-15	5.83997e-14	896.581	5448.19
MKI67	2.39011	4.98113e-10	4.38865e-09	404.948	2081.28
MAP2K6	2.3883	1.27788e-23	1.21506e-21	605.337	4109.2
ANLN	2.37867	2.71043e-07	1.48911e-06	29.7107	150.441
PARP9	2.37677	9.21522e-21	5.25338e-19	9700.35	53521.2
PTGFR	2.36972	3.31322e-06	1.45756e-05	11.5363	57.7914
FN1	2.36815	0.000334266	0.000972252	129.26	660.673
PTH2R	2.3672	6.78623e-05	0.000230561	9.61541	61.3521
ODF3B	2.36624	7.32595e-11	7.4253e-10	145.045	798.874
TNFSF10	2.36504	9.00434e-13	1.2984e-11	8294.05	38513.4
KCNJ2-AS1	2.36272	7.14228e-21	4.15702e-19	130.336	716.75
GTF2H2C	2.35761	1.10135e-05	4.36336e-05	2.57531	13.5296
SUCNR1	2.35738	1.73566e-08	1.16359e-07	21.4329	105.874
DDX60L	2.35698	3.77562e-18	1.42472e-16	14381.2	80724.5
ZCCHC2	2.35555	1.4194e-16	3.85245e-15	4601.64	26567.6
IGF2BP3	2.35268	9.88107e-15	1.97078e-13	121.162	684.734
PKD2L1	2.345	1.11167e-07	6.53164e-07	6.31437	32.6976
EFCAB2	2.34445	1.28545e-16	3.51705e-15	284.336	1831.96
SKA3	2.34324	5.96333e-08	3.67815e-07	10.5779	53.7158
CEP55	2.34143	1.23359e-09	1.01733e-08	24.7008	129.938
CEACAM1	2.34039	3.74271e-16	9.4962e-15	1689.8	9290.41
HIST1H1T	2.33788	2.9364e-12	3.84192e-11	11.6056	54.2273
APOBEC3B	2.33321	8.82801e-07	4.37581e-06	48.2723	244.304
ASPM	2.33239	1.06706e-09	8.92638e-09	84.4108	432.172
CASP5	2.32969	3.1134e-10	2.83274e-09	728.017	4007.86
SERPINA9	2.32858	1.81078e-10	1.71751e-09	6.2028	42.1414
INHBB	2.32723	1.93776e-11	2.18035e-10	34.8413	276.832
PARP14	2.32705	8.15229e-12	9.81699e-11	14627.8	79569.8
VNN1	2.32031	3.44815e-14	6.36201e-13	1193.48	8259
CD24	2.31979	9.2981e-06	3.72759e-05	401.959	2152.16
EXOC3L2	2.31094	5.07116e-09	3.73473e-08	2.71266	14.8321
FCGR1B	2.31009	4.57696e-12	5.76457e-11	1183.42	7086.16
NOS1AP	2.30308	1.60919e-07	9.19872e-07	7.87387	57.5526
KIAA0101	2.30223	2.88904e-07	1.58091e-06	49.2373	247.381
PNPLA1	2.29947	3.10138e-24	3.25509e-22	151.188	811.035
FAM64A	2.29942	2.9934e-05	0.000109159	2.04123	10.0678
CRISP2	2.29936	0.000327273	0.000953425	3.80148	18.0552
ECRP	2.29045	8.175e-11	8.19505e-10	39.5174	199.138
FLT3	2.28988	1.7537e-08	1.17363e-07	293.187	1915.34
IFITM1	2.28285	9.2615e-17	2.61982e-15	14107.4	79760.1
TLR5	2.27987	8.77835e-29	2.37473e-26	1317.02	7400.94
TROAP	2.278	9.61196e-08	5.71393e-07	19.6365	95.6344
KEL	2.26345	7.92643e-09	5.61989e-08	20.0256	117.352
UBE2L6	2.2618	1.82766e-12	2.50205e-11	4433.85	24089.9
TFF3	2.25975	1.4905e-07	8.56356e-07	4.20451	26.3603
CRISP3	2.25139	0.000123945	0.000396503	197.346	1068.85
MZB1	2.24968	1.38367e-05	5.37218e-05	160.544	791.524
SCN5A	2.24577	0.000165256	0.000514438	12.6974	105.655
COL9A2	2.24232	8.45911e-08	5.06465e-07	234.615	1437.17
LOC101929319	2.23929	1.95633e-06	9.05646e-06	9.42705	40.7765
SAMD9	2.23583	4.75021e-12	5.94379e-11	8340.21	39510.2
THBS1	2.23545	6.59224e-06	2.72941e-05	2348.98	11500
CLEC4D	2.23512	7.9447e-22	5.71513e-20	1808.47	10063.5
MELK	2.23274	1.62801e-09	1.30998e-08	21.728	104.402
EXO1	2.23063	7.78334e-10	6.659e-09	22.2389	100.639
ELOVL3	2.22867	1.01361e-09	8.51262e-09	7.7726	38.9495
HIST2H2BF	2.22852	3.66358e-09	2.77251e-08	157.516	538.469
PRRG4	2.22557	1.78874e-20	9.65064e-19	1432.28	7359.03
ECHDC3	2.22466	1.86468e-08	1.24187e-07	80.9124	629.771
MIR3945	2.21894	2.85959e-11	3.12958e-10	22.4796	118.544
C2	2.21552	4.42168e-07	2.3255e-06	177.059	831.825
ZCCHC12	2.2144	1.74401e-06	8.15216e-06	2.85686	20.0874
CDK1	2.21398	1.00701e-08	7.01036e-08	52.3338	245.249
SAMD15	2.21369	1.15345e-15	2.68862e-14	12.7708	75.2918
TMEM56	2.21209	5.10469e-06	2.16055e-05	24.9656	122.3
TPX2	2.21189	1.10261e-09	9.18778e-09	66.4619	309.689
LOC643339	2.21079	1.27436e-09	1.0487e-08	6.25475	30.1335
GGH	2.20743	3.84188e-09	2.8949e-08	35.3884	171.389
MYBL2	2.204	4.59341e-07	2.40725e-06	97.3287	427.875
LGALSL	2.20247	3.1564e-21	1.98121e-19	862.248	4445.12
CNGB1	2.20026	3.79901e-09	2.86597e-08	18.2678	131.488
MIR181A1HG	2.20012	2.15215e-11	2.40328e-10	37.6865	194.341
JUP	2.19751	1.44529e-05	5.58881e-05	328.811	1778.9
BEX1	2.19712	0.000417546	0.00118706	4.81282	22.0951
SCN3B	2.19338	1.11205e-07	6.53185e-07	17.1124	107.948
CDCA5	2.19328	1.95611e-08	1.2969e-07	39.2818	175.847
ASB9P1	2.18796	8.07758e-18	2.78539e-16	24.3056	119.426
PSTPIP2	2.18689	2.56704e-21	1.6503e-19	2606.01	15344.7
PXT1	2.18665	1.06594e-14	2.1109e-13	7.02897	38.9741
NAIP	2.18324	1.90429e-17	6.10611e-16	6390.91	34037.7
PFKFB2	2.18305	6.31975e-12	7.77103e-11	1993.8	12806.6
GALNT14	2.18098	5.23368e-11	5.44546e-10	179.237	1150.88
C1orf226	2.17969	1.90703e-07	1.07415e-06	23.5078	161.76
E2F7	2.17448	9.23866e-09	6.47482e-08	21.1438	91.9017
CR1L	2.17366	7.20679e-14	1.25609e-12	8.36294	41.5782
CLEC4E	2.17266	1.10893e-16	3.06465e-15	6036.17	32262.7
BUB1B	2.16332	1.13031e-07	6.62491e-07	39.9488	171.025
PYCR1	2.15974	2.38917e-05	8.89835e-05	5.81835	26.3561
RGS16	2.15274	3.06919e-09	2.36083e-08	17.0064	74.3355
MIR5690	2.15202	7.3518e-06	3.01736e-05	8.57854	69.7628
LINC01305	2.15185	3.59328e-07	1.9316e-06	3.65453	21.2115
TCN1	2.14792	3.79024e-07	2.02276e-06	289.984	1323.82
GALM	2.14676	2.50241e-11	2.76547e-10	657.646	3260.15
IL18RAP	2.14509	1.59085e-13	2.61382e-12	6339.77	39196.3
TOP2A	2.14045	1.10742e-08	7.64838e-08	199.366	880.095
CCNB2	2.13752	9.19186e-11	9.1381e-10	32.2599	139.742
GTSE1	2.13652	8.51369e-11	8.51236e-10	23.592	106.418
NMNAT2	2.1355	2.72193e-09	2.10977e-08	8.28671	45.7847
GPRC5D	2.13426	0.000445999	0.00125846	18.9904	96.7387
TDRD7	2.13182	8.06034e-18	2.78444e-16	1271.6	6136.75
C7orf34	2.12745	5.43876e-12	6.73951e-11	27.1473	120.731
CACNA1E	2.12573	6.34879e-15	1.30838e-13	356.524	2127.9
APOBEC3A	2.12406	1.10252e-16	3.05131e-15	1009.32	4903.3
GLDC	2.12354	0.000104278	0.000339125	37.3721	197.624
ARHGAP23	2.12101	2.13991e-10	1.99521e-09	9.92457	43.2273
ESPL1	2.11024	2.49733e-09	1.9451e-08	40.2482	173.358
CYP26A1	2.10891	4.80634e-07	2.50994e-06	3.60535	21.5068
PGLYRP4	2.10564	1.8755e-07	1.05949e-06	2.06435	9.88459
ARHGAP44	2.10528	0.00713567	0.0151442	10.3515	156.289
AMPH	2.10298	2.2831e-08	1.49869e-07	59.008	312.127
RCVRN	2.10071	5.93522e-12	7.32633e-11	12.9517	79.1976
SFTPB	2.10055	0.00052354	0.00145271	4.98605	29.3798
LOC100128770	2.09866	3.02079e-18	1.16273e-16	252.231	1064.93
ARHGAP29	2.09634	2.96178e-09	2.2837e-08	39.1119	211.33
NTSR1	2.09562	1.33947e-09	1.09618e-08	28.0812	138.041
CENPM	2.09202	4.94504e-06	2.10039e-05	4.8445	21.041
TMTC1	2.08806	0.000372747	0.00107216	245.323	1119.02
TACSTD2	2.08695	0.000928398	0.00244841	16.5381	85.3494
RASGRF1	2.08662	0.00869553	0.0180674	15.5431	209.93
IFI16	2.08401	5.4901e-19	2.37496e-17	11088.8	48249.8
CLSPN	2.07947	9.79251e-12	1.16823e-10	87.602	364.362
DRC1	2.06901	1.78507e-08	1.19297e-07	20.4663	83.3954
NR1I3	2.06805	7.616e-10	6.52746e-09	41.5358	201.548
PARP12	2.06666	3.52365e-12	4.5506e-11	3067.32	13939.2
LGALS3BP	2.06644	9.64379e-09	6.74293e-08	335.761	1454.15
RNF175	2.06502	5.95017e-30	2.11639e-27	434.79	2290.89
MGAM2	2.06111	2.69241e-13	4.26073e-12	1062	4919
ASPH	2.05234	1.70011e-17	5.50659e-16	1779.84	10366.8
RASGEF1A	2.0516	2.78039e-17	8.61338e-16	266.261	1448.39
ACBD7	2.05066	1.21172e-05	4.76293e-05	17.3086	113.542
SLC12A8	2.04985	4.71887e-08	2.95325e-07	10.5892	45.1325
NEIL3	2.04976	1.21129e-05	4.76261e-05	7.17429	30.6383
ZBTB16	2.04493	4.19992e-06	1.80546e-05	241.269	1638.86
TRIP13	2.04435	7.09862e-08	4.30784e-07	16.4202	69.8598
MIR4772	2.04425	1.75292e-09	1.4046e-08	152.137	920.213
LOC100419583	2.04267	1.73079e-15	3.91098e-14	1219.68	4814.75
LINC00482	2.03555	5.30882e-10	4.65813e-09	41.3691	217.378
LOC728175	2.02975	1.619e-05	6.20558e-05	80.9501	519.062
MMP19	2.02546	6.02685e-11	6.20352e-10	18.7328	81.1399
C15orf65	2.02485	2.94687e-07	1.6098e-06	4.24667	16.0281
ACO1	2.02424	7.68113e-11	7.7485e-10	674.394	2709.49
TTK	2.0238	1.79089e-07	1.01468e-06	31.8165	123.133
TMEM132D	2.01818	2.07416e-14	3.96402e-13	55.6554	293.193
TICRR	2.01644	1.98851e-06	9.19432e-06	15.2831	68.2806
ACSM4	2.01128	0.000622042	0.00170193	5.64211	27.0654
LOC285696	2.00925	2.0412e-11	2.2887e-10	45.178	218.445
GPR17	2.00752	7.73749e-07	3.87261e-06	4.18973	27.9136
ATP11AUN	2.00745	1.2195e-07	7.10431e-07	2.70872	12.2795
LAP3	2.0069	1.90631e-10	1.80101e-09	3166.53	12919.7
ZNF702P	1.99979	0.000231528	0.000697782	58.0476	208.038
XKR3	1.99947	0.000334292	0.000972252	49.3812	189.591
LOC101927354	1.99838	4.93423e-07	2.57322e-06	13.0619	59.104
KIFC1	1.99807	1.96633e-07	1.10366e-06	40.8762	163.95
LOC388813	1.9973	6.25714e-06	2.60188e-05	5.5857	31.815
GINS2	1.98805	1.00446e-07	5.94536e-07	21.1155	82.8685
KLHDC8B	1.98741	9.35837e-15	1.87627e-13	253.867	1011.9
MMP9	1.98679	2.57358e-09	2.00043e-08	2286.96	11172.1
APOL6	1.98068	3.56493e-09	2.70853e-08	15629	67682.9
UBQLNL	1.97904	2.1758e-08	1.43413e-07	65.762	306.311
HCG9	1.97847	1.23975e-09	1.02197e-08	24.2428	95.3357
CHMP5	1.97161	1.67721e-21	1.1343e-19	2085.48	8225.79
ABCA1	1.97079	7.22158e-20	3.55654e-18	5350.5	23486.7
HIST1H2BC	1.96599	2.48682e-23	2.2745e-21	718.597	2907.8
SHCBP1	1.96087	5.42205e-09	3.97031e-08	93.3255	353.86
PRRG1	1.95578	1.1472e-05	4.53567e-05	11.0495	43.1216
TNFSF13B	1.95329	9.98186e-12	1.18934e-10	4135.36	18436.3
TNFSF15	1.95264	1.4355e-06	6.83482e-06	33.3362	127.38
INSL6	1.95236	5.34028e-07	2.76844e-06	4.67681	20.0856
S100A8	1.95133	3.96582e-15	8.47292e-14	74397.4	281358
ABCB11	1.94805	1.11675e-05	4.41984e-05	10.9446	46.522
CARD6	1.94487	2.86592e-29	8.73741e-27	1043.08	3638.95
CXCL2	1.9442	3.45386e-05	0.000124486	11.3526	41.7042
FAM72C	1.94316	1.56017e-05	5.99563e-05	2.92651	14.308
HFE	1.93987	1.49038e-17	4.86832e-16	280.054	1053.47
TLR2	1.93622	1.72991e-44	6.64528e-41	13850.7	64098.4
C1QTNF7	1.93396	1.68343e-07	9.58602e-07	14.4949	66.9364
CBS	1.93276	1.11681e-09	9.29808e-09	54.858	317.868
SLC4A9	1.93052	9.25055e-10	7.83401e-09	6.48853	31.3096
NECAB1	1.93018	2.52956e-11	2.79225e-10	44.3806	265.225
SIGLEC14	1.92994	5.36523e-15	1.11647e-13	2045.26	7592.82
S100A12	1.92973	5.62216e-11	5.82442e-10	5232.16	21040.6
S100A9	1.92882	2.98776e-23	2.66912e-21	142022	551488
CLVS1	1.92552	2.1873e-07	1.21949e-06	4.54022	21.6184
TMEM217	1.92295	7.73267e-05	0.000258974	5.62818	30.2579
ACOXL	1.92208	3.84099e-07	2.0453e-06	17.7398	64.7324
DTX3L	1.91972	1.39873e-15	3.21357e-14	6262.16	23933.8
AMHR2	1.91827	5.37935e-07	2.78719e-06	2.43745	10.3999
C1orf95	1.91667	0.00164024	0.00408667	10.9305	53.9274
HMGB2	1.91662	3.38535e-25	4.30611e-23	6401.17	28134.4
ERLIN1	1.91618	2.64624e-14	4.98785e-13	1060.01	5160.25
MOV10	1.91591	8.90176e-09	6.25159e-08	2011.17	8478.08
SCN1B	1.91401	1.86781e-14	3.5875e-13	66.6682	318.989
CCNA2	1.91254	1.28273e-08	8.78164e-08	70.0938	261.783
BRCA2	1.91021	2.56175e-13	4.0664e-12	263.418	1032.35
MT1F	1.90976	6.59065e-09	4.75353e-08	36.342	150.769
IRAK3	1.90944	3.8152e-20	1.9805e-18	7588.1	36806.5
TTC26	1.90575	5.37854e-09	3.93996e-08	210.818	921.948
A3GALT2	1.90517	4.03564e-14	7.34717e-13	101.613	543.622
GPRC5C	1.90457	2.35155e-05	8.77525e-05	3.79306	15.1009
LINC00398	1.9006	1.52204e-10	1.4595e-09	17.3215	78.4236
KIF15	1.89827	2.49802e-07	1.37991e-06	36.418	137.836
VAMP5	1.89809	4.75793e-09	3.52025e-08	215.104	878.087
BMX	1.89704	3.6164e-13	5.58811e-12	369.707	1552.07
GJB5	1.89677	1.21892e-08	8.36138e-08	5.50393	22.7686
PTPRU	1.89374	0.000133419	0.000423497	6.75409	26.9243
TRIM5	1.89065	6.92018e-13	1.01618e-11	1483.68	5495.62
CDC25C	1.89052	6.67557e-07	3.38395e-06	10.3885	38.3432
SLPI	1.89028	9.87634e-06	3.94458e-05	556.235	2870.91
STAT2	1.88848	1.40255e-10	1.35643e-09	11175.3	43263.2
LOC100289495	1.88739	4.81225e-11	5.05352e-10	19.0896	76.2483
CRYM	1.88715	0.000905132	0.00239329	9.50889	39.0737
DEPDC1B	1.88538	1.5346e-07	8.80114e-07	21.3595	81.9828
SHISA5	1.88478	2.81029e-18	1.08825e-16	4916.73	20241.2
MX2	1.88421	2.67758e-12	3.54678e-11	9704.52	38418.3
CCRL2	1.8808	1.42843e-10	1.37938e-09	125.871	482.633
COL4A2	1.87986	7.4194e-05	0.000249562	6.25435	33.2213
POLQ	1.87868	6.55645e-08	4.0105e-07	56.4402	212.559
ZNF438	1.87584	4.97928e-22	3.66425e-20	1338.23	5324.89
LY96	1.87327	1.06873e-20	5.98457e-19	1687.26	6437.75
OPLAH	1.8727	7.92682e-11	7.97958e-10	49.3082	219.901
PML	1.87045	3.55564e-10	3.20927e-09	1372.27	5997.17
UPB1	1.87026	3.58466e-11	3.83355e-10	113.146	465.961
CAV2	1.87025	3.97363e-06	1.71586e-05	41.9783	162.223
PLSCR2	1.8654	6.82088e-08	4.15373e-07	12.465	50.8316
LINC00671	1.86527	3.18894e-09	2.44511e-08	145.311	583.166
LILRA6	1.86491	9.05513e-32	4.04469e-29	1328.36	4858.73
MGC16025	1.86486	6.40639e-10	5.56022e-09	10.5515	49.6784
LOC101927651	1.8627	0.00077491	0.00207467	6.4296	24.6794
LOC101929412	1.8623	1.73262e-11	1.96913e-10	27.1672	89.0706
MARC1	1.86217	2.05359e-26	3.28695e-24	1002.84	3785.36
LOXHD1	1.86085	1.16626e-07	6.81899e-07	263.309	1202.64
KIF23	1.85926	1.07418e-07	6.33267e-07	55.7075	197.377
HIST1H3E	1.85873	3.12085e-06	1.38179e-05	10.0975	39.518
CENPU	1.85559	1.12587e-09	9.36536e-09	150.285	627.608
HIST1H2BG	1.85485	1.53093e-07	8.78274e-07	68.504	241.931
KPTN	1.8492	3.40882e-13	5.29291e-12	137.554	569.393
FZD5	1.84736	2.72369e-12	3.59789e-11	40.9109	153.153
TMEM140	1.84624	4.09595e-18	1.53355e-16	2697.18	9908.07
LINC00659	1.84486	1.17188e-09	9.69627e-09	12.4117	53.1466
CLEC1B	1.84352	3.13678e-10	2.85265e-09	251.119	893.353
BST2	1.84243	2.20199e-09	1.73193e-08	1485.08	5738.82
TMEM60	1.84161	6.17195e-17	1.79613e-15	232.129	757.431
SPTLC2	1.84131	2.73795e-24	2.92154e-22	4479.62	17527.9
SLC6A9	1.83906	0.000375795	0.00108004	3.44745	12.7667
FBXO43	1.83896	2.97994e-05	0.00010871	5.94555	21.7205
TMEM119	1.83841	2.198e-08	1.44678e-07	99.2922	466.216
ITGA9	1.83393	0.000396072	0.00113104	29.0863	108.708
FAM151B	1.83312	8.23818e-25	9.53197e-23	92.9842	369.318
EPDR1	1.83039	7.2314e-09	5.17873e-08	14.6656	51.2604
TMEM255A	1.82992	3.23522e-07	1.75138e-06	91.5737	322.35
GPT2	1.82963	0.00103247	0.00269365	49.7946	274.932
IL1RN	1.82961	5.79603e-09	4.22484e-08	4287.68	19290.8
HBD	1.82392	0.0221025	0.0411598	71.0526	254.514
AXL	1.82368	0.00100335	0.00262518	27.5699	112.73
PARP10	1.82359	3.3058e-08	2.12427e-07	1085.75	4247.66
GBP5	1.82176	0.000101214	0.00032994	26669.5	110581
DMC1	1.82066	3.47396e-05	0.000125139	7.38879	26.3805
BTN1A1	1.81927	3.19443e-13	4.98264e-12	16.0327	53.0814
FAM174B	1.81854	1.4581e-09	1.18518e-08	44.6806	172.794
SIPA1L2	1.81819	1.77209e-22	1.37323e-20	1880.68	9452.5
GYG1	1.8147	1.79224e-18	7.12704e-17	1567.85	6699.53
LINC00968	1.81173	5.11217e-15	1.07194e-13	63.8322	249.328
GMPR	1.81036	1.4527e-06	6.90814e-06	197.117	690.626
EPB41L5	1.80932	1.96192e-09	1.55649e-08	507.183	2326.63
OLFML2B	1.80713	4.8657e-06	2.07035e-05	15.4965	54.7973
IDO1	1.80622	0.0141038	0.0277042	204.514	895.837
TRPV5	1.80502	1.28267e-10	1.24867e-09	105.453	376.439
XK	1.80338	3.24995e-06	1.43169e-05	190.43	678.209
LOC101929154	1.8011	0.000153367	0.000480854	10.6848	48.0991
ASPRV1	1.8009	4.77085e-11	5.01279e-10	478.889	1895.27
EMP1	1.79389	3.29706e-06	1.45111e-05	276.4	742.655
FOLR3	1.79384	1.73139e-06	8.10501e-06	286.954	889.389
LINC01352	1.7931	1.30845e-09	1.07353e-08	7.5122	28.6385
TOR1B	1.79261	8.0452e-13	1.16975e-11	1537.48	5822.64
MT1X	1.792	7.02368e-10	6.05493e-09	118.631	451.112
CARD16	1.7889	1.35152e-20	7.43798e-19	3502.64	12729.2
KL	1.78866	6.64716e-07	3.37222e-06	25.9408	95.9938
LOC102723766	1.78685	1.20102e-12	1.69494e-11	135.979	540.754
SLC5A9	1.78577	8.05166e-09	5.70447e-08	114.5	582.115
KLF5	1.78559	1.09224e-16	3.0316e-15	303.913	1584.49
CLEC5A	1.78397	2.76694e-07	1.51842e-06	353.866	1261.91
TIFA	1.78388	2.19791e-10	2.04235e-09	660.261	2486.66
MYBPC3	1.78317	1.78692e-20	9.65064e-19	426.55	1792.54
ZNF396	1.78254	9.4286e-14	1.60688e-12	90.5652	325.193
CYP1B1	1.77982	1.83524e-08	1.22479e-07	1578.71	6207.15
FMN1	1.7798	7.37681e-07	3.70713e-06	369.062	1329.36
HIST1H2BK	1.77471	4.72458e-13	7.11726e-12	699.317	2557.22
LOC101927851	1.77425	4.33745e-13	6.60661e-12	239.522	795.589
E2F1	1.77228	3.21163e-06	1.41644e-05	80.1308	294.117
NMI	1.7716	1.70697e-18	6.81617e-17	3352.15	12112.3
KCNE5	1.76972	9.3642e-07	4.61767e-06	5.82878	25.2308
LOC339874	1.76937	4.95952e-15	1.04449e-13	69.8645	246.377
CHDH	1.76772	0.00236808	0.0056812	8.33336	47.7123
C1QA	1.76683	0.000204031	0.000623	107.043	363.046
CASC5	1.76513	1.18125e-06	5.73083e-06	112.385	395.072
PAPPA2	1.76494	1.5705e-05	6.03305e-05	2.50433	11.1646
ACE2	1.76267	1.10028e-07	6.47211e-07	8.52992	39.6044
CXCL3	1.76216	8.61015e-05	0.000285425	11.5387	41.0258
BCAT1	1.761	1.15243e-06	5.60229e-06	365.975	1462.82
ARMC12	1.76074	3.74019e-07	1.99938e-06	45.5509	211.6
HPD	1.75911	7.29793e-09	5.21573e-08	37.8565	162.445
HRASLS	1.75872	0.000899069	0.0023789	4.95608	17.4725
CMTM5	1.75666	7.14851e-06	2.9426e-05	113.973	394.714
E2F2	1.75607	2.29833e-10	2.13032e-09	251.473	843.542
MAP1LC3B2	1.75539	1.12673e-11	1.33094e-10	47.1382	162.875
APOL4	1.75342	0.000948496	0.00249764	32.9594	133.592
CCNB1	1.75339	3.62728e-07	1.94498e-06	51.34	172.418
AK4	1.75295	7.59806e-11	7.67277e-10	29.2526	97.7517
SLC22A15	1.75118	7.61502e-39	1.62513e-35	1486.83	5829.52
CFB	1.75107	7.48489e-07	3.75751e-06	39.1236	134.42
LOC101929023	1.74595	4.72948e-16	1.17363e-14	27.4248	89.41
ADAMTSL4-AS1	1.74558	6.68538e-12	8.18394e-11	305.005	1047.17
CLEC12A	1.74516	2.63728e-05	9.73558e-05	4952.22	15040.5
NAT8B	1.74484	3.15733e-05	0.000114507	40.4914	138.781
LMNB1	1.74306	2.32424e-15	5.16686e-14	5674.07	19810.8
SLC51A	1.73769	6.95956e-17	2.00408e-15	130.391	603.135
SHROOM4	1.73621	7.28933e-08	4.41939e-07	22.0066	92.6651
SERPINE1	1.73422	4.14518e-05	0.000146871	30.2252	99.797
LINC00211	1.72475	5.54266e-10	4.8456e-09	305.604	933.956
NAPA-AS1	1.724	6.84192e-09	4.91815e-08	53.9195	236.995
ADAMTSL4	1.72364	3.90872e-16	9.86528e-15	4117.21	14734.6
CDT1	1.72353	1.49897e-05	5.77896e-05	11.0964	35.9359
SIGLEC5	1.72191	1.09657e-20	6.12263e-19	2871.82	9552.75
GBP3	1.72144	2.6904e-07	1.47937e-06	1806.74	6596.68
ZNF230	1.72054	2.40042e-21	1.56288e-19	563.216	1844.17
CTSL	1.71585	5.06384e-06	2.14657e-05	266.431	897.42
CRISPLD2	1.71441	4.8198e-27	8.81656e-25	4067.43	14574.7
MYO7A	1.71359	2.85918e-08	1.85716e-07	81.826	275.608
EGF	1.71233	1.72955e-06	8.09912e-06	162.934	540.535
ALDH1A2	1.71024	3.93734e-13	6.0403e-12	13.734	50.4211
GABRR2	1.71003	1.32033e-09	1.08143e-08	141.345	521.402
CXorf21	1.70902	1.00848e-17	3.38633e-16	1245.74	4075.3
PRUNE2	1.70889	2.79544e-06	1.25144e-05	119.85	483.983
SMARCD3	1.70871	3.97149e-23	3.4516e-21	771.45	3227.91
FAM72B	1.70809	5.91166e-11	6.10459e-10	34.3425	115.307
CSF1	1.70499	2.3806e-08	1.55896e-07	456.939	1868.69
CLEC12B	1.70456	8.69183e-05	0.000287735	317.035	1042.57
NSUN7	1.70351	1.21674e-09	1.00473e-08	468.15	1854.94
LVRN	1.70153	3.30447e-05	0.00011946	3.92154	14.2372
HIST1H4C	1.70119	5.1013e-06	2.15959e-05	11.8101	39.5035
RIN2	1.70074	3.06517e-06	1.35996e-05	481.211	1642.72
KCND1	1.70064	1.06618e-33	7.87619e-31	268.525	994.8
FLT1	1.70024	0.000887764	0.0023519	133.191	470.137
KIAA1462	1.69923	0.000126364	0.000403035	4.25556	13.8996
HIST2H2BC	1.69607	4.70808e-12	5.90262e-11	49.5175	158.174
EYS	1.69215	8.07917e-14	1.39547e-12	140.714	470.16
PLK1	1.69214	1.80292e-08	1.20406e-07	50.3232	158.259
SIGLEC11	1.69018	0.000265918	0.000790756	44.3977	136.831
LSMEM2	1.68989	1.58867e-06	7.49534e-06	8.88183	46.216
CDC42P3	1.68975	3.0368e-05	0.000110595	6.72645	19.0174
RETN	1.68949	0.00269102	0.00636938	111.682	362.355
ALDH1L2	1.68946	6.40168e-06	2.65566e-05	35.0291	112.684
CES1	1.68746	5.91356e-05	0.000202861	965.523	3241.82
LOC399715	1.68744	6.26719e-16	1.51796e-14	261.603	910.919
GJA4	1.68614	6.80995e-05	0.000231257	3.83322	11.9206
TRAFD1	1.68588	1.13123e-13	1.90426e-12	4422.83	15299.7
DDAH2	1.68384	5.45107e-20	2.7408e-18	580.515	2171.83
FOSL1	1.68363	5.48148e-06	2.3058e-05	77.4646	255.792
PLXNB3	1.68001	0.000362221	0.00104431	11.9559	40.4231
FUT7	1.67809	7.37854e-11	7.47072e-10	113.164	382.474
HIST1H2AE	1.67791	5.50319e-05	0.000189664	29.2248	91.6728
SRGAP1	1.67723	2.55979e-06	1.15548e-05	43.8583	156.851
ST3GAL4-AS1	1.67482	1.29151e-09	1.061e-08	150.302	446.637
LINC01127	1.67231	4.50751e-07	2.36781e-06	841.069	3280.59
DACH1	1.66755	1.90326e-13	3.09272e-12	134.26	519.156
SYNPO2	1.66675	3.67296e-05	0.000131537	106.345	389.872
SORT1	1.66123	2.98321e-28	6.98763e-26	2417.6	8892.32
DYNC1I1	1.66055	0.000237697	0.000714245	5.30447	17.7649
MAPK14	1.66031	7.84771e-29	2.1533e-26	8245.94	29534.2
MIR4435-2HG	1.65903	5.40133e-25	6.56604e-23	473.54	1676.06
ZNF429	1.65403	9.99033e-08	5.92097e-07	630.23	2045.1
STOM	1.65226	2.53975e-12	3.37584e-11	3276.54	11704.8
CC2D2A	1.65074	1.75006e-09	1.40289e-08	400.014	1353.9
RAB13	1.65048	1.86483e-06	8.67049e-06	108.646	344.825
APOL1	1.64875	3.23885e-08	2.08335e-07	3150.11	10643.4
KIF20A	1.64593	1.49727e-06	7.10777e-06	57.7129	166.953
HLX	1.64535	5.46404e-10	4.7834e-09	302.942	1024.32
CDKN3	1.6422	6.43657e-07	3.2775e-06	19.4327	60.6721
PRDM5	1.6415	3.01445e-06	1.339e-05	448.967	1439.38
RGL1	1.63985	1.92751e-06	8.93166e-06	194.154	672.153
KCNJ2	1.63812	6.69756e-09	4.8234e-08	3527.83	10131.6
NUDT16P1	1.63797	4.26693e-21	2.59351e-19	205.046	669.854
LOC101928694	1.63697	5.71189e-07	2.94677e-06	22.7833	87.2674
FAM26E	1.63513	2.42779e-06	1.10238e-05	12.8977	39.9731
PIK3AP1	1.63441	1.81089e-16	4.8241e-15	9417.06	32710.8
LINC01300	1.63413	0.0001593	0.000497671	7.67275	29.4373
NOSTRIN	1.63333	0.000451987	0.00127367	5.0715	14.7978
PVRL2	1.63316	0.00549449	0.0120005	186.428	919.921
TREX1	1.6328	7.8068e-07	3.90381e-06	189.515	661.234
CEBPD	1.63004	2.05994e-10	1.93378e-09	293.742	973.133
LINC00937	1.62993	4.35942e-09	3.25297e-08	29.5794	109.422
B4GALT5	1.62947	1.81087e-29	5.70187e-27	8474.1	27830.5
OPRL1	1.62721	6.9379e-31	2.77617e-28	301.431	956.068
ACSL1	1.62721	2.35124e-19	1.08039e-17	51401.9	175765
LOC101927131	1.62642	1.47005e-10	1.41389e-09	104.204	405.262
TIMP3	1.62642	0.00302701	0.00708245	5.37753	18.3803
MIR4257	1.6237	1.00346e-10	9.91428e-10	300.572	976.549
GINS1	1.62347	5.74016e-07	2.95818e-06	29.7222	95.6659
LIF	1.62132	0.000353688	0.00102278	15.3862	48.169
SPRY2	1.62093	1.63314e-07	9.32176e-07	64.0593	224.621
SMIM10	1.62044	1.09085e-05	4.32357e-05	7.34738	24.6828
NFE2	1.61617	4.66215e-25	5.77716e-23	5182.26	13254.9
LOC285847	1.61541	1.19146e-06	5.77452e-06	80.915	344.084
MND1	1.61452	2.55659e-05	9.46331e-05	11.4854	35.3253
HIST1H2AC	1.61328	5.49847e-18	1.963e-16	1196.19	3733.97
CNR1	1.6121	0.00557878	0.0121557	63.8823	189.85
DISC2	1.6114	0.000100987	0.000329259	4.57834	17.5381
LINC01531	1.61097	9.64206e-07	4.74373e-06	59.0746	177.142
GOLGA6C	1.61077	1.76369e-06	8.22613e-06	7.72256	31.4302
WDFY3-AS2	1.61029	6.30871e-13	9.32805e-12	38.5286	128.019
APBB2	1.60922	0.000125478	0.000400609	70.1352	245.038
KCNJ15	1.60817	5.54287e-09	4.05569e-08	12162.2	36111.3
ARNTL2	1.60759	1.10498e-08	7.6343e-08	49.315	150.841
STAT1	1.607	3.54631e-09	2.69545e-08	14693.1	46964.5
EREG	1.60492	2.2881e-05	8.55675e-05	171.841	547.052
CREG1	1.6049	1.6893e-15	3.82172e-14	1370.02	4396.24
PTX3	1.60484	3.48785e-06	1.52704e-05	154.461	438.004
GPR27	1.60125	2.71345e-12	3.58933e-11	139.222	437.256
GADD45G	1.59371	3.72732e-05	0.000133266	11.4352	44.1046
TMEM252	1.59351	7.15753e-06	2.94567e-05	70.9286	152.773
TAS2R40	1.59323	3.22372e-07	1.74663e-06	99.4119	326.964
CTSD	1.59258	5.49264e-14	9.74119e-13	2886.77	9127.11
TRIM69	1.59184	4.13402e-09	3.09681e-08	113.173	353.748
BISPR	1.59177	3.22007e-09	2.46701e-08	666.416	2105.49
LINC01191	1.58993	3.33252e-08	2.13953e-07	12.393	40.7869
MANSC1	1.58929	1.79963e-17	5.80933e-16	2071.83	6163.52
CLU	1.58909	1.14027e-06	5.55021e-06	1989.08	6306.58
TFEC	1.5864	2.33595e-06	1.06479e-05	2028.39	6599.13
KIF2C	1.58586	1.40258e-06	6.69468e-06	61.9975	186.545
PDE3A	1.5858	1.2602e-05	4.93865e-05	21.5981	65.7309
WASF1	1.58476	3.18165e-08	2.05136e-07	72.7778	222.159
CFAP58	1.58421	1.16011e-11	1.36618e-10	158.02	500.143
CNIH4	1.58248	6.87434e-28	1.5353e-25	869.499	2768.2
KIF11	1.58243	3.20762e-07	1.73987e-06	163.634	496.063
FFAR2	1.58227	2.75232e-06	1.23398e-05	7358.05	21581.8
LOC151475	1.58195	1.25052e-09	1.0304e-08	20.5087	68.8645
LOC101929297	1.58122	0.00579548	0.0125821	14.7932	43.3438
MIR222	1.57866	0.000211124	0.000642333	7.54823	29.0133
SERPINB2	1.5781	0.000234861	0.000706496	100.353	294.154
KLLN	1.57803	1.04642e-11	1.24142e-10	86.9019	294.436
HECW2	1.57638	2.59367e-10	2.38929e-09	437.195	1343.01
LINC00640	1.57579	1.08563e-05	4.30465e-05	4.93727	18.9983
TRIM21	1.57351	1.61944e-15	3.68102e-14	2713.03	7979.04
RPL23AP87	1.57299	2.35752e-06	1.07275e-05	16.4574	52.8036
TK1	1.57288	3.8321e-07	2.04113e-06	57.112	169.902
BCL2L14	1.57287	0.00263369	0.0062451	16.2713	51.4572
NWD1	1.57287	0.000497109	0.00138799	4.92705	17.5202
LOC101927153	1.57152	0.00011601	0.000373358	333.09	1412.53
BCL6	1.57037	6.42747e-18	2.24868e-16	23218.6	77037.9
TAP1	1.56908	1.90712e-12	2.59972e-11	8103.22	27016.1
RNF213	1.56854	2.00811e-10	1.88883e-09	49309.9	159255
FAM20A	1.56851	3.38692e-06	1.48691e-05	280.345	768.908
CCDC71L	1.56735	2.66649e-14	5.0211e-13	668.333	2144.54
HGF	1.56731	6.58063e-12	8.06085e-11	278.299	899.262
SPC24	1.56698	0.000260038	0.000775311	10.2552	30.0658
SAMD14	1.56664	0.00075178	0.0020181	23.4928	76.9201
AICDA	1.56578	7.03262e-05	0.000237977	6.06332	21.1067
MUC1	1.56421	9.76089e-12	1.16518e-10	53.0875	183.722
MIR4639	1.56356	1.57952e-08	1.06561e-07	28.0837	93.5497
NAPA	1.5621	1.62832e-11	1.86383e-10	1928.22	7017.9
GJB4	1.56121	5.21819e-08	3.24671e-07	5.59083	17.9129
GAS2L1	1.56108	7.31885e-06	3.00603e-05	29.1886	91.4619
SOCS1	1.56089	0.000551936	0.00152292	13.901	48.7972
LINC01537	1.56064	0.000462441	0.00130026	2.79522	8.78176
CST7	1.55897	4.53008e-08	2.84623e-07	1821.53	6409.39
EPAS1	1.5584	3.2935e-09	2.51824e-08	241.292	1010.11
MIR221	1.5576	2.36818e-06	1.07658e-05	58.7571	211.37
BRI3	1.55685	1.87892e-20	1.00525e-18	942.576	2940.59
BATF	1.5515	6.08979e-17	1.77761e-15	216.419	734.855
NCAPG	1.55006	9.70843e-08	5.7677e-07	97.6628	274.273
SERINC2	1.54982	5.91555e-06	2.46893e-05	29.9285	100.572
GADD45A	1.54719	6.7808e-11	6.90556e-10	206.249	730.103
CASP1	1.54448	4.05331e-18	1.52054e-16	8901.51	26375.1
LINC01358	1.54436	0.000271946	0.000805563	8.89922	28.1861
MSRB2	1.54301	4.78384e-13	7.20088e-12	229.78	714.461
FAM27E3	1.54088	0.000220604	0.000668213	12.3974	56.3567
PCYT1B	1.54084	3.774e-05	0.000134735	55.0442	162.109
MYO1B	1.54071	0.0065538	0.0140505	61.9779	362.859
PNPT1	1.54029	7.56801e-06	3.09669e-05	1009.88	3030.58
PHF11	1.53926	5.0265e-12	6.25285e-11	2102	6510.85
LINC01410	1.5384	7.12853e-14	1.24471e-12	1826.07	5140.41
LOC643406	1.53797	8.18848e-05	0.000272859	3.68216	13.5081
TYMP	1.53729	4.90359e-12	6.1158e-11	3003.63	8926.4
POU5F1	1.53708	4.53218e-10	4.02635e-09	63.0744	224.272
JAK2	1.53455	5.07872e-27	9.20254e-25	4705.79	14595.8
LPO	1.53408	0.0142558	0.0279742	5.56091	18.195
YPEL4	1.53321	0.000149057	0.000468183	33.1337	95.9618
NFIL3	1.53275	1.07316e-22	8.80862e-21	5036.17	17955
UBE2J1	1.53076	7.77105e-24	7.57657e-22	6089.16	19192.6
RAB33B	1.53058	5.0253e-24	5.08005e-22	1324.6	4157.81
CDKN2B	1.53019	1.10167e-17	3.66086e-16	58.2121	166.315
AP1M2	1.52905	4.10098e-09	3.07565e-08	47.9311	159.108
HSPB9	1.52811	0.000146075	0.000459494	3.48582	14.0569
CD38	1.52529	2.06239e-06	9.50848e-06	368.019	1088.39
LINC00683	1.52323	0.00561291	0.0122203	6.69655	21.3243
FAM65C	1.5229	7.23276e-08	4.38647e-07	102.573	326.02
PFN4	1.52144	1.1058e-05	4.38011e-05	6.35617	18.5192
MARCO	1.52112	6.65353e-05	0.000226305	169.766	487.45
FGFR4	1.52073	1.52757e-07	8.76606e-07	11.6803	35.2792
ARL4A	1.52	4.56616e-07	2.39548e-06	427.834	1338.55
CSGALNACT2	1.51785	3.68939e-21	2.29327e-19	7256.88	25715
NBN	1.51737	3.72568e-11	3.97745e-10	4430.49	15022.8
HK3	1.51702	1.05462e-20	5.92284e-19	4120.14	13366.8
SLC22A1	1.51701	1.46427e-10	1.40903e-09	234.491	740.157
LOC101928674	1.51671	1.66879e-07	9.51111e-07	26.3361	88.8448
SMCO4	1.51367	3.18755e-07	1.73143e-06	154.997	480.225
LOC101929415	1.51237	6.6675e-07	3.38074e-06	6.75337	20.155
TTC21A	1.5122	8.60418e-06	3.47843e-05	382.953	1270.36
FLVCR2	1.51192	1.11673e-09	9.29808e-09	349.377	1051.92
PSORS1C3	1.51141	7.20795e-05	0.000243438	23.0629	88.0578
NLRC4	1.51113	3.33205e-17	1.01585e-15	1350.13	3677.15
ATP1B2	1.50894	0.00365849	0.00838227	4.39643	12.3426
HNRNPLL	1.50884	1.53973e-13	2.53416e-12	871.783	2815.38
PPL	1.50834	2.41431e-10	2.23048e-09	252.413	718.697
GLRX	1.50767	1.3456e-16	3.66129e-15	3555.75	9955.24
MYLK3	1.50748	6.03366e-08	3.71676e-07	19.238	59.0803
ANKRD2	1.50694	2.91086e-06	1.29749e-05	8.37541	29.185
C19orf66	1.50581	3.00479e-09	2.31407e-08	799.906	2541.96
PKHD1L1	1.50538	3.16436e-06	1.3988e-05	184.409	534.964
QPCT	1.50121	4.37031e-13	6.65139e-12	3692.36	10021.7
ILDR1	1.50088	4.82182e-05	0.000168112	9.06369	26.7044
SLC2A5	1.49984	0.0055666	0.0121359	74.5812	217.465
LY6G6E	1.49984	4.80189e-05	0.000167478	111.066	317.61
SLED1	1.49949	1.40647e-06	6.71158e-06	275.791	1322.28
APOA2	1.49721	1.276e-05	4.98841e-05	187.145	575.561
TG	1.4968	3.98199e-19	1.75821e-17	209.308	729.882
NUSAP1	1.49574	3.85191e-07	2.04998e-06	227.139	631.972
STAC3	1.49484	5.51255e-15	1.14341e-13	556.763	1583.89
PEAR1	1.49372	1.53616e-05	5.91165e-05	153.123	439.577
ZNF366	1.49343	1.53704e-06	7.27501e-06	90.929	288.853
SP100	1.49299	6.34669e-19	2.72709e-17	12668.6	38804.6
GPR141	1.49295	5.23731e-22	3.83943e-20	650.64	1947.97
LOC102724552	1.49244	1.57029e-15	3.58201e-14	156.907	432.159
NOXRED1	1.49204	7.75186e-17	2.22556e-15	85.1155	273.342
PLOD2	1.49201	0.000723917	0.00195104	27.8979	81.7529
OIT3	1.49138	2.33578e-07	1.29551e-06	7.28571	21.5051
KREMEN1	1.48932	4.62248e-06	1.97254e-05	2075.78	6936.22
FHL2	1.48899	8.60995e-07	4.27758e-06	33.2971	95.5656
SCN2B	1.48739	0.00590498	0.0127909	11.0792	40.0776
CLDN9	1.48649	2.07898e-10	1.94785e-09	52.1262	153.438
UPP1	1.48614	3.4801e-17	1.05596e-15	1509.95	5379.59
OR10V2P	1.48528	7.25146e-11	7.36146e-10	30.3411	83.4788
LOC100294362	1.48519	1.25634e-06	6.05535e-06	289.493	957.621
LINC01554	1.48514	3.48575e-05	0.000125517	7.57103	23.4032
ASGR2	1.48258	7.9915e-08	4.81169e-07	331.784	947.636
DNAJC27-AS1	1.48218	7.23047e-09	5.17873e-08	21.2384	62.0637
NCOA7	1.48179	9.59142e-08	5.70348e-07	2006.03	5865.4
CEACAM4	1.48175	1.51408e-11	1.74451e-10	2339.52	7807.62
ABLIM3	1.4812	2.48707e-05	9.23253e-05	463.344	1339.59
SP110	1.48008	2.01829e-13	3.26659e-12	9625.43	28399.9
ADM2	1.48007	1.75666e-09	1.40702e-08	29.2102	90.0278
GLI1	1.47874	7.15077e-10	6.15896e-09	977.88	2352.19
OR52K2	1.4775	4.77071e-07	2.49397e-06	43.2847	143.301
ABCA9	1.47696	0.022086	0.0411332	29.2601	263.844
TMEM255B	1.47669	5.27924e-06	2.22805e-05	7.92664	22.4315
C4orf36	1.47647	0.000888561	0.00235369	2.36533	6.88854
RGSL1	1.47601	0.000176515	0.000545332	4.08608	12.8786
PARP11	1.4754	2.09803e-07	1.17278e-06	929.745	2732.39
NUDT16	1.47467	9.26432e-12	1.10728e-10	3637.24	11865.7
IL27	1.4744	8.78872e-10	7.47436e-09	53.315	189.553
REEP2	1.47439	4.87532e-06	2.07366e-05	4.46874	15.3535
PRKCE	1.47333	1.15572e-10	1.13312e-09	470.934	1399.15
SQRDL	1.47245	4.56684e-27	8.51604e-25	2381.57	7101.29
C5	1.47241	6.6702e-08	4.07489e-07	278.98	901.922
UBE2D1	1.47162	4.16103e-14	7.5611e-13	3293.41	9720.76
XIRP2	1.46978	0.00101684	0.00265756	10.2944	28.6938
MIR6847	1.46896	1.62243e-05	6.21499e-05	5.96056	18.5542
FGD4	1.46695	2.30888e-26	3.66502e-24	2775.32	8652.19
KLHL2	1.46634	1.41297e-21	9.72719e-20	3349.06	10867.8
TRIM25	1.46619	1.00688e-27	2.19762e-25	17395.5	52559.7
MIR4263	1.4656	9.6717e-06	3.86767e-05	4.14496	11.8927
TMC5	1.46462	0.00160588	0.00401146	44.8982	133.287
LPP-AS2	1.46428	2.24682e-19	1.03489e-17	47.8941	136.749
DYSF	1.46409	2.78382e-23	2.52211e-21	12680.4	38613.7
KCNH7	1.46375	1.92792e-07	1.08368e-06	330.538	738.547
AURKB	1.46345	3.42571e-07	1.84669e-06	61.4093	172.982
SAMSN1	1.46269	1.09876e-10	1.08114e-09	5212.49	19231.6
ITGA2B	1.46028	0.000580965	0.00159659	1106.64	3296.33
DISC1	1.46014	1.56936e-09	1.2665e-08	28.4354	97.4216
LOC102546294	1.4593	2.14851e-10	1.99935e-09	27.8281	79.6299
PPP4R1-AS1	1.45886	6.59379e-06	2.72946e-05	5.23401	15.1556
PHTF1	1.45826	1.05551e-21	7.48087e-20	1102.29	3622.3
CYP1B1-AS1	1.4574	1.92523e-06	8.92323e-06	34.4283	105.393
IL1R1	1.45692	1.09655e-08	7.58151e-08	2649.52	10482.7
MERTK	1.45678	0.000235185	0.000707358	232.097	646.416
LOH12CR2	1.45581	8.82976e-15	1.77213e-13	16.7244	47.7461
PIWIL4	1.45398	1.13151e-10	1.11109e-09	163.038	470.81
RAB19	1.45333	9.15767e-07	4.52046e-06	24.1241	70.0326
TFPI	1.45234	2.79646e-06	1.25144e-05	31.3436	90.7004
STK3	1.45195	9.41754e-22	6.71385e-20	358.445	1060.89
SEMA3B-AS1	1.45137	6.74552e-08	4.1141e-07	12.2128	44.2293
MSR1	1.45122	0.00475888	0.0105767	217.887	647.402
DBN1	1.4508	1.02629e-11	1.22131e-10	243.905	699.234
C17orf53	1.45036	2.47342e-06	1.12045e-05	35.8058	112.136
RAPGEF3	1.44998	8.68059e-05	0.000287512	149.817	489.519
EIF1B-AS1	1.44958	3.7275e-11	3.97745e-10	63.9444	192.712
RAP1GAP	1.44928	0.000214951	0.000653048	37.812	138.828
F5	1.4489	2.93147e-12	3.83976e-11	5063.16	14724.3
TUFT1	1.44873	1.76233e-16	4.7078e-15	273.762	845.308
CAPG	1.44737	5.06151e-15	1.06364e-13	1312.49	3839.81
PCP4L1	1.44637	2.41963e-10	2.23432e-09	65.1971	184.061
MAFB	1.44563	1.40069e-05	5.43275e-05	1273.54	3141.53
IFITM10	1.4451	1.32394e-10	1.28689e-09	73.1095	234.756
IFITM2	1.44419	4.88514e-12	6.09674e-11	45604.2	139016
XRN1	1.44414	8.72416e-09	6.14241e-08	8752.69	26647.7
CCR1	1.43901	5.34822e-06	2.25468e-05	8054.1	20631.4
MTHFD2	1.43826	1.27542e-10	1.24287e-09	967.65	2819.65
AZI2	1.4382	4.28171e-18	1.58762e-16	1514.18	4484.87
LHFP	1.43795	0.000359851	0.00103826	10.787	31.1027
DRAM1	1.43785	6.13121e-31	2.50558e-28	700.082	2011.46
MARCKS	1.43684	6.60837e-10	5.73034e-09	7356.45	21501.4
LOC101928977	1.43683	1.3763e-05	5.34571e-05	4.23872	13.6495
ALOX5AP	1.43649	2.69054e-17	8.37557e-16	9171.4	27327.1
SAMD4A	1.4341	0.000333808	0.000971139	339.889	902.097
LOC400997	1.43364	0.00015406	0.000482871	7.42428	20.1252
C8orf88	1.43348	2.86467e-06	1.27898e-05	9.81674	30.5415
TMEM123	1.43259	3.68998e-07	1.97584e-06	17901.9	52242.1
CMTM1	1.431	5.47734e-14	9.73203e-13	99.4808	251.524
TGM2	1.43089	0.00237415	0.00569292	40.131	109.954
DGKH	1.43075	3.55516e-05	0.000127693	1533.47	4612.99
TRIM34	1.43014	8.15288e-11	8.18142e-10	15.3633	41.8045
RGS18	1.42964	2.25487e-15	5.01846e-14	10160.5	28984.8
SLFN12	1.42777	4.1377e-10	3.70675e-09	744.444	1962.42
FHDC1	1.42681	3.54051e-06	1.54739e-05	240.652	614.815
TMEM150B	1.42634	2.89407e-07	1.58321e-06	170.017	445.458
CFAP54	1.42594	2.59059e-06	1.16801e-05	49.919	139.641
KLHL8	1.42467	1.44859e-19	6.90401e-18	1614.13	4849.93
HSD3B7	1.42455	3.90399e-06	1.68997e-05	41.8017	123.676
GSTO2	1.42437	9.07185e-12	1.0863e-10	21.6646	69.7351
ITPKC	1.42404	9.66663e-11	9.57046e-10	243.87	801.003
P2RY1	1.42191	6.37591e-06	2.64668e-05	93.3596	274.378
RHPN1-AS1	1.41994	0.000955432	0.0025128	3.49041	10.6344
CENPF	1.41741	1.68684e-05	6.44248e-05	236.065	637.576
GBP4	1.41681	0.000883786	0.00234265	5516.26	16316.4
AP5B1	1.41632	7.94377e-36	1.13335e-32	9808.25	30243.9
STAR	1.413	3.70462e-12	4.76908e-11	18.8358	55.8239
TRIB1	1.41214	6.35018e-16	1.53465e-14	6127.65	19753.5
SUMO1P1	1.41126	5.37168e-11	5.57696e-10	182.294	470.004
C15orf48	1.41116	0.000111637	0.000360802	13.9437	39.5428
GTPBP2	1.41107	5.30452e-16	1.30453e-14	2718.66	7932.58
STAB2	1.40968	2.53562e-05	9.40004e-05	22.7221	61.5899
TLR10	1.40956	6.29133e-12	7.746e-11	1206.2	3414.63
MCTP2	1.40835	1.66027e-15	3.7649e-14	7388.26	21326.1
HSPA6	1.40686	8.40755e-10	7.16114e-09	4573.84	10061
TLR4	1.40678	2.75416e-14	5.17097e-13	16416.2	45806.3
LOC338694	1.40656	0.00223141	0.005389	4.11168	11.0459
EXOSC4	1.40582	2.93945e-09	2.2683e-08	23.5524	72.4759
SEMA3B	1.40421	2.32805e-10	2.15389e-09	54.4183	221.482
C10orf105	1.40418	1.21306e-14	2.37748e-13	973.477	2831.28
UNC93B1	1.4032	8.97568e-12	1.07613e-10	986.622	2969.68
DOCK1	1.40235	2.91815e-06	1.30044e-05	32.7624	87.1687
IL15	1.40112	1.04315e-08	7.24624e-08	292.275	783.52
UBE2C	1.4008	6.25122e-08	3.83601e-07	76.4404	189.558
CPEB3	1.40071	2.16421e-23	1.99891e-21	515.011	1517.08
SLC28A3	1.40022	0.00662094	0.0141692	39.8952	115.785
ZDHHC12	1.39993	1.74275e-08	1.16753e-07	48.9733	144.474
DSC2	1.39923	4.89707e-05	0.000170426	2456.61	6719.9
BEAN1-AS1	1.39786	8.32854e-07	4.14743e-06	48.7088	136.286
TBC1D8	1.39695	9.50911e-14	1.6163e-12	1034.06	3259.41
FKBP9	1.39531	1.43468e-15	3.28829e-14	196.226	541.504
FOXI1	1.395	0.00443961	0.00994537	5.40909	22.6849
MGLL	1.39488	6.15759e-06	2.56271e-05	263.293	727.769
SATB2	1.39461	3.80562e-09	2.86983e-08	28.9845	75.719
EP300-AS1	1.39338	2.46708e-09	1.92388e-08	12.1702	40.8233
UNQ6494	1.39165	0.000170671	0.000529319	9.59435	27.9063
ARHGEF37	1.39098	0.000965348	0.00253714	8.70136	22.8039
TDRD9	1.39022	1.23977e-05	4.86361e-05	488.567	2020.29
CR1	1.38968	1.00306e-12	1.43453e-11	13970.6	37837.5
RAB32	1.38963	1.42934e-15	3.27998e-14	508.38	1399.06
SCUBE2	1.38961	1.29302e-07	7.51667e-07	8.34903	22.5075
CEP19	1.38689	1.17716e-09	9.73295e-09	1265.84	2727.4
MGST1	1.38634	1.40888e-09	1.14906e-08	306.102	796.355
SMIM3	1.3849	2.63599e-13	4.1808e-12	471.8	1301.25
RNASEL	1.38488	4.67623e-14	8.40977e-13	2646.95	6311.91
MIR3909	1.38368	5.76218e-08	3.56285e-07	31.7662	123.817
INSL3	1.38338	7.52823e-12	9.1112e-11	46.5329	155.204
PTEN	1.38291	1.99752e-28	4.98263e-26	19446.5	56171.7
LILRA5	1.38249	1.19369e-09	9.86119e-09	3387.36	10085.5
LOC101926933	1.38186	1.41333e-08	9.6049e-08	50.9115	128.379
RYR2	1.38172	0.000679038	0.00184161	12.5379	33.0617
VSIG10	1.38053	0.00255697	0.00608346	184.831	438.728
CDCA8	1.38016	4.85833e-08	3.03657e-07	87.5021	228.158
JDP2	1.37929	2.34591e-11	2.60751e-10	1160.78	3731.39
TMEM158	1.37921	0.00184507	0.00454163	22.6216	62.0827
RHBDF2	1.37798	3.32492e-11	3.58573e-10	1282.34	4064.22
RRAGD	1.37756	8.76253e-28	1.93451e-25	866.49	2217.37
BEAN1	1.37754	1.71891e-06	8.06034e-06	100.366	272.904
PHC2	1.37658	1.7961e-16	4.79135e-15	8064.01	27324.5
IRF2BPL	1.37639	8.86401e-11	8.83737e-10	668.819	2184.08
OR52K1	1.37473	1.69133e-06	7.94069e-06	26.7832	66.0257
LINC00639	1.37443	0.000431043	0.00122113	49.8949	137.306
SECTM1	1.37381	5.90253e-07	3.03371e-06	2305.38	7639.74
SPINK4	1.37228	2.94895e-05	0.000107763	6.38174	19.6366
ALPK3	1.37223	2.24723e-12	3.01204e-11	97.929	286.878
CHRM4	1.37079	3.91144e-05	0.000139279	11.2117	38.923
TLR8-AS1	1.37077	1.08557e-07	6.39783e-07	67.045	195.543
CKAP4	1.37044	4.53099e-16	1.12875e-14	3177.19	10233.9
AURKA	1.37034	2.7447e-08	1.78582e-07	50.2817	131.673
RMI1	1.37029	1.36385e-17	4.47022e-16	506.472	1127.54
TXN	1.37012	1.11197e-20	6.19061e-19	1732.41	4653.7
ZNF788	1.36944	1.44909e-05	5.60085e-05	44.3701	108.36
TPI1P2	1.36939	7.07556e-12	8.62312e-11	21.74	62.8869
DOCK4	1.36826	3.43402e-07	1.85065e-06	978.427	2875.04
MAP2	1.36778	0.0263657	0.0480458	32.2402	130.229
HIST1H2BN	1.36696	1.39784e-05	5.4228e-05	22.1712	57.4699
KIAA1211	1.36242	2.82185e-05	0.000103691	26.9497	70.268
TUBBP5	1.36177	0.00457913	0.0102198	26.3368	65.8937
PGLYRP1	1.36154	0.000362064	0.00104404	157.216	413.356
SPINK8	1.36061	0.000129508	0.000412583	20.3034	60.3891
SLC8A3	1.35931	0.000327729	0.000954609	24.138	60.3598
WBP5	1.35859	9.58188e-05	0.000313792	45.7237	117.598
HIST1H3H	1.35828	3.58675e-05	0.000128696	114.482	298.634
WSB1	1.35811	1.5087e-17	4.91981e-16	8937.36	23382.4
RNF135	1.35621	5.93146e-30	2.11639e-27	876.817	2442.29
HIF1A-AS2	1.35436	0.000758701	0.00203411	20.1547	73.0095
GPRIN1	1.35426	2.92793e-12	3.83868e-11	31.0717	87.3085
STARD13	1.35356	0.000135604	0.000429934	11.4104	29.7079
HIST1H2BJ	1.3533	1.72745e-06	8.09247e-06	154.069	399.292
TRMT1L	1.35171	2.48268e-16	6.45713e-15	890.759	2246.2
MIR4441	1.34995	5.79544e-09	4.22484e-08	12.3593	35.4802
SP140	1.34865	6.69151e-07	3.38934e-06	2709.58	7144.78
INHBC	1.34824	0.000118604	0.000380941	7.27638	24.7892
CD59	1.34708	2.83815e-14	5.31829e-13	2762.2	8464.38
CSRP2	1.34703	0.000121651	0.000390076	9.82499	30.7745
CFLAR	1.34665	9.25785e-29	2.46966e-26	43470.8	123806
CENPE	1.34504	1.80278e-05	6.85255e-05	114.105	295.968
BRCA1	1.34499	1.2253e-27	2.58618e-25	596.467	1483.22
LINC00462	1.3445	0.00252566	0.00601866	3.05989	8.10211
CLEC6A	1.34358	4.31329e-05	0.000152205	73.8719	189.771
MIR4451	1.34355	0.00195512	0.00478857	6.27706	19.6949
CMYA5	1.34323	1.64889e-10	1.57329e-09	24.0292	63.3573
GRINA	1.34304	2.11006e-18	8.33907e-17	1774.74	5479.94
LURAP1L	1.34254	0.00150806	0.00379029	5.36924	13.8973
SELP	1.34226	3.05725e-08	1.97646e-07	414.363	1071.44
IL21-AS1	1.34107	0.00190362	0.00467442	3.2054	8.05823
CSNK1A1L	1.34031	2.29944e-08	1.50889e-07	189.105	534.297
FABP5	1.33973	9.91906e-10	8.34861e-09	131.683	330.941
CYB5R2	1.3392	0.000381643	0.00109488	32.2867	87.3511
CELA2A	1.33709	0.000252958	0.000755961	3.58437	10.6156
PAQR6	1.33236	1.61947e-06	7.63272e-06	186.913	580.953
TSHR	1.33156	0.00142079	0.00359871	17.6881	47.3145
NOD2	1.33092	2.48012e-09	1.93253e-08	1948.65	5226.91
FAM8A1	1.33043	4.86532e-17	1.4421e-15	9322.78	25990.9
KIAA0319	1.32916	1.07905e-06	5.27762e-06	440.942	1164.87
GRN	1.3276	5.31754e-09	3.89973e-08	6247.37	15866.7
ZBTB32	1.32733	0.00459068	0.0102432	44.4579	140.127
MEF2A	1.32694	2.18234e-21	1.44539e-19	3453.31	10308.6
HAUS4	1.32685	6.75413e-14	1.18256e-12	1678.82	4519.86
AMN1	1.32657	4.54867e-14	8.21113e-13	749.109	2002.56
ZWINT	1.326	7.25643e-05	0.000244817	118.938	299.926
ROPN1L	1.32573	3.91087e-14	7.12676e-13	206.166	528.999
PLEKHG6	1.32561	1.66031e-06	7.80648e-06	188.624	561.046
TSPAN16	1.325	6.79322e-08	4.13951e-07	881.291	2291.82
MSRB1	1.32499	4.59196e-18	1.68317e-16	5171.48	13670.6
FCGR3B	1.32498	1.24334e-06	6.00021e-06	126491	297586
CDCA3	1.32485	0.000108852	0.000352865	21.7322	54.7154
EDA2R	1.32366	3.58839e-05	0.00012873	16.1575	44.5656
HORMAD2-AS1	1.32351	1.26553e-12	1.77943e-11	39.8113	129.818
ST14	1.32345	3.34028e-07	1.80469e-06	213.413	536.973
CLTCL1	1.32327	9.28397e-06	3.72348e-05	265.311	709.78
HPGD	1.3231	0.005616	0.0122248	276.097	1267.97
LMO2	1.32275	3.0839e-11	3.35215e-10	1946.7	4766.19
KIAA0040	1.32265	4.04577e-18	1.52054e-16	7942.81	20231.8
NT5DC2	1.32264	0.000738898	0.00198712	76.1459	208.08
DSCC1	1.32117	4.11615e-05	0.000145946	21.8371	54.6495
PLTP	1.32041	4.16073e-08	2.62878e-07	28.8654	74.5996
SRBD1	1.32041	2.00501e-17	6.39704e-16	1312.03	3686.57
STAB1	1.32023	1.02277e-05	4.07135e-05	1839.38	4590.8
IGBP1P1	1.31994	0.00028656	0.000844315	5.28303	14.2879
ITIH3	1.31881	4.47991e-08	2.8184e-07	33.2184	93.9929
MYOF	1.31873	0.000261846	0.000780339	988.087	2456.83
DRAP1	1.31795	6.18999e-07	3.16621e-06	620.751	1747.93
SRGAP2	1.31786	6.5818e-09	4.74899e-08	1914.51	5215.62
NFKBIA	1.31766	2.77934e-10	2.55053e-09	11888.7	44155.6
GSN-AS1	1.31766	1.94235e-08	1.28821e-07	42.413	127.104
NEK5	1.31721	0.00110071	0.00285685	3.78538	10.1553
LOC440028	1.31653	0.000105004	0.000341311	8.38007	26.1615
FANCA	1.31546	1.12932e-09	9.38591e-09	606.834	1609.68
DNAJC3-AS1	1.31545	6.77116e-12	8.27314e-11	129.161	306.262
LHFPL4	1.31509	1.90854e-06	8.85658e-06	6.70832	20.4516
TMEM144	1.31348	1.53836e-08	1.03894e-07	203.936	503.682
SLC6A13	1.31216	5.58356e-09	4.08236e-08	16.6877	44.2747
ELL2	1.31134	1.63243e-07	9.32045e-07	1437.32	3573.82
RAB42	1.31128	5.51425e-06	2.31603e-05	9.095	19.2617
GCA	1.31056	3.3054e-17	1.00933e-15	20946.6	53985.8
ZNF496	1.30912	1.62995e-05	6.24133e-05	200.665	523.641
SH3GLB1	1.30901	4.80241e-35	5.12444e-32	8878.23	25656.9
LILRB4	1.30892	1.24737e-06	6.01663e-06	579.08	1433.92
NCAPH	1.30874	9.01328e-06	3.62551e-05	89.3141	214.248
C8orf31	1.30726	0.0016138	0.00402758	45.5571	112.875
AQP10	1.307	0.0081182	0.0169965	109.041	269.975
IDH1	1.3059	9.42484e-15	1.88629e-13	1177	2829.31
FCER1G	1.3048	6.54483e-15	1.34446e-13	10295.1	27476
STIL	1.3036	1.08662e-05	4.30769e-05	73.763	178.866
ADM	1.30336	2.29976e-06	1.05045e-05	1271.83	3432.85
C9orf66	1.30318	4.1541e-12	5.29096e-11	50.5585	141.874
ALPK1	1.30284	1.44438e-19	6.90103e-18	6284.54	17371.8
MPZ	1.30055	5.05324e-21	3.0236e-19	307.939	837.684
DAPP1	1.29949	3.09449e-10	2.81821e-09	5499.98	13597
BEND7	1.29924	0.000167602	0.000520897	134.75	370.454
TBKBP1	1.29793	7.69699e-10	6.591e-09	520.103	1417.52
IFI30	1.29731	5.13998e-09	3.78107e-08	7708.23	19717.3
LINC00173	1.29586	2.08277e-11	2.33258e-10	446.671	1139.79
MTVR2	1.29441	2.53896e-08	1.65814e-07	116.052	311.195
VWA7	1.29361	5.19319e-09	3.81582e-08	66.5536	170.156
TGFA	1.29314	7.83434e-13	1.14169e-11	1381.25	3456.74
PIH1D2	1.29269	0.000282073	0.00083235	3.46455	8.78245
SLC3A2	1.29215	3.75019e-11	3.99944e-10	1540.3	3807.96
LY6G5C	1.29196	5.00597e-11	5.2369e-10	48.4874	126.043
AKIRIN2	1.29173	2.50291e-17	7.85513e-16	1790	4729.03
S100A6	1.29161	4.17219e-14	7.57423e-13	6796.05	16978.4
ETS2	1.29012	5.06024e-13	7.57537e-12	3405.72	10453.5
AGTRAP	1.28958	1.66664e-34	1.45505e-31	1797.69	5175.23
TMEM92	1.28932	8.01598e-05	0.000267668	27.9215	58.0086
LGALS9	1.28797	4.97045e-09	3.669e-08	4943.01	12547.4
HIST1H2BH	1.28734	0.000394017	0.00112584	120.179	293.956
SELL	1.28656	8.29656e-14	1.42855e-12	73832.1	186354
PATL1	1.2863	3.22366e-20	1.69171e-18	5087.16	13972.1
HTATIP2	1.28547	2.32676e-35	2.78696e-32	1442.9	3689.13
LYRM1	1.28274	1.17601e-18	4.84711e-17	1035.16	2813.1
ITGA1	1.28227	1.01157e-05	4.03097e-05	187.652	471.814
S100A11	1.28189	7.74168e-30	2.65526e-27	13571.6	35467.9
KBTBD6	1.28028	0.000237275	0.000713088	244.376	661.676
MAPK10	1.2801	0.00500687	0.0110486	8.24027	21.2397
CCDC36	1.27967	2.12771e-09	1.67831e-08	57.9109	178.509
SMAD1	1.27866	4.20999e-09	3.15003e-08	73.9639	183.931
ACOT9	1.27806	2.64193e-12	3.50197e-11	1563.44	4018.79
FAM45B	1.27787	6.29847e-12	7.74982e-11	42.6875	106.591
ADAM9	1.27588	5.23739e-18	1.88379e-16	1282.75	3283.47
PLBD1	1.27496	1.75087e-11	1.9887e-10	8194.99	20660.4
GCH1	1.27445	2.43735e-06	1.10619e-05	1797.68	4529.1
H1F0	1.27433	6.01368e-05	0.000206038	1059.67	2606.13
NADK	1.27308	4.52862e-16	1.12875e-14	10728.5	27133.8
MIR6753	1.27253	0.00927268	0.0191382	3.30788	10.741
P4HA2	1.27203	2.30311e-05	8.60762e-05	9.93597	31.2484
GCM1	1.27005	1.53405e-06	7.26264e-06	81.4482	247.869
GNG5	1.27003	1.71032e-27	3.42189e-25	1074.08	2937.69
NDUFAF1	1.26872	2.16802e-18	8.55054e-17	250.292	545.973
RNF144B	1.26848	9.16172e-11	9.11285e-10	4168.82	12727.5
SLC22A4	1.26759	7.91126e-16	1.88059e-14	696.949	1906.35
SH2D4A	1.26597	0.00659408	0.0141259	21.6646	62.8394
TMEM180	1.26561	4.14047e-20	2.12637e-18	211.418	567.243
ORC1	1.26538	3.69832e-05	0.000132328	67.0562	154.025
MYL12A	1.26482	4.27681e-20	2.19053e-18	7782.27	19870.4
TBC1D2	1.2647	1.1143e-16	3.07506e-15	376.453	908.964
BST1	1.26451	1.25051e-16	3.42633e-15	2992.44	7148.52
TOMM40L	1.26327	2.34493e-06	1.06778e-05	761.182	2049.3
KLF6	1.26256	1.95823e-21	1.30596e-19	27095.6	72070.7
B3GNT8	1.26239	1.02897e-08	7.15289e-08	151.131	388.842
PADI4	1.26166	8.4202e-08	5.04608e-07	5878.52	14500.5
KIAA1614	1.26156	2.96854e-12	3.87892e-11	48.5441	119.316
SH3TC2	1.26145	0.000152105	0.000477212	77.9747	186.763
LOC101929567	1.26138	4.57088e-11	4.80793e-10	54.8409	139.723
RAD51AP1	1.26063	7.87457e-06	3.2146e-05	80.9089	192.704
DNAJC13	1.26044	3.98799e-15	8.51082e-14	4588.24	11787.5
LGR5	1.25952	0.000167862	0.000521617	3.74264	9.63032
C6orf25	1.25818	1.63002e-06	7.67348e-06	883.117	2249.61
ELF1	1.25784	7.00499e-14	1.22425e-12	15111.1	41690.4
ADPRH	1.25733	5.04515e-07	2.6275e-06	383.782	899.478
GRAMD1B	1.25678	9.49664e-07	4.67817e-06	1150.23	3001.24
ZNF200	1.25661	9.0966e-10	7.7129e-09	947.22	2186.67
LINC01270	1.25661	5.78848e-06	2.41953e-05	254.26	724.47
CNP	1.25541	9.95853e-07	4.8869e-06	806.137	2018.85
STOML1	1.25428	1.48254e-05	5.72021e-05	60.5804	169.12
FAS	1.25269	1.07349e-11	1.27197e-10	3560.51	9421.82
ID2-AS1	1.25212	2.42947e-11	2.69261e-10	26.3481	63.1801
HIST1H1C	1.25135	8.26338e-05	0.000275164	368.455	953.601
SLC22A18	1.25043	1.66417e-06	7.82081e-06	47.7169	130.524
FAXDC2	1.24964	3.11286e-05	0.000113108	597.726	1437.69
TSNAX-DISC1	1.24906	8.66254e-05	0.000287013	6.99586	20.703
LOC101927588	1.24899	3.08411e-05	0.000112127	6.97019	19.3799
COL7A1	1.24899	3.951e-12	5.05575e-11	68.688	216.447
CMC2	1.24699	3.69402e-06	1.60741e-05	196.613	470.365
LDLR	1.24684	1.78628e-05	6.7939e-05	522.489	1196.4
PLIN3	1.24645	5.45093e-21	3.24136e-19	902.31	2371.08
GPNMB	1.24609	0.00811171	0.0169867	23.8028	55.1893
ADAR	1.24597	6.32053e-15	1.30396e-13	37416.6	92696
KIF24	1.2456	1.09248e-09	9.11919e-09	47.5529	120.08
HRH2	1.24546	5.27506e-16	1.29895e-14	2783.34	7571.58
LOC102723704	1.24515	6.40655e-06	2.65711e-05	31.0186	87.0973
SLIT1	1.24453	1.45834e-08	9.88714e-08	85.9501	232.17
ATE1-AS1	1.24362	0.000504552	0.00140571	6.51349	15.1505
HDAC4	1.24254	1.82192e-26	2.9909e-24	1649.55	4432.5
MFSD2B	1.24198	0.00305627	0.0071422	16.1383	38.7195
NOL3	1.24084	8.16528e-11	8.18959e-10	105.814	267.133
IL18	1.24065	8.22013e-15	1.66019e-13	243.423	604.109
IRS2	1.24044	8.75677e-06	3.53492e-05	6462.21	19686
UGCG	1.23632	8.40454e-09	5.93696e-08	1925.39	4780.8
OLFML2A	1.23564	0.000860925	0.00228806	19.1208	48.148
CENPW	1.23468	7.31982e-06	3.00603e-05	38.2834	90.6005
FRRS1	1.23345	4.57084e-08	2.86715e-07	92.2199	217.063
NCAPH2	1.23336	3.79464e-11	4.0446e-10	2086.13	5074.45
KIF1B	1.23317	4.56718e-22	3.38695e-20	3815.47	10809
C5orf56	1.23284	1.11996e-07	6.56827e-07	771.969	2279.65
LINC01136	1.23174	4.20182e-05	0.000148572	57.5471	129.969
MIR6069	1.23053	0.00149331	0.0037591	7.57362	27.7035
GPD2	1.22906	1.59435e-11	1.82931e-10	1630.54	3959.99
SERPINB1	1.22792	5.76253e-18	2.04965e-16	9736.94	25762.1
DDO	1.22731	0.00066638	0.00181009	28.221	66.8569
CTRC	1.2259	1.73557e-06	8.12062e-06	24.3347	70.396
LOC102724323	1.22576	1.48827e-12	2.07139e-11	318.57	749.403
TXNDC2	1.22488	2.00978e-06	9.2882e-06	10.0879	33.7574
CD63	1.22401	3.80351e-21	2.35658e-19	4577.35	11956.1
PKN2-AS1	1.22167	1.46449e-05	5.65398e-05	11.8169	30.8463
RALB	1.22145	1.85787e-27	3.64123e-25	7373.46	19351.7
ADORA3	1.22105	0.00138663	0.00352009	59.2319	155.607
LY6G6D	1.22034	0.00669459	0.0143093	3.03945	7.77738
FAM46A	1.22004	1.65749e-07	9.45231e-07	2240.82	5571.85
SLC4A11	1.21984	0.000105907	0.000343956	5.37804	12.4742
MAD2L1BP	1.21959	8.09371e-15	1.63983e-13	695.505	1783.19
MOB3C	1.21875	5.79243e-11	5.98468e-10	946.075	2358.92
CDK14	1.21803	1.32496e-05	5.16197e-05	964.184	2369.63
SRPK1	1.21803	4.4249e-15	9.39105e-14	5829.17	15969.7
TNNT3	1.2168	4.76051e-07	2.49006e-06	200.086	550.468
FNDC3B	1.21678	5.60104e-19	2.41751e-17	5286.12	13367.2
UBE2S	1.21667	1.91459e-07	1.07714e-06	115.334	310.097
ZC3HAV1	1.2164	1.94481e-10	1.83287e-09	13334.8	34762.7
CBWD6	1.2153	2.15801e-07	1.20491e-06	262.818	643.385
APOL2	1.21395	1.10053e-07	6.47211e-07	6676.8	15784.5
NUCB1-AS1	1.21342	0.000754743	0.0020252	5.11991	14.3069
STPG2	1.21296	0.00046695	0.00131102	6.83588	16.36
GALNT4	1.21279	0.000216101	0.000656126	11.1705	27.1077
DPYD-AS2	1.21212	2.99757e-06	1.33305e-05	28.687	82.9661
H3F3C	1.21188	0.00309463	0.0072213	13.8368	33.991
DHCR24	1.21187	2.20245e-07	1.22758e-06	192.924	447.756
ANO5	1.21069	0.000319967	0.000934409	48.5587	110.872
LOC285762	1.20944	0.00207128	0.00503538	5.4215	13.6554
CASP4	1.20915	2.65171e-11	2.9187e-10	12734.3	30670.6
NRADDP	1.20837	1.62267e-09	1.30623e-08	84.4952	227.579
CHEK1	1.20801	8.88722e-06	3.5793e-05	118.198	251.385
LINC01137	1.20801	2.38905e-10	2.20926e-09	50.7845	123.872
GBP2	1.207	4.34741e-08	2.73953e-07	24236.2	61848.3
CORIN	1.20674	0.00737928	0.015603	20.3756	52.4782
LOC285819	1.20663	3.07437e-09	2.36387e-08	44.4804	102.184
LOC643072	1.2063	1.17879e-10	1.15516e-09	227.236	460.551
TIGD4	1.20614	2.95969e-06	1.31773e-05	12.6938	28.3836
DGCR5	1.20554	1.41279e-06	6.73672e-06	30.6157	79.2173
ICAM5	1.20476	0.00207824	0.00504956	5.77947	15.2088
TIMP2	1.20368	1.23622e-50	2.37441e-46	4659.56	10925.8
DISC1-IT1	1.20348	0.000294861	0.000867025	8.28172	22.1069
ADCY4	1.20143	4.10045e-29	1.21165e-26	570.27	1455.26
C10orf131	1.20133	1.13513e-09	9.42601e-09	35.401	95.0028
RARA-AS1	1.20123	1.08005e-10	1.06382e-09	223.171	615.056
HCP5	1.20045	1.92489e-11	2.16968e-10	5210.76	11760.4
DNAH17	1.19951	1.45222e-11	1.67827e-10	1172.47	3572.53
PRRG2	1.199	6.67083e-06	2.76016e-05	7.16604	16.9746
ENDOU	1.19849	0.00137501	0.0034929	37.9687	104.368
LAPTM4B	1.19791	9.41085e-05	0.000308823	61.7261	141.911
ATP8B4	1.19772	2.08323e-05	7.84406e-05	752.323	1806.28
TREML1	1.19769	0.000717587	0.0019355	479.224	1147.95
MILR1	1.19672	9.36745e-07	4.61808e-06	239.501	587.474
PGD	1.19664	2.24479e-17	7.09141e-16	13055.7	34463.7
C2orf48	1.1964	0.000404038	0.00115207	18.4949	42.2827
ELOVL7	1.19534	0.000141846	0.00044751	250.249	590.452
CCDC17	1.19499	3.38612e-23	2.98336e-21	344.197	920.044
CNIH2	1.19488	4.62941e-13	7.00686e-12	38.1536	121.594
WFDC21P	1.19477	0.0151996	0.0295934	29.2445	83.0606
PTGR1	1.19451	2.9565e-05	0.000107978	23.0693	55.6124
ZNF222	1.19421	3.66701e-09	2.77402e-08	190.594	462.702
SMAP2	1.19408	3.96782e-09	2.98628e-08	34998.1	102107
GK	1.19246	4.24345e-09	3.17383e-08	7383.69	18430.7
FAM20C	1.19227	0.000103149	0.000335795	52.7503	125.535
LOC100268168	1.19183	6.43093e-06	2.66492e-05	52.8162	160.697
FCRL5	1.19088	0.0243132	0.0447602	632.389	1714.34
BTN2A3P	1.19049	2.04886e-08	1.35464e-07	182.377	423.413
TMEM55A	1.18934	2.51046e-28	6.1036e-26	1756.35	4005.33
SPTA1	1.18785	0.0201816	0.0379804	20.0848	50.124
ABHD12B	1.18696	5.62264e-07	2.90385e-06	257.852	639.627
TMED11P	1.18607	0.00290021	0.00681148	7.2519	20.0362
ITGB3	1.18593	0.00152862	0.00383844	2882.54	6823.93
BCL2A1	1.18497	7.50056e-09	5.33765e-08	11366.1	28018
HTR3B	1.18365	0.00729038	0.0154331	6.43814	16.394
HCG27	1.1836	5.89055e-07	3.02837e-06	1748.22	4199.25
SPINK9	1.18345	3.09874e-05	0.000112616	7.78143	19.2323
REM2	1.18285	7.30923e-12	8.87411e-11	972.155	2668.73
CMTR1	1.1828	3.2349e-07	1.75138e-06	3893.17	9178.02
THCAT158	1.18244	0.0169183	0.032482	4.52493	10.9489
CCIN	1.18239	1.41485e-06	6.74487e-06	38.4121	112.1
MXD3	1.18221	5.10891e-17	1.50501e-15	244.212	605.823
CAPNS2	1.18034	2.87358e-06	1.28236e-05	39.9266	99.2534
HORMAD1	1.1801	3.19789e-06	1.4107e-05	338.913	842.094
PHACTR1	1.17989	0.000156187	0.000488979	956.916	2518.18
ANKRD33B	1.17979	1.86075e-10	1.76056e-09	616.427	1595.55
CHST13	1.17949	0.00142799	0.00361458	10.8563	25.0673
REC8	1.1793	3.85852e-10	3.46797e-09	1540.7	3780.24
YWHAH	1.17873	4.19663e-14	7.61139e-13	1186.35	2647.1
TMEM38A	1.17827	6.49245e-09	4.69152e-08	52.0604	124.669
ITGAM	1.17814	8.26103e-36	1.13335e-32	15464.6	38960.3
PCSK6	1.17797	0.00233481	0.00561121	164.825	388.431
M1AP	1.17704	7.80628e-09	5.54084e-08	101.461	245.05
C2orf66	1.17595	0.000251206	0.000750959	9.7493	25.1408
RP2	1.17558	4.35856e-42	1.39525e-38	3905.87	9411.91
SNX10	1.17542	1.4709e-22	1.16742e-20	5723.08	13871.6
SLC27A3	1.17418	5.1467e-09	3.78456e-08	1082.85	2547.69
CDC42EP3	1.17239	1.43271e-10	1.38282e-09	10970.4	26238.7
C9orf84	1.17179	1.66404e-05	6.36551e-05	348.427	748.927
CIT	1.17178	0.000653454	0.00177926	70.9504	161.75
MIR4434	1.16968	2.26821e-06	1.03876e-05	27.9686	66.7979
MSRB3	1.16931	3.53022e-06	1.54348e-05	223.798	539.605
CTSA	1.16916	2.49913e-13	3.97687e-12	3828.77	9129.54
MCTP1	1.16841	1.77891e-29	5.6946e-27	2034.74	5074.46
LINC01118	1.16775	0.00380379	0.0086903	6.99403	20.7167
LINC00467	1.16773	6.28532e-10	5.46254e-09	66.1806	150.032
SULT1B1	1.16566	2.61306e-08	1.70305e-07	2188.45	5376.73
RNF24	1.16533	6.89083e-15	1.41251e-13	7791.63	18369.2
FLCN	1.16431	8.7728e-13	1.26691e-11	1323.35	3002.89
SEZ6	1.16285	1.22235e-05	4.80018e-05	37.6085	109.175
SOX6	1.16225	0.00782633	0.0164356	14.6288	37.7133
TBK1	1.16112	2.89683e-33	1.79482e-30	2575.59	6169.36
HIST1H4K	1.16033	5.08967e-06	2.15562e-05	11.1764	25.1075
FBXL5	1.16017	1.28704e-20	7.12396e-19	19895.5	46994.9
E2F3	1.16004	1.13668e-24	1.28425e-22	3314.12	8324.16
ST6GALNAC3	1.1591	6.63985e-07	3.3694e-06	114.596	329.031
TKTL2	1.15884	0.00467791	0.0104172	19.3607	36.3279
FAM89A	1.1588	2.94478e-05	0.000107672	29.8256	67.8204
LOC100288846	1.15825	1.74077e-06	8.14097e-06	7.37317	17.6143
MMADHC	1.15777	2.5169e-13	4.00184e-12	1532.83	3678.12
HTRA4	1.15703	0.00503022	0.0110963	20.948	47.2827
STS	1.15696	4.01197e-11	4.25265e-10	578.791	1514.84
TRIM58	1.15634	0.000998115	0.00261396	912.091	2038.94
SLC40A1	1.15554	3.66243e-18	1.38746e-16	3986.37	8562.26
B4GALT4	1.15543	4.20557e-08	2.65625e-07	528.963	1338.66
EFCAB12	1.15516	3.5956e-09	2.72343e-08	72.3968	206.69
CHGA	1.15507	7.25139e-05	0.000244733	25.2616	71.8452
LANCL3	1.15423	0.000113114	0.000365202	38.105	86.6894
KIAA0895L	1.15421	2.19406e-05	8.2259e-05	234.973	565.202
CHRFAM7A	1.15409	1.2512e-05	4.90647e-05	34.0968	79.2448
DGCR9	1.15388	8.49436e-05	0.000281976	104.99	296.808
GSTO1	1.15359	3.19464e-10	2.90253e-09	728.253	1647.95
DDIAS	1.15298	4.29463e-07	2.26613e-06	178.451	369.101
FBXL13	1.15261	2.43577e-05	9.05962e-05	413.242	978.212
LRG1	1.15207	2.9246e-10	2.66981e-09	2957.69	7930.74
KCTD21	1.15174	3.83519e-26	5.893e-24	336.768	677.75
NDC80	1.15134	5.09438e-10	4.48431e-09	230.906	510.046
SLC22A20	1.15083	1.98109e-05	7.47707e-05	16.4974	40.7305
CLEC18B	1.15056	0.00133675	0.00340426	45.8009	132.977
HMGB3	1.15038	4.96983e-05	0.000172833	156.629	332.504
CETP	1.15036	3.62669e-05	0.000129959	133.145	310.152
LYSMD2	1.14938	2.38652e-05	8.89021e-05	650.025	1523.89
RBCK1	1.14914	4.54918e-09	3.38143e-08	1751.4	4248.49
TMEM44-AS1	1.14897	2.70155e-10	2.48152e-09	75.954	172.019
FAR2	1.14894	8.39394e-11	8.40137e-10	1210.53	2965.67
CYSLTR1	1.14887	1.84129e-05	6.98635e-05	1789.27	3883.08
LMOD1	1.14875	0.00291738	0.00684679	2.86645	6.25568
ADAM17	1.14867	2.56906e-21	1.6503e-19	3376.03	8510.45
SAT1	1.14813	3.82156e-06	1.65653e-05	57126.3	146579
CCDC150	1.14711	0.000762126	0.00204244	17.638	38.8437
ACOX2	1.14686	0.0034653	0.00799111	7.19863	16.1854
PLAC8	1.14658	5.26005e-06	2.22043e-05	4483.7	9972.5
DOCK6	1.14645	0.000219028	0.000663857	26.7066	64.347
ST3GAL6	1.14585	4.70693e-16	1.16955e-14	1379.61	3062.39
APOBR	1.14575	2.44699e-23	2.24877e-21	19995.5	50715.6
KCNK5	1.14555	0.00827553	0.0172845	25.1544	54.4086
DYTN	1.14497	0.00387087	0.00883199	30.9474	71.1615
TMEM40	1.14463	0.000263608	0.000784858	305.886	680.346
TSPAN9	1.14235	0.000750908	0.00201716	178.948	408.941
SCD	1.14232	0.00144529	0.003655	259.013	567.752
FAM110B	1.14143	3.08323e-07	1.67856e-06	39.2155	96.8277
FAM124A	1.14131	0.0116787	0.023422	3.89753	8.74341
FAM209B	1.14121	1.62955e-09	1.31067e-08	64.4119	164.134
CKS2	1.14023	7.13281e-05	0.000241154	84.4557	183.03
FCAR	1.13963	9.01129e-08	5.37181e-07	6562.27	16473.8
TRPM2	1.1384	5.63096e-07	2.90736e-06	369.46	872.167
ISG20	1.13804	1.53701e-05	5.91374e-05	2062.6	5272.74
GPR160	1.13782	9.19395e-10	7.78951e-09	1065.52	2693.77
EXOC6	1.13756	2.16599e-28	5.33361e-26	1433.07	3589.62
LOC102467147	1.13732	4.24358e-05	0.000149856	76.4001	207.593
CPEB4	1.13693	2.49557e-20	1.32045e-18	7654.79	18985.3
TTC7B	1.13643	3.23928e-06	1.42732e-05	153.71	348.532
DHRS13	1.1348	2.48668e-08	1.62565e-07	603.018	1278.82
TRIM38	1.13449	9.35991e-11	9.29554e-10	8183.57	18940.6
PSMB9	1.13437	5.57369e-07	2.88166e-06	3012.14	6945.74
TMEM88	1.13421	5.84529e-07	3.00671e-06	73.636	186.808
CBWD3	1.13309	1.49546e-07	8.5895e-07	155.522	345.6
ZNF319	1.13221	6.06439e-28	1.37034e-25	941.604	2358.57
OMG	1.13063	1.73858e-13	2.83713e-12	287.522	786.746
RIPK3	1.13029	9.32555e-24	9.04625e-22	1362.24	3088.19
MKNK1	1.1297	5.3252e-18	1.90468e-16	3184.57	8016.38
GBA	1.12936	1.05369e-26	1.77528e-24	2219.55	5005.03
CCDC30	1.12904	5.57444e-10	4.86797e-09	112.186	272.543
HIST1H2AG	1.1289	0.00010992	0.000356087	22.6679	49.486
LOC105747689	1.12842	1.1339e-09	9.41994e-09	1471.14	3582.02
MNDA	1.12643	7.90567e-10	6.75764e-09	76586	154784
RAI2	1.12505	0.00159211	0.0039812	10.737	30.8604
CTNNAL1	1.12467	3.75473e-05	0.000134121	98.0346	212.758
C4orf3	1.12398	7.10094e-20	3.50611e-18	5389.38	12822.1
ZNF705A	1.12371	0.00351363	0.00808316	6.40601	17.7357
CEP162	1.12308	7.33845e-11	7.43405e-10	655.066	1476.72
GIMAP4	1.12245	4.42441e-05	0.000155726	8173.59	14416.5
RGS13	1.12233	0.00488051	0.0108095	14.2132	31.1873
PPP1R3D	1.12216	5.49277e-21	3.25616e-19	910.374	2029.83
PTP4A1	1.12197	2.03329e-09	1.60846e-08	6724.06	16370.4
SYTL4	1.12035	0.00204477	0.00497831	69.5043	149.224
PIF1	1.11994	5.40265e-05	0.000186601	35.4078	78.8349
SESTD1	1.11981	1.18095e-10	1.15668e-09	1811.93	4134.6
FADD	1.11979	8.65438e-13	1.25169e-11	459.394	1068.76
CYSTM1	1.11913	1.97348e-08	1.30796e-07	1441.35	3940.47
GNB4	1.11901	1.10622e-11	1.30913e-10	3879.28	8844.95
LINC00534	1.11831	0.00457686	0.0102166	18.3922	40.5377
WNT5B	1.11824	0.00297256	0.00696437	13.8894	29.5728
MMRN1	1.11777	0.00100182	0.00262259	204.68	460.588
LILRB3	1.11755	7.86313e-16	1.87146e-14	7962.75	18558.4
KBTBD7	1.11743	5.49226e-06	2.30882e-05	504.846	1068.86
AGPAT2	1.11732	6.95741e-10	6.00049e-09	81.1256	192.071
MYCT1	1.1172	0.000366246	0.0010556	62.9837	138.598
CTF1	1.11678	0.000304945	0.000894211	6.68108	15.4764
FAM26F	1.11639	0.00296231	0.00694289	164.133	353.943
C1GALT1C1	1.11637	3.07525e-19	1.38979e-17	588.014	1291.05
MLKL	1.11531	1.57094e-11	1.80461e-10	3767.22	8843.47
ARL11	1.11512	6.53543e-25	7.65402e-23	1173.44	2509.75
LIN7A	1.11384	7.98586e-10	6.82011e-09	1114.82	2686.55
DHDH	1.11301	0.00106154	0.00276349	6.31617	16.9373
EVI2B	1.11297	3.12757e-15	6.81079e-14	54484.5	129695
SORCS2	1.1127	0.000115196	0.000371243	24.3497	54.106
ACSL4	1.11062	1.8329e-21	1.23093e-19	6224.16	15019.2
LCT	1.11011	0.00083356	0.00221857	4.64529	10.0721
RHOT1	1.10977	9.04964e-30	3.04941e-27	2567.21	5892.09
CLIC4	1.10926	1.28784e-10	1.25307e-09	1280.2	2792.66
MTF1	1.10905	2.05905e-19	9.57581e-18	4000.66	9670.3
UBR5-AS1	1.10897	2.08608e-09	1.64818e-08	568.218	1245.38
ST20	1.10837	1.62102e-08	1.09207e-07	428.389	836.684
AGFG1	1.10769	9.62852e-18	3.2674e-16	6226.37	15556.3
SCN9A	1.10767	0.000222212	0.000672554	135.035	304.845
GIF	1.10747	0.000470452	0.00131989	31.3726	66.9281
TMED8	1.10738	9.82819e-07	4.83035e-06	279.978	704.238
ELMO2	1.10723	1.44837e-15	3.3157e-14	3443.63	8695.33
LYVE1	1.10697	0.000110271	0.000357033	132.79	297.575
DLEU2	1.10681	8.7843e-18	3.00214e-16	553.121	1207.99
CITED4	1.10549	0.000276298	0.000817319	15.7759	39.8074
JAG1	1.10522	8.01604e-17	2.29455e-15	371.05	917.911
ATP6V0E1	1.1046	2.46672e-35	2.78696e-32	4268.07	9553.06
PCMT1	1.10436	1.6087e-29	5.23699e-27	1324.05	2953.95
LOC101927780	1.1042	0.000444232	0.00125402	110.39	266.605
NUB1	1.104	1.19459e-06	5.78674e-06	4261.69	10006.2
IRAK2	1.10348	6.35477e-07	3.24014e-06	279.918	678.388
DOK3	1.10312	8.49911e-22	6.09113e-20	6655.48	16603.8
TP53I3	1.10284	7.67737e-10	6.57713e-09	126.691	290.136
TXLNB	1.10246	0.00055598	0.00153298	131.279	304.543
RAD51	1.1021	0.000171817	0.000532451	38.1699	82.5784
UBXN2B	1.10166	7.26162e-27	1.26103e-24	5877.64	13273
RALGAPA2	1.10094	7.40201e-29	2.06044e-26	4917.1	12409.4
TINCR	1.09879	1.50282e-09	1.21638e-08	19.6305	42.1267
BAZ1A	1.09773	2.93974e-17	9.04866e-16	10842.4	25899.4
LOC101927272	1.09736	6.59849e-08	4.03364e-07	41.6319	95.1709
TRPV4	1.09697	0.00210872	0.00511456	12.8155	27.3839
KIAA0226	1.09685	9.38154e-08	5.58213e-07	3227.24	7216.53
EPHB1	1.09662	7.02982e-05	0.000237924	461.796	1062.38
KIFC3	1.09633	0.000122602	0.00039273	84.1771	205.725
NRBF2	1.09629	5.2172e-13	7.79213e-12	4037.62	8146.29
SLC9A8	1.09616	6.63852e-29	1.90308e-26	3266.53	8275.04
PAPLN	1.09576	7.39138e-12	8.96817e-11	855.644	2126.6
CORO2A	1.09565	1.36537e-09	1.11546e-08	746.598	1713.43
C18orf25	1.09521	1.80676e-11	2.04493e-10	3751.33	9101.13
IFI27L2	1.09486	9.1305e-06	3.6684e-05	81.8816	175.559
B3GNT5	1.09435	8.4911e-07	4.2229e-06	2996.06	8050.39
TMEM236	1.09348	0.000113094	0.000365198	14.6423	33.1918
RNF10	1.09345	3.29634e-13	5.12654e-12	7800.55	19572.8
SLC27A2	1.09285	0.00124863	0.0032015	34.4539	72.9962
SLC25A18	1.09278	1.55846e-05	5.99027e-05	10.1857	21.3374
UBALD2	1.09197	1.1415e-12	1.61568e-11	2487.37	6074.31
MYD88	1.09158	1.14778e-18	4.74984e-17	9511.18	21407.7
SLC25A34	1.09145	1.05118e-09	8.81278e-09	73.1744	166.896
ESAM	1.09138	6.37583e-05	0.000217419	216.247	465.472
STX11	1.09134	1.29465e-09	1.06312e-08	3499.51	8925.17
TFEB	1.09026	3.86959e-12	4.97146e-11	699.237	1531.9
PLXDC2	1.09007	9.43791e-22	6.71385e-20	6386.59	14002.6
LY6G6F	1.0895	0.00497639	0.0109864	235.236	500.82
PF4	1.08917	0.00126358	0.00323551	626.677	1363.41
AQP9	1.08903	7.33006e-09	5.22988e-08	51641.5	119045
NUF2	1.08824	0.000227109	0.000686079	64.8301	137.368
ATP2B2	1.0881	0.000744265	0.00200099	6.8311	15.0306
FRAT1	1.08797	2.4725e-10	2.28205e-09	1154.63	2407.73
EIF4E3	1.08788	1.13915e-15	2.66177e-14	6428.67	14701.7
ALOX5	1.08769	2.94709e-17	9.05676e-16	11161.1	26720.2
YIPF1	1.08726	4.06674e-26	6.18579e-24	1066.66	2371.25
LINC01506	1.08663	0.000511646	0.0014234	401.993	830.008
CC2D2B	1.0864	1.75895e-08	1.17674e-07	96.8218	226.246
ABHD3	1.08631	3.43938e-13	5.33604e-12	3263.06	7137.91
FAM126B	1.08537	3.21329e-12	4.17011e-11	12946.8	31049.2
GAS7	1.08504	1.30305e-10	1.26723e-09	7163.11	18917.3
MAP1LC3B	1.08356	4.64773e-18	1.69713e-16	4492.03	10753.8
VPS9D1	1.08346	1.16406e-07	6.8082e-07	475.339	1272.97
LTBP1	1.08221	0.000708627	0.00191348	313.386	671.574
STAP1	1.0821	0.00834081	0.0174095	643.885	1609.38
ALPL	1.08175	0.000614351	0.00168257	5703.43	17250.8
SMOX	1.08161	0.000737251	0.00198325	284.884	613.716
GP9	1.08004	0.0050189	0.0110739	65.183	138.095
SLA	1.07949	2.01834e-11	2.26439e-10	13412.4	31758.4
STEAP4	1.07948	1.12217e-06	5.47045e-06	13333.3	24731.2
PTGDS	1.07935	0.00864983	0.0179859	78.2383	167.708
SMIM14	1.07903	1.26936e-09	1.04503e-08	678.642	1512.64
EHD2	1.07864	0.00678347	0.0144847	5.49946	11.8534
SDHAF3	1.07828	2.10012e-08	1.3871e-07	209.638	501.905
FAM90A1	1.07813	0.00112318	0.0029074	13.76	29.6622
ARHGEF11	1.07805	4.74428e-23	4.08625e-21	4641.54	10037.6
GADD45B	1.07767	1.08313e-05	4.2974e-05	1757.46	4898.91
ERI1	1.07732	1.71205e-07	9.74031e-07	693.912	1630.08
KCNK13	1.07718	0.00135069	0.00343704	18.3095	38.4923
NDUFB3	1.07681	6.49398e-18	2.26782e-16	1216.56	2568.34
GALK1	1.0768	2.34204e-06	1.06672e-05	46.6133	103.626
ADCY10	1.07655	2.56371e-05	9.48769e-05	29.5213	73.7892
MAK	1.07633	0.000285817	0.000842493	1113.58	2663.98
WDFY3	1.07615	4.15099e-13	6.35284e-12	9973.06	22463.3
FPR2	1.07587	1.97737e-07	1.10921e-06	12603.7	24109.8
APOBEC3F	1.07567	2.70932e-05	9.97852e-05	712.716	1472.55
NFASC	1.07557	3.27699e-06	1.44294e-05	10.9919	26.3351
KANK2	1.07535	0.025594	0.0468048	22.2439	50.2663
MED12L	1.07526	6.9078e-05	0.000234289	150.902	381.855
BLZF1	1.07475	4.63825e-12	5.82648e-11	829.059	1810.3
SEMA4A	1.07463	2.90286e-23	2.60538e-21	3949.92	9375.32
MIR6131	1.07425	0.00202779	0.00494386	5.91417	11.9054
BAK1	1.0729	1.09419e-07	6.44469e-07	1115.74	2481.8
IL10RB	1.07191	7.62777e-35	7.71088e-32	3348.57	7040.94
SPAG6	1.07136	0.00339238	0.007851	12.0901	26.7915
LILRA3	1.07124	0.00353184	0.00812116	870.703	2006.59
SCARB2	1.07056	4.67908e-07	2.44947e-06	2498.96	5246.89
NATD1	1.07041	6.3102e-11	6.46055e-10	1853.5	4479.47
PDGFA	1.0697	0.00234386	0.00562803	14.2303	29.7906
CIB3	1.06935	0.000336697	0.000978504	132.357	312.921
CHRNB2	1.0692	0.00174957	0.00433154	56.0165	121.508
POU2AF1	1.06866	0.0146486	0.028663	955.657	2152.46
CP	1.06854	1.59951e-05	6.13699e-05	42.8282	88.2565
IL17RA	1.06559	9.32658e-42	2.55908e-38	24497.4	54284.6
SLC25A37	1.06543	1.20551e-11	1.41357e-10	13148.7	31793.9
HSD11B2	1.06444	0.00151802	0.00381282	5.72185	14.1342
ATP2C2	1.06308	0.00722679	0.0153206	100.228	241.249
ATP6V1C1	1.06248	2.84461e-17	8.78398e-16	2906.29	6626.53
TNFAIP3	1.06237	2.49645e-06	1.12875e-05	14817.3	37608.7
TLR8	1.06163	3.12789e-11	3.39229e-10	8966.32	19075.8
LACTB	1.06139	1.77576e-13	2.89287e-12	1535.22	3726
POC1A	1.06091	6.71108e-07	3.39657e-06	48.021	98.144
LPCAT2	1.05973	8.10193e-10	6.91617e-09	5521.88	12495.6
TNNT1	1.05938	0.0153113	0.0297837	50.5097	101.833
NME8	1.0593	9.25102e-09	6.4801e-08	507.266	1188.66
LRFN1	1.0585	9.06519e-13	1.30619e-11	117.191	275.397
CHRNA2	1.05787	0.000505985	0.00140949	25.4404	66.17
CHIC2	1.05774	1.49209e-18	6.0334e-17	822.137	1972.98
LRWD1	1.05751	2.99191e-08	1.93748e-07	351.971	854.299
FCGR2B	1.05666	0.00166472	0.004138	829.542	1668.92
APBB1IP	1.05434	7.61097e-15	1.55185e-13	9173.14	19430.6
MEGF9	1.05419	7.88532e-19	3.32135e-17	25245.5	55956.6
DDN	1.05396	0.00102611	0.00267852	8.58879	20.7882
TOR1A	1.05378	2.86092e-20	1.50547e-18	1211.96	2650.17
TULP2	1.05322	0.00416393	0.00940892	22.0829	52.8856
CCND3	1.05297	2.64477e-16	6.83688e-15	3999.45	9075.43
GSDMD	1.05293	1.45951e-05	5.63588e-05	642.593	1484.04
PPBP	1.05243	0.00374107	0.0085572	4859.72	10389.6
CKLF	1.05214	1.01002e-12	1.44341e-11	122.511	225.627
CCDC121	1.05107	3.45813e-07	1.8626e-06	81.3564	150.549
TMEM165	1.0499	6.45186e-25	7.6025e-23	2006.22	4474.04
PI4K2B	1.04978	2.68625e-05	9.90114e-05	986.371	2043.98
LINC00593	1.04976	0.000717564	0.0019355	71.6373	215.861
SLC25A24	1.04968	3.03336e-13	4.75218e-12	1146.51	2445.39
DOCK4-AS1	1.04947	0.00188487	0.00463009	28.2528	71.4451
MYLIP	1.0492	2.16534e-11	2.4166e-10	5389.15	12995.2
F3	1.04857	0.012905	0.025614	10.9428	24.0466
LSMEM1	1.04822	7.88181e-08	4.7516e-07	467.313	965.47
PPP2R3C	1.04735	2.53055e-14	4.77918e-13	1296.8	2703.1
SLC9A7P1	1.04728	0.000229846	0.000693363	183.562	387.795
XXYLT1-AS2	1.04703	0.00317595	0.00739489	18.1555	39.3451
LIPH	1.04659	0.0068455	0.0146026	15.4255	32.3893
BLVRB	1.04649	3.40321e-05	0.000122752	169.343	353.83
HLA-C	1.0463	4.13346e-12	5.26817e-11	51538.7	116592
HSPA2	1.04572	0.00929545	0.0191749	6.78208	14.6724
ABCG1	1.04554	5.5002e-06	2.31165e-05	1660.65	3831.16
F12	1.04548	1.84453e-06	8.58028e-06	61.8284	149.265
CHPT1	1.045	1.18283e-07	6.90956e-07	946.378	2099.9
CLEC18A	1.04446	0.000301328	0.000884278	66.0122	142.15
MDK	1.04443	0.000604542	0.00165807	27.0636	65.306
USB1	1.04387	6.70686e-20	3.32007e-18	3324.65	7691.34
BNIPL	1.04373	1.35349e-06	6.48938e-06	124.988	238.017
SPHK1	1.04359	0.00409244	0.00927255	39.1114	78.7738
IL15RA	1.04355	6.95355e-08	4.22648e-07	187.052	396.976
CREG2	1.04317	0.000131505	0.000418183	8.65837	18.7081
DMRTC2	1.04253	0.00250954	0.0059832	26.8524	60.7275
CXCR2P1	1.04179	0.00307911	0.00718772	976.252	2039.38
HIST1H4I	1.04148	0.00457157	0.0102076	4.97899	10.1923
C3orf20	1.04091	3.99341e-05	0.00014204	77.3356	176.616
PHF21A	1.04087	1.07862e-21	7.561e-20	8653.27	20963.6
CIR1	1.04072	2.18357e-12	2.9308e-11	5013	11447.5
C7orf49	1.0405	1.02962e-13	1.73952e-12	1621.81	3572.88
NQO2	1.03982	4.44902e-10	3.95979e-09	1707.59	3528.47
IRF9	1.03966	1.15093e-09	9.5449e-09	6325.07	13768.6
SEPHS2	1.03757	1.7792e-18	7.08985e-17	1358.69	3019.6
PLD1	1.03755	7.12212e-12	8.67436e-11	328.503	669.395
SMCHD1	1.03682	3.63704e-10	3.27966e-09	61725.7	136359
PLIN5	1.03671	3.09458e-07	1.68426e-06	462.091	1163.59
KIAA0319L	1.03585	2.45841e-11	2.72154e-10	4201.96	9315.56
C6orf229	1.03574	5.21596e-08	3.24637e-07	114.347	271.357
RAB10	1.03518	7.8522e-20	3.83759e-18	3530.82	6997.78
OSCP1	1.03518	7.55478e-07	3.78764e-06	31.1133	65.3944
ACVRL1	1.03515	0.000899932	0.00238085	28.8219	58.2821
LOC101929595	1.03458	0.00672962	0.0143761	18.4554	41.9177
GUCY1B3	1.03445	0.000195578	0.0005995	214.67	447.911
GCLM	1.0344	1.97942e-10	1.86275e-09	596.002	1290.1
C1orf162	1.03421	2.40764e-11	2.67304e-10	3574.58	7784.11
PIGBOS1	1.03212	1.17976e-14	2.31932e-13	162.094	335.673
CHMP2B	1.03197	3.58527e-21	2.23579e-19	1738.26	4020.91
STYXL1	1.03134	3.17863e-12	4.13072e-11	540.536	1120.74
SDC4	1.03058	0.00261074	0.00619681	105.747	214
NAT1	1.03031	2.94577e-13	4.6225e-12	301.459	589.785
RPL21P44	1.02974	2.56639e-09	1.99646e-08	147.995	332.216
LYL1	1.02953	3.18027e-07	1.72796e-06	54.2014	108.295
TMEM260	1.0293	7.4738e-10	6.41991e-09	1503.19	3266.68
OSCAR	1.02865	6.64341e-15	1.36325e-13	2951.89	6299.78
INPP5J	1.02864	0.0046162	0.0102941	3.20651	7.08846
TMEM72-AS1	1.02839	0.000539881	0.00149309	5.63046	11.5053
SFRP4	1.0283	0.000748165	0.00201007	11.467	23.3945
RGS19	1.02829	1.42007e-16	3.85245e-15	714.038	1594.01
CLEC2B	1.028	9.57514e-10	8.09106e-09	6289.29	13639.2
DRC7	1.02761	0.0121188	0.024191	41.3203	123.916
CARD8-AS1	1.02738	3.97656e-20	2.0587e-18	879.56	1639.25
PTPRN2	1.0271	0.000589369	0.00161876	349.892	756.815
LINC01271	1.02628	0.00028672	0.000844637	126.094	316.354
GLIS2	1.02602	0.000163506	0.000509484	26.5845	67.572
KLF10	1.02564	1.96129e-06	9.07723e-06	3625.25	6944.3
SLC9A1	1.02524	7.30889e-19	3.10579e-17	1262.95	2916.61
LINC00152	1.02517	5.50154e-10	4.81404e-09	531.873	1098.86
ZCCHC6	1.02463	8.32269e-12	1.00096e-10	14925.8	33860.6
FAM198B	1.02406	1.94525e-05	7.35189e-05	1850.47	3872.04
RAB1A	1.02392	3.33814e-21	2.08846e-19	3884.23	8918.29
MIR4645	1.02311	0.0108787	0.0219875	29.1913	63.8421
SBF2	1.02303	6.56593e-23	5.50707e-21	2204.16	4687.12
MAP3K6	1.02273	5.73493e-06	2.39927e-05	130.933	259.615
PGS1	1.02247	4.27927e-13	6.52835e-12	1821.06	4459.49
MKNK1-AS1	1.02202	1.33287e-09	1.09124e-08	219.353	494.033
ETV5	1.02178	5.23025e-05	0.000181135	26.7568	58.0723
ALAS1	1.02143	1.07856e-14	2.12907e-13	1247.55	2547.33
SLC7A11	1.02139	0.000319439	0.000933007	131.496	292.89
ZNF442	1.0213	0.00769126	0.0161809	28.9054	55.8625
PTCRA	1.02026	0.00165642	0.00411948	109.702	223.754
TRIQK	1.01953	8.83087e-13	1.27434e-11	737.663	1603.52
FAM65B	1.01946	4.91667e-17	1.45508e-15	54735.1	122774
HINT3	1.01853	4.18078e-18	1.55923e-16	1146.33	2435.2
WARS	1.01784	0.00245185	0.00586313	8486.36	18201.1
BTBD19	1.0177	0.000104263	0.000339125	215.801	616.678
ANG	1.01681	0.00170283	0.00422126	11.8542	24.841
GAPT	1.01667	8.59805e-07	4.27277e-06	3940.24	7649.11
CSTB	1.01641	2.84077e-13	4.47601e-12	615.105	1305.77
MT1E	1.01609	0.00599303	0.0129553	21.2861	39.8821
ADCY10P1	1.01609	6.90558e-08	4.19998e-07	1158.2	2464.93
BMS1P20	1.01514	0.00108121	0.00281012	1836.8	3786.81
IRF5	1.01486	4.05566e-07	2.14829e-06	974.812	2013.18
TMC4	1.01433	0.000200284	0.000612752	131.521	275.202
MBOAT2	1.01406	1.43268e-09	1.16599e-08	1819.15	4276.51
CHRNA5	1.01344	0.00160901	0.00401824	8.73124	17.7165
CREB5	1.01311	5.39416e-10	4.72653e-09	18627.6	41934.7
CENPN	1.01254	1.62185e-06	7.64065e-06	100.842	203.764
PDE2A	1.01249	0.000215089	0.000653363	81.5543	181.651
VEPH1	1.01239	0.00141385	0.00358255	64.6159	133.082
RASGRP3	1.01104	0.0112862	0.0227417	617.599	1314.87
PPP1R3B	1.01044	5.9786e-09	4.34637e-08	6803.02	13512.8
OGFR-AS1	1.01019	9.60502e-05	0.000314389	10.4835	24.6945
ALKBH4	1.00918	2.12525e-08	1.40274e-07	244.025	565.835
MFSD9	1.00894	2.92949e-07	1.60167e-06	436.796	943.353
MASTL	1.00876	7.64216e-08	4.62017e-07	638.938	1383.62
TAP2	1.00787	5.18586e-06	2.19249e-05	11321	23998.1
MCM2	1.00735	0.000643107	0.00175357	153.941	309.441
LOC101593348	1.00665	0.00126071	0.00322945	8.71013	18.1868
CD53	1.00527	5.53468e-17	1.6205e-15	27716.3	59202.1
FSTL4	1.005	0.0262757	0.0479003	17.3986	51.5517
TXNL4B	1.00465	4.56099e-17	1.35608e-15	575.714	1166.51
LOC400927-CSNK1E	1.0042	0.00077587	0.00207662	9.38179	19.4665
LINC01151	1.00404	0.0230107	0.0426321	23.4343	47.9205
S100P	1.00376	0.0013702	0.00348205	4161.32	8857.38
GUCY2C	1.00367	2.43707e-05	9.0627e-05	169.856	361.725
SIGLEC16	1.00163	3.33686e-05	0.000120585	105.385	207.632
NHLH1	1.0016	4.15574e-09	3.11187e-08	35.0935	74.1531
RAB20	1.00149	0.000232494	0.000700472	280.733	663.09
APEX1	-1.00039	6.10787e-17	1.78018e-15	3323.99	1721.5
NR4A1	-1.00064	0.0149615	0.0291979	166.013	94.5457
ACAD11	-1.00068	1.99904e-11	2.24405e-10	77.4583	38.7304
SYNGAP1	-1.00076	1.14993e-18	4.74984e-17	2646.96	1374.01
CCDC136	-1.00264	7.39635e-07	3.71598e-06	322.443	171.962
SPAG16	-1.00275	3.93635e-13	6.0403e-12	85.6241	46.8164
LOC101927620	-1.00423	2.19512e-05	8.22826e-05	11.2616	5.96125
BCKDHB	-1.00445	1.26772e-27	2.64663e-25	312.925	169.546
SDR42E1	-1.00446	1.75179e-07	9.94875e-07	183.118	99.7245
C5orf45	-1.00457	3.08179e-06	1.36639e-05	664.755	376.732
SLFNL1	-1.00474	0.0001368	0.00043344	11.1605	5.72542
IMMP2L	-1.00479	3.8588e-08	2.44769e-07	136.563	78.5759
SERPINF1	-1.00522	1.99207e-09	1.57911e-08	538.036	280.926
ARL14EP	-1.00582	2.3165e-14	4.39655e-13	1222.28	663.052
CTAGE7P	-1.0068	2.11338e-09	1.66838e-08	91.4128	47.78
LINC01128	-1.00695	1.39008e-27	2.84035e-25	677.953	356.271
ZNF418	-1.00873	0.000116257	0.000374029	224.922	119.635
S1PR1	-1.00908	1.4678e-05	5.66558e-05	3330.24	1630.44
UBAP1L	-1.00989	7.85711e-15	1.59695e-13	102.32	52.9428
ZNF571-AS1	-1.01055	1.84704e-08	1.23165e-07	61.6256	32.0061
PROM2	-1.0106	6.70953e-05	0.000228129	12.2944	6.53814
RPGRIP1L	-1.01076	8.23691e-13	1.19491e-11	130.054	71.5575
PKIA	-1.01085	2.75473e-06	1.23477e-05	476.197	244.158
PTCH1	-1.01174	9.34368e-05	0.000306933	916.857	536.521
TGFB3	-1.01212	8.14628e-17	2.32145e-15	250.162	131.203
ZNF19	-1.01313	2.24536e-08	1.47694e-07	162.613	89.4241
FAM171A1	-1.01343	2.6578e-06	1.19495e-05	97.4376	52.4365
RPL35A	-1.01345	1.08988e-21	7.6121e-20	15831.8	8046.6
RPL9	-1.01375	9.13659e-13	1.31549e-11	28541.9	14624.7
PLCH2	-1.01396	3.1677e-05	0.00011484	297.445	153.437
TNFRSF13C	-1.0141	0.0108067	0.021863	288.567	166.402
COL11A2	-1.01426	0.000529857	0.00146769	124.307	70.4458
IFNG-AS1	-1.01447	0.0221721	0.0412634	251.137	144.211
SNORA61	-1.01511	4.98581e-09	3.67892e-08	60.6355	30.2181
SCAI	-1.01576	1.29069e-22	1.03725e-20	1486.18	773.367
CKMT2	-1.01587	3.74646e-06	1.62728e-05	63.5307	34.805
RPL24	-1.01604	2.83444e-23	2.55592e-21	17950.7	9036.42
DTX3	-1.01681	4.60786e-15	9.75778e-14	793.853	443.155
C1orf21	-1.01748	0.00110596	0.0028673	1583.29	779.653
CDK20	-1.01756	2.58373e-07	1.42521e-06	99.2165	50.8276
CNR2	-1.01759	0.00406033	0.00921175	453.898	334.808
C12orf79	-1.01775	9.05907e-07	4.47985e-06	262.762	119.375
SIGLEC6	-1.01794	0.018283	0.034765	93.8488	51.4573
LOC155060	-1.01824	7.64603e-15	1.55734e-13	495.228	254.971
C5orf63	-1.01876	1.60835e-09	1.29579e-08	603.287	333.943
KANK1	-1.0198	7.71737e-05	0.000258551	525.665	271.27
RAD54B	-1.02068	9.24011e-09	6.47482e-08	96.0697	50.226
MIR4426	-1.02082	0.00729234	0.015434	177.288	88.2112
DDR1	-1.02106	0.000436979	0.00123645	155.377	87.8518
FASLG	-1.02169	0.00339583	0.00785449	186.249	136.424
MAMLD1	-1.02174	0.000230745	0.000695749	37.0723	19.953
ME3	-1.02234	2.28004e-06	1.04318e-05	109.574	56.1611
CCDC66	-1.02241	2.27922e-12	3.04854e-11	1669.27	856.204
RPL26	-1.02302	3.25314e-24	3.39582e-22	34209.7	17407.8
SPATA6L	-1.02374	1.85915e-07	1.05057e-06	93.0963	46.7708
ZBTB40	-1.02381	1.52978e-22	1.2042e-20	5922.58	3006.21
GZMK	-1.02455	0.000556863	0.00153497	1498.94	854.885
CEP70	-1.0253	3.77237e-14	6.89399e-13	248.449	138.643
SLC2A1-AS1	-1.0255	0.000695475	0.00188247	13.0215	6.71148
JMY	-1.02555	2.52223e-17	7.90285e-16	2552.16	1239.78
ZNF416	-1.02574	1.03838e-08	7.21568e-08	150.743	79.2533
ZNF395	-1.02589	2.18748e-10	2.03364e-09	1970.86	1024.79
ADAT2	-1.02591	4.75085e-20	2.42041e-18	1395.88	721.995
LOC389906	-1.02598	3.72391e-08	2.37031e-07	227.619	117.125
GCSAML	-1.02611	0.00637619	0.0137096	390.102	183.306
ST6GALNAC1	-1.02628	0.0040757	0.00924444	132.248	66.308
PTPN14	-1.02633	1.15966e-09	9.60901e-09	66.4264	34.0828
LINC01089	-1.02638	4.70753e-15	9.94692e-14	2499.02	1237.28
ZNF529	-1.02645	3.91629e-21	2.4109e-19	1401.6	741.537
PRKCA	-1.02662	3.53263e-10	3.19149e-09	3431.63	1718.7
C21orf62-AS1	-1.02846	8.41829e-13	1.2203e-11	99.8647	53.9986
GFRA2	-1.03014	0.011043	0.0222984	42.5742	20.7789
SIGLEC17P	-1.03148	0.000810459	0.00216171	209.973	105.697
ZAP70	-1.03152	6.39179e-08	3.91477e-07	3641.52	1906.08
RPL38	-1.03206	1.83431e-20	9.86215e-19	9575.13	4737.06
SNX29P2	-1.03242	7.06093e-06	2.91025e-05	220.642	107.62
CXorf57	-1.03307	1.24906e-07	7.26769e-07	345.354	184.187
FAM120C	-1.03315	2.71415e-28	6.43589e-26	459.139	235.45
RPS3	-1.03364	8.13352e-17	2.32126e-15	39505.9	20096.6
CHIC1	-1.03366	1.46132e-20	7.97373e-19	1397.56	752.189
FCRL3	-1.03427	0.00102328	0.00267257	2247.54	1362.93
NUDT11	-1.03491	1.51236e-05	5.82356e-05	34.4972	16.7558
SEMA4G	-1.03519	8.58605e-13	1.24274e-11	173.583	89.1567
ZNF711	-1.03725	0.000751565	0.00201808	188.623	94.9835
BANK1	-1.03748	0.000337416	0.000980299	2003.3	1032.38
SNHG8	-1.03808	3.74763e-05	0.000133942	610.137	303.14
AKT3	-1.03837	2.72554e-12	3.59789e-11	1986.29	1005.88
TTC39B	-1.03948	7.77518e-07	3.88901e-06	1875.25	896.508
VEGFB	-1.03957	3.14549e-12	4.09318e-11	237.692	116.753
SNORD25	-1.03982	1.27985e-15	2.96885e-14	262.707	124.001
SPIB	-1.04055	0.00544168	0.0118974	427.346	273.813
HSF5	-1.04219	2.80733e-06	1.25542e-05	71.72	38.7071
EDARADD	-1.04232	0.000115332	0.000371497	84.1718	45.1531
FAM129C	-1.0429	0.00641129	0.0137742	1179.88	672.66
PIWIL2	-1.04312	3.19887e-09	2.45174e-08	32.8059	17.2779
RBFOX2	-1.04354	0.000551511	0.00152197	59.3959	30.0526
MKRN2OS	-1.04436	1.32273e-07	7.673e-07	51.3667	26.4825
LBH	-1.04484	1.43925e-09	1.17084e-08	4761.36	2432.43
BTBD18	-1.04495	3.81304e-05	0.000135951	15.4861	7.51646
GGT7	-1.04536	6.09258e-16	1.48146e-14	831.088	429.535
PAIP2B	-1.04566	4.26538e-07	2.25193e-06	592.029	323.88
PCED1B-AS1	-1.04738	1.34278e-08	9.15543e-08	3174.2	1610.95
PLXNA1	-1.04749	1.80357e-12	2.47083e-11	186.524	95.3761
LTK	-1.04807	0.00191435	0.0046983	293.583	204.398
DPH1	-1.04843	1.18943e-26	1.98656e-24	839.516	425.891
KIAA1671	-1.04858	0.00176708	0.00437038	455.513	280.047
NFATC2	-1.04868	1.64541e-13	2.69883e-12	4265.46	2270.31
GPR146	-1.04905	0.00235491	0.00565172	21.316	10.5697
LOC100129203	-1.04914	1.50364e-13	2.48327e-12	103.951	53.5666
USP36	-1.04917	8.65773e-20	4.22054e-18	2790.03	1280.65
DTX1	-1.0507	0.00342758	0.0079184	127.187	85.9326
PHC1	-1.05117	4.42634e-14	7.99782e-13	1142.61	573.396
PRKACB	-1.05175	2.25662e-14	4.29564e-13	5190.48	2744.26
ZNF74	-1.0519	4.20517e-19	1.84826e-17	172.487	92.678
FAM86JP	-1.05197	0.000425846	0.00120798	10.2948	5.24212
RPS14	-1.05371	3.47206e-11	3.72142e-10	24690	12358.7
CAPN8	-1.05393	0.000258245	0.000770444	28.19	13.2887
TGFBR3	-1.0548	1.19745e-05	4.71397e-05	3812.28	2038.93
C6orf201	-1.05483	5.27631e-09	3.87246e-08	116.223	62.0848
EPHA1	-1.05536	1.25311e-06	6.04128e-06	368.218	173.066
AASS	-1.0557	2.52257e-06	1.14002e-05	440.279	224.011
ST6GALNAC6	-1.05585	8.70661e-16	2.05946e-14	2766.92	1446.56
GPR162	-1.05653	0.00289074	0.00679091	420.466	219.749
SNORD22	-1.05664	1.87981e-07	1.06161e-06	48.3026	22.8356
MPRIP	-1.05677	3.73412e-26	5.78398e-24	7717.26	3883.91
LGI4	-1.0576	7.02727e-05	0.000237921	28.8372	13.1147
IQCD	-1.06021	5.19247e-06	2.19432e-05	29.3262	13.9697
EBF1	-1.06024	0.00863394	0.017955	195.688	90.7169
CD81-AS1	-1.06074	2.28169e-07	1.26744e-06	51.7185	23.524
RLTPR	-1.06103	1.24014e-10	1.21095e-09	1000.81	507.541
ZNF229	-1.0616	0.000342607	0.000994177	58.4937	31.1516
USP13	-1.06219	5.34359e-20	2.69381e-18	483.79	253.182
POLR3E	-1.06273	6.85804e-21	4.00372e-19	1514.57	711.741
CCDC102B	-1.06309	7.14081e-12	8.69161e-11	61.8972	32.2091
TGM3	-1.06318	0.0153526	0.0298611	417.88	191.498
LINC01422	-1.06401	2.24415e-06	1.02872e-05	27.8989	13.6014
SLC29A1	-1.06408	0.00414225	0.00936774	491.671	248.483
GAL3ST4	-1.06415	5.59487e-06	2.34579e-05	537.437	261.638
CENPV	-1.0643	7.30229e-18	2.54085e-16	258.353	131.527
WNT1	-1.06495	0.000372773	0.00107216	27.3946	13.5102
SCML1	-1.06504	4.72644e-05	0.000165206	906.647	418.78
PHLPP2	-1.06582	1.03627e-17	3.4555e-16	943.556	504.62
RORA-AS1	-1.06602	6.7709e-11	6.89913e-10	245.502	125.302
ZBED3	-1.06625	6.16312e-06	2.56445e-05	29.6225	14.3318
TEF	-1.06714	4.3667e-14	7.91237e-13	272.969	139.522
SH2D3A	-1.06736	4.82132e-10	4.25761e-09	342.318	172.669
TOMM7	-1.06921	2.90332e-19	1.31519e-17	6616.52	3154.88
STXBP4	-1.06945	3.29509e-19	1.48218e-17	228.822	118.315
AEBP1	-1.06954	0.00060932	0.00166974	244.315	140.317
RPL19	-1.06964	1.61943e-28	4.26087e-26	30874.9	14989.1
ZNF286A	-1.07031	2.27319e-21	1.49567e-19	577.746	302.988
RPL6	-1.07114	1.7812e-27	3.52696e-25	28856.3	14016.9
WDR86-AS1	-1.07159	0.000299179	0.000878645	108.414	60.7262
RFTN1	-1.07178	4.52494e-19	1.97974e-17	2092.42	1060.87
CENPK	-1.07206	0.000448581	0.00126537	745.381	384.258
CELA1	-1.07307	0.000419262	0.00119141	39.0555	19.5722
NLRC3	-1.07358	2.68519e-15	5.90097e-14	4996.52	2566.23
GUSBP5	-1.07365	0.000346757	0.00100561	28.5018	14.9116
VASH1	-1.07377	0.000288979	0.000850901	1066.08	545.221
RNF216-IT1	-1.07472	7.59623e-07	3.80644e-06	15.9231	8.08822
ANKRD31	-1.0753	1.11846e-05	4.4257e-05	36.9876	18.2028
ECHDC2	-1.07539	1.55944e-14	3.01937e-13	637.732	329.804
TIGIT	-1.07557	3.63982e-06	1.5867e-05	1656.03	941.54
LOC93622	-1.07561	1.67317e-16	4.49463e-15	491.587	247.633
METAP1D	-1.07563	4.78594e-15	1.00904e-13	263.762	131.173
RPS15A	-1.07573	1.67792e-19	7.91837e-18	31647.6	15420.9
TPPP	-1.0767	0.000661741	0.0017992	85.9378	40.7896
SPAG8	-1.07821	1.15167e-14	2.26874e-13	84.6957	42.1795
COL6A2	-1.07882	0.00115856	0.00298931	244.964	126.929
SNX22	-1.08062	3.32789e-05	0.000120284	424.632	203.466
ZNF551	-1.08158	1.40577e-17	4.59976e-16	793.335	374.761
CCL27	-1.08171	2.96444e-07	1.61848e-06	46.8833	20.8141
LOC729083	-1.08262	0.00642694	0.0138042	147.934	76.0849
WDR31	-1.08351	1.44928e-05	5.60085e-05	22.0774	10.9165
LINC00526	-1.08357	4.70738e-10	4.16657e-09	35.5828	17.9309
ADAMTS17	-1.08362	8.24616e-06	3.35133e-05	81.3531	39.8087
RNF222	-1.08364	0.00118632	0.00305559	16.5394	7.91594
COQ10A	-1.08378	4.44954e-18	1.63408e-16	354.111	185.545
THEM5	-1.08378	2.1079e-08	1.39177e-07	293.24	153.783
ENGASE	-1.08382	5.34395e-12	6.62628e-11	1881.78	911.505
AGMAT	-1.08418	8.87858e-09	6.24366e-08	208.41	106.066
MTA3	-1.08444	1.84442e-26	3.00218e-24	735.154	358.946
SPON1	-1.08544	3.18819e-06	1.40822e-05	203.083	118.704
ENG	-1.08574	4.567e-12	5.7558e-11	745.193	366.66
GDF11	-1.08632	2.39954e-13	3.82473e-12	443.066	229.164
CAMK2N1	-1.08656	0.000346847	0.00100572	77.7363	39.8203
HLA-DMB	-1.08669	3.06028e-06	1.35811e-05	5619.34	2743.9
HAPLN3	-1.0868	9.84111e-05	0.000321747	358.461	175.38
RNF157	-1.0875	5.179e-06	2.19007e-05	1292.83	635.228
FAM213A	-1.0878	1.31166e-06	6.30297e-06	134.915	67.679
C17orf100	-1.08852	4.53824e-08	2.84948e-07	116.159	57.9182
ZNF566	-1.08926	6.85932e-16	1.64761e-14	337.078	184.931
A2M-AS1	-1.08928	0.00120089	0.00308982	72.0791	36.7602
MIR378I	-1.08959	0.00749673	0.0158161	146.08	83.0231
MIR4784	-1.08959	5.28962e-07	2.74514e-06	17.046	7.86369
TRIM2	-1.0898	1.7928e-06	8.35175e-06	135.423	66.9011
ROPN1B	-1.08985	3.97806e-06	1.71739e-05	18.3425	9.9644
SPRED1	-1.08987	8.33762e-05	0.000277252	225.554	129.209
LOC100134391	-1.09031	0.00917258	0.0189459	20.5827	10.6661
ICOSLG	-1.09086	4.63378e-05	0.000162351	364.514	182.105
LOC100507424	-1.09097	9.86921e-18	3.32762e-16	102.008	51.3178
MAP9	-1.09159	3.83688e-11	4.08282e-10	370.427	199.148
LINC00926	-1.09192	0.0101735	0.0207345	3733.39	2256.9
POLR1E	-1.09266	3.09151e-34	2.58168e-31	570.775	292.074
HNRNPA1L2	-1.09323	4.2001e-21	2.56915e-19	1046.66	524.876
TRIM32	-1.09406	1.21758e-16	3.34086e-15	348.555	193.495
LIPT2	-1.09438	1.35667e-08	9.23373e-08	46.0986	22.1285
CYP4F35P	-1.09467	2.27545e-07	1.26496e-06	254.761	140.671
RPS27A	-1.09468	3.52471e-10	3.18584e-09	9137.65	4414.54
KCNH8	-1.09656	0.0107892	0.0218365	188.656	95.316
NCALD	-1.09688	4.54139e-07	2.38398e-06	846.607	429.645
AUTS2	-1.0983	0.000214054	0.000650631	869.141	435.436
CACNA1C	-1.09839	2.14053e-12	2.88311e-11	86.4314	46.0038
C2orf15	-1.0998	2.00335e-08	1.32592e-07	44.087	20.7445
RPS25	-1.10136	1.74479e-33	1.19686e-30	33812.5	16184.3
CCR3	-1.10184	0.00688346	0.0146738	2369.21	1114.21
SDC2	-1.10311	0.00493422	0.0109121	92.567	45.9469
DUSP2	-1.10314	0.00012403	0.000396709	774.688	324.554
ZNF30	-1.10331	4.08794e-15	8.71444e-14	216.136	114.982
LYRM4	-1.10348	6.38688e-18	2.23856e-16	351.873	168.8
MYLK4	-1.10354	1.58156e-07	9.05158e-07	137.99	63.7911
RPSA	-1.10394	4.00208e-12	5.1177e-11	23039.1	11185.4
N4BP3	-1.10445	0.000439461	0.00124238	129.229	68.6
SLC9B1	-1.10518	2.54562e-17	7.9502e-16	64.2647	30.7973
ZNF563	-1.10594	1.21325e-10	1.1865e-09	109.665	53.8028
ATP8A2	-1.10609	7.43359e-05	0.00024996	32.5999	15.242
SLC22A23	-1.10822	1.58905e-17	5.16427e-16	432.059	205.675
NUDT12	-1.10848	0.00128885	0.00329276	153.852	75.255
PTPDC1	-1.10851	4.44279e-22	3.32034e-20	193.284	95.4475
ADCK1	-1.11034	1.20729e-10	1.18127e-09	291.575	136.183
ZNF549	-1.11116	1.28506e-23	1.21587e-21	620.518	317.274
CBR3-AS1	-1.1113	2.58226e-11	2.84716e-10	38.9212	19.0511
YAE1D1	-1.11145	5.17715e-16	1.27812e-14	134.676	68.1026
ZNF853	-1.11171	2.01073e-09	1.59324e-08	105.934	50.7
THNSL1	-1.11258	3.79017e-13	5.84251e-12	153.53	76.5303
ASB2	-1.11283	5.23592e-05	0.000181299	63.745	31.2952
BTBD11	-1.11344	5.78339e-07	2.97966e-06	571.478	261.877
GUSBP2	-1.1135	8.75935e-10	7.45418e-09	83.339	41.7948
FBXO15	-1.11411	1.61494e-05	6.19248e-05	20.5095	10.0514
CHMP7	-1.11417	2.63969e-14	4.9804e-13	4022.79	1894.9
SLC12A7	-1.11445	0.00030644	0.000897909	1087.89	506.288
NAP1L3	-1.11474	2.15004e-05	8.07979e-05	135.446	68.9811
AMPD2	-1.11556	2.23141e-07	1.24156e-06	15713.5	8248.33
RNF157-AS1	-1.11607	8.35581e-05	0.000277713	140.341	67.1794
ARL4C	-1.1162	1.06489e-08	7.37592e-08	9027.9	4501.49
ZNF391	-1.11643	0.000566893	0.0015606	50.3823	29.5187
ZNF793	-1.11772	7.28668e-09	5.21055e-08	406.504	216.758
TSHZ2	-1.11815	0.000281405	0.000830763	740.381	369.49
LOC100132111	-1.11855	1.42153e-07	8.19676e-07	148.586	76.6717
LOC101927482	-1.11863	3.01194e-07	1.64394e-06	102.536	48.6311
LINC00565	-1.11934	0.000124698	0.000398516	270.138	135.722
PCNXL2	-1.11989	2.10938e-19	9.78618e-18	1064.23	526.606
SCOC-AS1	-1.12006	7.32739e-09	5.22988e-08	39.8479	19.5219
N6AMT1	-1.12045	4.4348e-18	1.63178e-16	123.637	62.6939
SLC7A8	-1.12106	0.000717476	0.0019355	172.779	80.1284
ZNF248	-1.12142	3.63957e-18	1.38153e-16	612.71	308.788
SKAP1	-1.12195	2.2432e-19	1.03489e-17	1611.14	825.112
CEP112	-1.12206	1.00347e-05	4.00118e-05	29.2844	13.4928
MKL2	-1.12244	3.6617e-24	3.80164e-22	728.137	364.565
ZNF80	-1.12364	9.23334e-08	5.49906e-07	345.852	196.386
ZNF239	-1.12444	1.77995e-07	1.00908e-06	92.6475	49.2427
RPL23A	-1.12619	1.13491e-32	6.05508e-30	30824.4	14919.7
ARHGEF25	-1.12639	0.000200573	0.000613539	33.4166	16.7445
ANKRD20A5P	-1.12644	6.27381e-07	3.20226e-06	229.114	126.015
EBF4	-1.12769	8.83568e-05	0.000292044	30.4486	13.9893
RPS5	-1.12801	1.53789e-11	1.76982e-10	6986.58	3337.11
ACVR2B	-1.12832	8.09075e-11	8.12757e-10	766.176	406.847
RPL13A	-1.12993	1.51342e-15	3.45639e-14	2094.28	1019.16
GYLTL1B	-1.13133	0.000299417	0.00087921	130.595	65.2506
ZNF256	-1.1317	1.41827e-13	2.34631e-12	541.787	247.805
PA2G4P4	-1.13284	2.52188e-05	9.35452e-05	25.2387	12.0219
TRAF5	-1.13331	2.21573e-13	3.55832e-12	3597.48	1858.02
PDZD4	-1.13366	0.000102455	0.000333705	740.755	359.014
CCR9	-1.1342	9.00081e-07	4.45678e-06	118.283	54.275
ZFP30	-1.1355	2.20162e-11	2.45423e-10	361.971	189.177
RPL10A	-1.13596	7.68802e-18	2.66541e-16	12854.3	6080.96
RPL32	-1.13627	4.49956e-23	3.89293e-21	26957.7	12728.3
KANK3	-1.13654	3.1441e-15	6.8313e-14	106.455	49.1286
SLC45A3	-1.13706	0.000409636	0.00116682	188.919	96.2449
ENO2	-1.13725	2.78293e-15	6.1018e-14	1728.85	894.012
EML5	-1.13786	2.29848e-13	3.67278e-12	458.521	234.126
ITGA6	-1.13872	3.92029e-09	2.95167e-08	6055	2722.99
ZNF883	-1.14021	3.54079e-06	1.54739e-05	61.8858	35.9349
LOC101928650	-1.1407	2.42646e-07	1.34231e-06	48.6779	23.9912
CCR4	-1.14082	0.000487885	0.00136461	673.476	368.667
MIR342	-1.14084	1.84161e-05	6.98635e-05	42.7521	21.6805
SLC4A7	-1.1412	4.12228e-16	1.03634e-14	3756.63	1750.27
AMOT	-1.14156	1.46566e-12	2.04288e-11	200.804	103.584
ZNF573	-1.14166	1.54923e-13	2.54761e-12	383.634	194.438
DST	-1.14226	3.09869e-07	1.68602e-06	666.739	324.852
ZNF683	-1.14227	0.0144568	0.028328	173.001	105.206
ACOT11	-1.1425	0.00227069	0.00547284	21.2018	9.92698
LDOC1L	-1.14486	5.25688e-11	5.46073e-10	1131.45	546.387
SH2D2A	-1.14494	9.78454e-06	3.91117e-05	1410.42	673.648
CDC25B	-1.14659	5.24847e-25	6.42085e-23	5055.31	2581.16
BEX2	-1.14768	4.77491e-07	2.49488e-06	225.839	99.9055
ASPDH	-1.14807	2.87702e-07	1.57478e-06	81.9947	39.3688
LINC01215	-1.1499	4.78076e-10	4.22568e-09	1785.72	811.761
PACSIN1	-1.15092	5.26581e-05	0.000182235	164.54	76.3812
NEFM	-1.15189	1.94788e-05	7.36039e-05	24.0999	12.2538
RNVU1-19	-1.15193	0.0071009	0.0150837	27.839	13.806
HAVCR1	-1.15365	1.57359e-06	7.43518e-06	128.942	60.6191
FRMPD3	-1.15407	0.00037666	0.00108171	167.859	79.7727
SNORD99	-1.15419	8.90201e-09	6.25159e-08	23.9291	11.0205
ZNF541	-1.15458	1.2809e-05	5.00556e-05	24.0237	10.8631
TMEM86A	-1.15707	1.39735e-09	1.14014e-08	127.979	59.5948
ADAMTS4	-1.15764	9.88622e-09	6.89487e-08	33.8515	16.1353
PIGL	-1.15771	8.82951e-14	1.51689e-12	574.978	265.938
ZNF577	-1.15791	2.01563e-09	1.5958e-08	593.386	281.002
CCDC85C	-1.15914	6.86252e-16	1.64761e-14	108.748	50.9398
FAM184A	-1.15931	3.48822e-05	0.000125559	131.385	59.9317
IRAK1BP1	-1.15965	7.90856e-12	9.54744e-11	89.7626	46.7185
CD22	-1.16011	0.00183443	0.00451659	2653.99	1268.24
TTC39C-AS1	-1.16095	0.000442565	0.0012495	66.8072	37.2938
MSX2P1	-1.16105	7.12909e-07	3.59015e-06	68.1696	38.2091
CDR2	-1.1611	8.88678e-10	7.55258e-09	1475.23	648.661
LACTB2-AS1	-1.1611	6.55611e-09	4.73573e-08	58.2444	27.0295
LOC101929241	-1.16233	1.34969e-10	1.30993e-09	122.871	60.8728
GIMAP7	-1.16251	3.18201e-06	1.40596e-05	5007.32	2613.04
AZIN2	-1.1633	9.69605e-15	1.93588e-13	88.0659	39.281
ZNF135	-1.16504	0.000759794	0.00203676	110.068	55.4626
CCL28	-1.16661	1.88634e-15	4.24249e-14	472.343	225.556
MIR4454	-1.1667	0.00042102	0.00119588	43.6221	20.8798
GUCY1B2	-1.16712	0.00384352	0.00877291	48.4893	21.3516
CARNS1	-1.16762	8.05877e-09	5.7074e-08	279.342	141.186
ADAM12	-1.16882	0.000204236	0.000623354	81.1453	40.0149
FAM159A	-1.16924	1.35425e-14	2.64072e-13	161.934	74.7163
SERPINI2	-1.17022	0.00218033	0.00527557	25.7528	11.69
BCL7A	-1.17127	0.000578909	0.00159185	273.49	138.589
ICOS	-1.17144	6.85584e-08	4.17148e-07	1395.42	693.475
MYBL1	-1.17163	6.3256e-05	0.000216031	4547.75	2344.74
ZNF286B	-1.17412	5.21272e-15	1.08945e-13	185.559	89.9901
WNK3	-1.17436	3.15775e-06	1.39684e-05	19.0109	8.68658
EPPK1	-1.1751	0.000993815	0.00260447	63.9419	27.5671
SH3YL1	-1.17623	3.71273e-24	3.82769e-22	1692.78	799.081
STARD9	-1.17657	3.13678e-12	4.08463e-11	1242.76	606.779
ACE	-1.17662	0.000158133	0.000494426	117.554	60.0844
FAM169A	-1.17753	1.33111e-08	9.0855e-08	968.204	456.273
ADAM22	-1.17827	5.1857e-15	1.08499e-13	346.529	159.756
ZNF860	-1.1784	0.0113096	0.022784	156.192	86.1193
ALG1L9P	-1.17872	2.27329e-10	2.10933e-09	30.8165	14.2608
HLA-DPB1	-1.17887	8.50006e-08	5.08759e-07	4718.03	2247.95
AP3M2	-1.17971	1.37926e-12	1.93086e-11	1788.18	781.732
TMIGD2	-1.18247	0.000176016	0.000544228	95.6894	43.6622
PTK7	-1.1825	5.66069e-07	2.92114e-06	73.6789	33.3259
ZSCAN23	-1.18254	0.000898459	0.00237787	33.1078	16.231
TTC28	-1.18337	1.20167e-06	5.8137e-06	207.99	101.732
PHF10	-1.18411	8.3279e-33	4.70453e-30	1761.36	826.901
GPSM1	-1.1844	7.82556e-06	3.19731e-05	32.3526	14.6967
PIK3C2B	-1.18547	7.24614e-18	2.52589e-16	1403.22	645.809
NSMF	-1.18631	3.11236e-16	7.97054e-15	840.072	389.162
MTFP1	-1.18694	1.60602e-09	1.29445e-08	161.006	65.8046
GOLGA7B	-1.18696	0.000107038	0.000347396	698.785	336.133
UST	-1.18783	2.14603e-11	2.39784e-10	205.284	100.707
RORA	-1.19088	1.63745e-10	1.56315e-09	13497.8	6372.92
PRKG2	-1.19141	0.000121717	0.000390221	71.7545	33.4536
TTC9	-1.19164	4.86096e-06	2.06879e-05	1069.58	465.589
CLEC10A	-1.19198	0.00150427	0.00378273	636.918	298.06
ZNF287	-1.19244	2.28818e-14	4.34709e-13	176.579	89.4784
SNORD26	-1.1927	1.26715e-10	1.23544e-09	53.5105	23.2852
SGK223	-1.19321	8.16226e-09	5.77644e-08	239.61	122.431
NAP1L2	-1.19408	4.06454e-07	2.15181e-06	248.375	128.299
APBA2	-1.19408	2.70071e-06	1.21254e-05	859.998	372.564
RPS8	-1.19498	3.35959e-19	1.50766e-17	25021.9	11239.4
EIF3L	-1.19567	4.14883e-16	1.04165e-14	11095	4865.86
ZNF354C	-1.19585	4.32213e-15	9.18309e-14	428.621	204.304
SEC1P	-1.19589	3.27853e-09	2.5078e-08	34.241	15.5624
ZNF382	-1.19685	3.39256e-08	2.17638e-07	227.691	119.025
ZNF571	-1.19716	1.5891e-15	3.61634e-14	175.619	83.883
LRIG1	-1.19717	7.49547e-21	4.32329e-19	1468.46	664.297
BBS5	-1.19725	9.47497e-14	1.61324e-12	76.8676	35.7135
[truncated: 463 more rows]

## Sheet: GSEA-Non < Alpha-1st
Hallmark								GO
Gene Set Name	# Genes in Gene Set (K)	Description	# Genes in Overlap (k)	k/K	p-value	FDR q-value		Gene Set Name	# Genes in Gene Set (K)	Description	# Genes in Overlap (k)	k/K	p-value	FDR q-value
HALLMARK_INTERFERON_ALPHA_RESPONSE	97	Genes up-regulated in response to alpha interferon proteins.	72	0.7423	1.15e-79	5.73e-78		GOBP_DEFENSE_RESPONSE	1790	Reactions, triggered in response to the presence of a foreign body or the occurrence of an injury, which result in restriction of damage to the organism attacked or prevention/recovery from the infection caused by the attack. [GOC:go_curators]	279	0.1559	7.19e-90	7.32e-86
HALLMARK_INTERFERON_GAMMA_RESPONSE	200	Genes up-regulated in response to IFNG [GeneID=3458].	95	0.475	7.31e-78	1.83e-76		GOBP_IMMUNE_EFFECTOR_PROCESS	1296	Any process of the immune system that can potentially contribute to an immune response. [GO_REF:0000022, GOC:add, ISBN:0781735149]	229	0.1767	5.21e-84	2.65e-80
HALLMARK_G2M_CHECKPOINT	200	Genes involved in the G2/M checkpoint, as in progression through the cell division cycle.	55	0.275	1.07e-30	1.78e-29		GOBP_RESPONSE_TO_BIOTIC_STIMULUS	1606	Any process that results in a change in state or activity of a cell or an organism (in terms of movement, secretion, enzyme production, gene expression, etc.) as a result of a biotic stimulus, a stimulus caused or produced by a living organism. [GOC:hb]	248	0.1544	1.58e-78	5.37e-75
HALLMARK_INFLAMMATORY_RESPONSE	200	Genes defining inflammatory response.	54	0.27	1.01e-29	1.26e-28		GOBP_DEFENSE_RESPONSE_TO_OTHER_ORGANISM	1208	Reactions triggered in response to the presence of another organism that act to protect the cell or organism from damage caused by that organism. [GOC:dos]	206	0.1705	1.77e-72	4.5e-69
HALLMARK_E2F_TARGETS	200	Genes encoding cell cycle related targets of E2F transcription factors.	48	0.24	4.04e-24	4.04e-23		GOBP_CELL_ACTIVATION	1461	A change in the morphology or behavior of a cell resulting from exposure to an activating factor such as a cellular or soluble ligand. [GOC:mgi_curators]	223	0.1526	2.42e-69	4.92e-66
HALLMARK_TNFA_SIGNALING_VIA_NFKB	200	Genes regulated by NF-kB in response to TNF [GeneID=7124].	47	0.235	3.15e-23	2.63e-22		GOBP_INNATE_IMMUNE_RESPONSE	997	Innate immune responses are defense responses mediated by germline encoded components that directly recognize components of potential pathogens. [GO_REF:0000022, GOC:add, GOC:ebc, GOC:mtg_sensu]	177	0.1775	8.26e-65	1.4e-61
HALLMARK_COMPLEMENT	200	Genes encoding components of the complement system, which is part of the innate immune system.	43	0.215	8.83e-20	6.3e-19		GOBP_MYELOID_LEUKOCYTE_ACTIVATION	659	A change in the morphology or behavior of a myeloid leukocyte resulting from exposure to an activating factor such as a cellular or soluble ligand. [GOC:add, ISBN:0781735149]	138	0.2094	1.66e-59	2.41e-56
HALLMARK_KRAS_SIGNALING_UP	200	Genes up-regulated by KRAS activation.	35	0.175	1.6e-13	1e-12		GOBP_RESPONSE_TO_CYTOKINE	1188	Any process that results in a change in state or activity of a cell or an organism (in terms of movement, secretion, enzyme production, gene expression, etc.) as a result of a cytokine stimulus. [GOC:sl]	186	0.1566	2.72e-59	3.46e-56
HALLMARK_IL6_JAK_STAT3_SIGNALING	87	Genes up-regulated by IL6 [GeneID=3569] via STAT3 [GeneID=6774], e.g., during acute phase response.	23	0.2644	2.89e-13	1.61e-12		GOBP_SECRETION	1464	The controlled release of a substance by a cell or a tissue. [GOC:ai]	205	0.14	3.47e-57	3.92e-54
HALLMARK_IL2_STAT5_SIGNALING	199	Genes up-regulated by STAT5 in response to IL2 stimulation.	34	0.1709	7.22e-13	3.61e-12		GOBP_EXOCYTOSIS	891	A process of secretion by a cell that results in the release of intracellular molecules (e.g. hormones, matrix proteins) contained within a membrane-bounded vesicle. Exocytosis can occur either by full fusion, when the vesicle collapses into the plasma membrane, or by a kiss-and-run mechanism that involves the formation of a transient contact, a pore, between a granule (for exemple of chromaffin …	149	0.1672	4.7e-51	4.79e-48
HALLMARK_MITOTIC_SPINDLE	199	Genes important for mitotic spindle assembly.	33	0.1658	3.66e-12	1.66e-11		GOCC_SECRETORY_GRANULE	847	A small subcellular vesicle, surrounded by a membrane, that is formed from the Golgi apparatus and contains a highly concentrated protein destined for secretion. Secretory granules move towards the periphery of the cell and upon stimulation, their membranes fuse with the cell membrane, and their protein load is exteriorized. Processing of the contained protein may take place in secretory granules…	144	0.17	3.06e-50	2.84e-47
HALLMARK_XENOBIOTIC_METABOLISM	200	Genes encoding proteins involved in processing of drugs and other xenobiotics.	32	0.16	2.05e-11	8.56e-11		GOBP_LEUKOCYTE_MEDIATED_IMMUNITY	873	Any process involved in the carrying out of an immune response by a leukocyte. [GO_REF:0000022, GOC:add, ISBN:0781735149]	145	0.1661	2.61e-49	2.22e-46
HALLMARK_APOPTOSIS	161	Genes mediating programmed cell death (apoptosis) by activation of caspases.	28	0.1739	4.86e-11	1.87e-10		GOBP_CELL_ACTIVATION_INVOLVED_IN_IMMUNE_RESPONSE	722	A change in the morphology or behavior of a cell resulting from exposure to an activating factor such as a cellular or soluble ligand, leading to the initiation or perpetuation of an immune response. [GO_REF:0000022, GOC:add, ISBN:0781735149]	130	0.1801	3.1e-48	2.43e-45
HALLMARK_COAGULATION	138	Genes encoding components of blood coagulation system; also up-regulated in platelets.	25	0.1812	2.11e-10	7.54e-10		GOCC_SECRETORY_VESICLE	1004	A cytoplasmic, membrane bound vesicle that is capable of fusing to the plasma membrane to release its contents into the extracellular space. [GOC:dos]	153	0.1524	3.8e-47	2.76e-44
HALLMARK_ALLOGRAFT_REJECTION	200	Genes up-regulated during transplant rejection.	30	0.15	4.35e-10	1.28e-09		GOBP_MYELOID_LEUKOCYTE_MEDIATED_IMMUNITY	550	Any process involved in the carrying out of an immune response by a myeloid leukocyte. [GO_REF:0000022, GOC:add, ISBN:0781735149]	112	0.2036	4.45e-47	3.02e-44
HALLMARK_ESTROGEN_RESPONSE_LATE	200	Genes defining late response to estrogen.	30	0.15	4.35e-10	1.28e-09		GOBP_CYTOKINE_MEDIATED_SIGNALING_PATHWAY	803	A series of molecular signals initiated by the binding of a cytokine to a receptor on the surface of a cell, and ending with regulation of a downstream cellular process, e.g. transcription. [GOC:mah, GOC:signaling, PMID:19295629]	133	0.1656	4.25e-45	2.7e-42
HALLMARK_P53_PATHWAY	200	Genes involved in p53 pathways and networks.	30	0.15	4.35e-10	1.28e-09		GOBP_REGULATION_OF_IMMUNE_SYSTEM_PROCESS	1593	Any process that modulates the frequency, rate, or extent of an immune system process. [GOC:add]	189	0.1186	5.98e-42	3.58e-39
HALLMARK_SPERMATOGENESIS	135	Genes up-regulated during production of male gametes (sperm), as in spermatogenesis.	24	0.1778	7.2e-10	2e-09		GOMF_IDENTICAL_PROTEIN_BINDING	1924	Interacting selectively and non-covalently with an identical protein or proteins. [GOC:jl]	209	0.1086	1.4e-40	7.94e-38
HALLMARK_GLYCOLYSIS	200	Genes encoding proteins involved in glycolysis and gluconeogenesis.	28	0.14	7.91e-09	2.08e-08		GOBP_DEFENSE_RESPONSE_TO_VIRUS	260	Reactions triggered in response to the presence of a virus that act to protect the cell or organism. [GOC:ai]	72	0.2769	5.11e-40	2.74e-37
HALLMARK_HYPOXIA	200	Genes up-regulated in response to low oxygen levels (hypoxia).	27	0.135	3.17e-08	7.93e-08		GOBP_INFLAMMATORY_RESPONSE	773	The immediate defensive reaction (by vertebrate tissue) to infection or injury caused by chemical or physical agents. The process is characterized by local vasodilation, extravasation of plasma into intercellular spaces and accumulation of white blood cells and macrophages. [GO_REF:0000022, ISBN:0198506732]	123	0.1591	6.73e-40	3.43e-37
C2(CP)								C7
Gene Set Name	# Genes in Gene Set (K)	Description	# Genes in Overlap (k)	k/K	p-value	FDR q-value		Gene Set Name	# Genes in Gene Set (K)	Description	# Genes in Overlap (k)	k/K	p-value	FDR q-value
REACTOME_INNATE_IMMUNE_SYSTEM	1117	Innate Immune System	166	0.1486	1.16e-49	3.38e-46		OSMAN_BLOOD_CHAD63_KH_AGE_18_50YO_HIGH_DOSE_SUBJECTS_24HR_UP	1992	Genes up-regulated in blood 24hr vs 0hr in adults (18-50) (high dose subjects) after exposure to ChAd63-KH , time point 24H , administered Intramuscular injection. Comment: DE gene list for high dose subjects.	561	0.2816	0	0
REACTOME_NEUTROPHIL_DEGRANULATION	479	Neutrophil degranulation	103	0.215	1.23e-45	1.79e-42		ZAK_PBMC_MRKAD5_HIV_1_GAG_POL_NEF_AGE_20_50YO_1DY_UP	1012	Genes up-regulated in peripheral blood mononuclear cell 1d vs 0d in adults (20-50) after exposure to MRKAd5 HIV-1 gag/pol/nef , time point 1D. Comment: Table includes specific cell types	388	0.3834	4.62e-283	1.2e-279
REACTOME_CYTOKINE_SIGNALING_IN_IMMUNE_SYSTEM	719	Cytokine Signaling in Immune system	118	0.1641	1.18e-39	1.15e-36		HARALAMBIEVA_PBMC_M_M_R_II_AGE_11_22YO_VACCINATED_VS_UNVACCINATED_7YR_UP	973	Genes up-regulated in peripheral blood mononuclear cell vaccinated vs unvaccinated in adolescent/young adults (11-22) after exposure to M-M-R II , time point 7Y	359	0.369	1.26e-253	2.2e-250
REACTOME_CELL_CYCLE	693	Cell Cycle	107	0.1544	1.29e-33	9.45e-31		HOWARD_PBMC_INACT_MONOV_INFLUENZA_A_INDONESIA_05_2005_H5N1_AGE_19_39YO_AS03_ADJUVANT_VS_BUFFER_1DY_UP	377	Genes up-regulated in peripheral blood mononuclear cell vaccinated with AS03 adjuvant vs phosphate-bufferred saline in adults (19-39) after exposure to inactivated monovalent influenza A/Indonesia/05/2005 H5N1 split-virus vaccine , time point 1D , administered i.m.	220	0.5836	4.62e-208	6.03e-205
REACTOME_INTERFERON_SIGNALING	203	Interferon Signaling	56	0.2759	2.61e-31	1.53e-28		HOWARD_NEUTROPHIL_INACT_MONOV_INFLUENZA_A_INDONESIA_05_2005_H5N1_AGE_18_49YO_1DY_UP	394	Genes up-regulated in neutrophil 1d vs 0d in adults (18-49) after exposure to inactivated monovalent influenza A/Indonesia/05/2005 H5N1 split-virus vaccine , time point 1D , administered i.m.	207	0.5254	2.22e-182	2.32e-179
REACTOME_CELL_CYCLE_MITOTIC	561	Cell Cycle, Mitotic	89	0.1586	5.26e-29	2.56e-26		GAUCHER_PBMC_YF_VAX_STAMARIL_UNKNOWN_AGE_7DY_UP	292	Genes up-regulated in peripheral blood mononuclear cell 7d vs 0d in unknown after exposure to YF-Vax/Stamaril , time point 7D	180	0.6164	7.22e-176	6.28e-173
REACTOME_CELL_CYCLE_CHECKPOINTS	292	Cell Cycle Checkpoints	61	0.2089	9.19e-27	3.83e-24		GSE13485_CTRL_VS_DAY7_YF17D_VACCINE_PBMC_DN	200	Genes down-regulated in comparison of unstimulated peripheral blood mononuclear cells (PBMC) versus PBMC 7 days after stimulation with YF17D vaccine.	148	0.74	3.27e-163	2.44e-160
REACTOME_INTERFERON_ALPHA_BETA_SIGNALING	73	Interferon alpha/beta signaling	32	0.4384	1.16e-25	4.24e-23		GAUCHER_PBMC_YF_VAX_STAMARIL_UNKNOWN_AGE_10DY_UP	196	Genes up-regulated in peripheral blood mononuclear cell 10d vs 0d in unknown after exposure to YF-Vax/Stamaril , time point 10D	141	0.7194	1.93e-152	1.26e-149
NABA_MATRISOME	1026	Ensemble of genes encoding extracellular matrix and extracellular matrix-associated proteins	117	0.114	1.37e-24	4.44e-22		GAUCHER_PBMC_YF_VAX_STAMARIL_UNKNOWN_AGE_3DY_UP	219	Genes up-regulated in peripheral blood mononuclear cell 3d vs 0d in unknown after exposure to YF-Vax/Stamaril , time point 3D	137	0.6256	8.3e-135	4.81e-132
NABA_MATRISOME_ASSOCIATED	751	Ensemble of genes encoding ECM-associated proteins including ECM-affilaited proteins, ECM regulators and secreted factors	97	0.1292	1.71e-24	5e-22		ERWIN_COHEN_BLOOD_TC_83_AGE_23_48YO_VACCINATED_VS_CONTROL_2DY_UP	119	Genes up-regulated in blood vaccinated vs control in adults (23-48) after exposure to Live attenuated vaccine TC-83 , time point 2D	106	0.8908	5.2e-134	2.71e-131
REACTOME_INTERFERON_GAMMA_SIGNALING	93	Interferon gamma signaling	30	0.3226	1.42e-19	3.77e-17		GSE13485_DAY3_VS_DAY7_YF17D_VACCINE_PBMC_DN	198	Genes down-regulated in comparison of unstimulated peripheral blood mononuclear cells (PBMC) 3 days after stimulation with YF17D vaccine versus PBMC 7 days after the stimulation.	131	0.6616	8.84e-134	4.19e-131
REACTOME_HEMOSTASIS	678	Hemostasis	82	0.1209	4.19e-19	1.02e-16		HOWARD_MONOCYTE_INACT_MONOV_INFLUENZA_A_INDONESIA_05_2005_H5N1_AGE_18_49YO_1DY_UP	231	Genes up-regulated in monocyte 1d vs 0d in adults (18-49) after exposure to inactivated monovalent influenza A/Indonesia/05/2005 H5N1 split-virus vaccine , time point 1D , administered i.m.	132	0.5714	2.65e-122	1.15e-119
REACTOME_M_PHASE	417	M Phase	61	0.1463	1.73e-18	3.89e-16		GSE42724_NAIVE_BCELL_VS_PLASMABLAST_UP	197	Genes up-regulated in B lymphocytes: naÔve versus plasmablasts.	121	0.6142	1.42e-117	5.7e-115
REACTOME_RHO_GTPASE_EFFECTORS	324	RHO GTPase Effectors	52	0.1605	1.04e-17	2.18e-15		GSE13484_UNSTIM_VS_YF17D_VACCINE_STIM_PBMC_DN	200	Genes down-regulated in comparison of unstimulated peripheral blood mononuclear cells (PBMC) versus PBMC stimulated with YF17D vaccine.	121	0.605	2.11e-116	7.86e-114
REACTOME_CELLULAR_SENESCENCE	198	Cellular Senescence	40	0.202	1.72e-17	3.35e-15		FRANCO_BLOOD_SANOFI_PASTEUR_SA_INACTIVATED_INFLUENZA_VACCINE_CORRELATED_WITH_ANTIBODY_RESPONSE_AGE_18_40YO_1DY_POSITIVE	129	Genes positively correlated with antibody response in blood in adults (18-40) after exposure to Sanofi Pasteur, SA, Inactivated influenza vaccine , time point 1D	101	0.7829	9.08e-116	3.16e-113
KEGG_SYSTEMIC_LUPUS_ERYTHEMATOSUS	139	Systemic lupus erythematosus	33	0.2374	7.05e-17	1.29e-14		GSE13485_DAY1_VS_DAY7_YF17D_VACCINE_PBMC_DN	198	Genes down-regulated in comparison of unstimulated peripheral blood mononuclear cells (PBMC) 1 day after stimulation with YF17D vaccine versus PBMC 7 days after the stimulation.	117	0.5909	8.28e-111	2.7e-108
REACTOME_G2_M_CHECKPOINTS	168	G2/M Checkpoints	35	0.2083	6.41e-16	1.1e-13		GARCIA_PINERES_PBMC_HPV_16_L1_VLP_AGE_18_25YO_STIMULATED_VS_UNSTIMULATED_0DY_VACCINATION_INDEPENDENT_UP	257	Genes up-regulated in peripheral blood mononuclear cell stimulated vs unstimulated in young adults (18-25) after exposure to HPV-16 L1 VLP , time point 0D. Comment: List of Genes induced by VLP directly, independently of vaccination (p<0.05 and FC>1.30)	128	0.4981	3.2e-108	9.82e-106
REACTOME_SIGNALING_BY_RHO_GTPASES_MIRO_GTPASES_AND_RHOBTB3	717	Signaling by Rho GTPases, Miro GTPases and RHOBTB3	78	0.1088	1.25e-15	2.03e-13		HOWARD_DENDRITIC_CELL_INACT_MONOV_INFLUENZA_A_INDONESIA_05_2005_H5N1_AGE_18_49YO_1DY_UP	159	Genes up-regulated in dendritic cell 1d vs 0d in adults (18-49) after exposure to inactivated monovalent influenza A/Indonesia/05/2005 H5N1 split-virus vaccine , time point 1D , administered i.m.	104	0.6541	2.23e-105	6.45e-103
REACTOME_MEIOTIC_RECOMBINATION	87	Meiotic recombination	25	0.2874	3.2e-15	4.93e-13		GSE34205_HEALTHY_VS_FLU_INF_INFANT_PBMC_DN	200	Genes down-regulated in comparison of peripheral blood mononuclear cells (PBMC) from healthy donors versus PBMCs from infanct with acute influenza infection.	113	0.565	6.82e-104	1.87e-101
REACTOME_CONDENSATION_OF_PROPHASE_CHROMOSOMES	74	Condensation of Prophase Chromosomes	23	0.3108	6.1e-15	8.92e-13		ZAK_PBMC_MRKAD5_HIV_1_GAG_POL_NEF_AGE_20_50YO_3DY_UP	131	Genes up-regulated in peripheral blood mononuclear cell 3d vs 0d in adults (20-50) after exposure to MRKAd5 HIV-1 gag/pol/nef , time point 3D. Comment: Table includes specific cell types	92	0.7023	7.93e-98	2.07e-95
