# Supplementary material for: Immune transcriptome analysis of COVID-19 patients infected with SARS-CoV-2 variants carrying the E484K escape mutation identifies a distinct gene module
Source: Sci Rep. 2022 Feb 18;12:2784. doi: 10.1038/s41598-022-06752-0 (PMC8857234; doi:10.1038/s41598-022-06752-0)
Supplement: Supplementary file 5 — Supplementary Table 4. [file 41598_2022_6752_MOESM5_ESM.xlsx]

## Sheet: significantly regulated genes
Gene	log2FoldChange	pvalue	padj	mean_Non-COVID	mean_Alpha+EK_1st
IFI27	8.60092	3.0304e-24	6.76801e-22	10.6746	4092.07
OTOF	6.85462	1.3219e-17	7.60172e-16	27.1312	3229.36
ADAMTS2	6.33629	9.23332e-13	1.93819e-11	3.96561	524.919
OLFM4	6.29833	4.30688e-10	5.3646e-09	69.8452	5327.21
RSAD2	6.19857	2.87704e-18	1.88598e-16	1043.88	79532.9
ISG15	6.1877	1.04916e-17	6.12499e-16	81.6952	5961.18
DEFA4	6.06466	2.13087e-13	5.10336e-12	51.6235	3151.61
IFI44L	5.91629	2.34435e-20	2.32103e-18	1972.01	120663
MAOA	5.89048	6.3159e-10	7.58659e-09	6.54847	1870.28
SIGLEC1	5.84247	2.21508e-17	1.20867e-15	310.173	18537.3
NRIR	5.61316	1.5922e-22	2.46022e-20	61.4394	3372.19
MMP8	5.57792	1.61222e-13	3.94973e-12	199.464	9020
LINC00487	5.45526	2.25173e-19	1.87225e-17	6.23344	288.564
MT2A	5.32084	1.40443e-19	1.21509e-17	94.8339	3960.08
IFIT1	5.29724	1.04842e-16	4.98441e-15	2559.72	101608
LY6E	5.29046	3.78971e-25	9.7052e-23	731.634	30209
LTF	5.26796	1.76421e-11	2.91861e-10	1134.57	41775.6
ABCA13	5.25951	5.06635e-12	9.20618e-11	79.4993	2915.5
METTL7B	5.21927	8.59075e-11	1.23505e-09	3.92447	174.974
USP18	5.14976	5.9466e-16	2.36473e-14	96.6532	3508.79
CTSG	5.1425	2.53218e-09	2.6767e-08	29.2803	1003.31
CCL2	5.12478	4.51045e-08	3.66155e-07	46.0244	2046.48
CMPK2	5.06362	3.28048e-20	3.15041e-18	595.679	20786
CEACAM8	5.04532	4.28316e-10	5.34547e-09	108.107	3372.94
IFI44	5.00145	4.10501e-22	6.0187e-20	2480.46	82483.4
CEACAM6	4.9813	1.07546e-09	1.23617e-08	75.9854	2368.98
SPATS2L	4.967	3.10603e-19	2.47542e-17	149.088	4680.44
MPO	4.94214	5.83319e-11	8.73251e-10	121.468	3692.44
BPI	4.92381	1.81206e-11	2.99006e-10	166.773	4775.01
HESX1	4.90545	4.79563e-13	1.06485e-11	7.83357	230.873
PCOLCE2	4.8875	2.43313e-09	2.57909e-08	2.6196	79.8291
CHIT1	4.80651	1.33884e-13	3.35268e-12	60.5613	1697.49
FBXO39	4.7477	2.61226e-16	1.14814e-14	8.91819	263.716
OAS3	4.74215	4.62008e-17	2.36634e-15	3396.05	94064
HERC5	4.64522	3.34391e-19	2.64307e-17	1290.15	34766.6
CD177	4.61836	2.54569e-10	3.34439e-09	237.826	7095.85
IFI6	4.51963	3.03176e-17	1.61305e-15	733.408	17567.5
INHBA	4.51142	1.01381e-09	1.17657e-08	6.83165	146.644
AZU1	4.486	1.13447e-07	8.5116e-07	10.005	251.06
LCN2	4.47341	1.05982e-10	1.50118e-09	263.691	5703.88
CCNA1	4.41013	6.4071e-13	1.37961e-11	25.6096	1148.13
RNASE3	4.35811	5.7107e-12	1.02414e-10	80.2803	1562.47
SMTNL1	4.3375	2.10227e-17	1.15366e-15	290.43	6010.94
CXCL10	4.33593	5.51604e-08	4.4016e-07	36.8413	719.427
HTRA3	4.32571	1.06945e-06	6.42304e-06	3.87823	75.3029
COL17A1	4.29325	2.0005e-10	2.67761e-09	23.3204	451.763
CA12	4.27951	4.49563e-16	1.85694e-14	5.29239	125.651
IFIT3	4.24053	1.10612e-13	2.82143e-12	6745.72	127757
AGRN	4.23912	1.43724e-13	3.57117e-12	29.0684	569.219
OAS1	4.23628	2.6225e-19	2.15258e-17	1424.04	27132.1
IL10	4.23556	8.17463e-21	8.77151e-19	16.6619	342.264
MX1	4.20901	1.01642e-16	4.8563e-15	3160.94	61267.2
OASL	4.19075	6.97298e-22	9.23656e-20	883.859	17071
LINC00428	4.18266	2.48562e-13	5.89399e-12	2.74071	50.7385
CRISP2	4.09219	9.89617e-09	9.20018e-08	3.80148	55.1622
ERG	4.07202	8.57393e-09	8.03706e-08	22.3592	377.889
OLR1	4.05405	2.57398e-07	1.78995e-06	23.6439	387.009
TARM1	4.02549	3.83665e-10	4.84488e-09	5.48686	81.843
OLAH	3.98111	9.66173e-06	4.58998e-05	23.8925	1438.47
PRRT4	3.97554	1.14328e-07	8.56767e-07	7.9143	127.682
TRIM6	3.97209	2.78378e-19	2.25604e-17	31.5445	523.803
EPSTI1	3.94873	6.38413e-22	8.57483e-20	1603.23	25669.2
IQGAP3	3.89064	1.82461e-08	1.61648e-07	11.0743	162.371
CRISP3	3.87605	6.0525e-09	5.87123e-08	197.346	2695.06
LAMP3	3.86889	1.60642e-08	1.44112e-07	97.8718	1523.62
OAS2	3.8671	1.80785e-15	6.63926e-14	3636.57	54010.6
SERPING1	3.84174	3.92294e-11	6.14583e-10	556.979	7520.46
CD24	3.79684	1.7228e-10	2.33851e-09	401.959	5416.09
EPHB2	3.79488	6.83395e-19	5.10738e-17	47.7051	674.815
HMP19	3.79225	2.85473e-13	6.67042e-12	5.62323	108.07
CAMP	3.72176	2.27466e-10	3.01722e-09	310.351	3753.71
IRF7	3.6897	9.65174e-14	2.48833e-12	345.459	4448.95
FOXC1	3.68061	2.844e-13	6.65345e-12	6.07065	123.449
GLDN	3.64568	1.08924e-08	1.00292e-07	5.09241	69.1773
DZIP1L	3.63636	3.83179e-09	3.88171e-08	20.4259	250.839
STOX2	3.57366	4.55217e-06	2.32165e-05	2.48637	29.5404
LOC344887	3.56065	3.22086e-13	7.43546e-12	7.95223	105.812
FAM3B	3.51459	5.08232e-06	2.56576e-05	3.91879	71.0699
EXOC3L1	3.48239	1.40212e-09	1.57601e-08	3.59928	41.3188
IFIT2	3.48184	2.89238e-11	4.60265e-10	12041	124828
EPCAM	3.47514	4.54186e-06	2.31763e-05	3.17551	95.9847
DDX60	3.45599	1.86978e-14	5.5852e-13	1734.85	20070.7
ETV7	3.4543	1.7681e-08	1.57295e-07	117.977	1275.86
CXCL11	3.44893	1.57306e-06	9.0379e-06	4.9922	52.1263
ERICH3	3.41102	5.70333e-09	5.57759e-08	16.4811	184.665
GBP1P1	3.38026	1.85014e-05	8.2392e-05	45.1406	410.039
IFITM3	3.36628	3.1685e-14	9.01592e-13	4413.08	44988
SERPINB10	3.3595	3.81767e-06	1.98447e-05	41.692	432.671
FFAR3	3.353	1.8299e-10	2.47339e-09	19.167	217.548
LPO	3.34282	1.96186e-06	1.10051e-05	5.56091	56.306
TACSTD2	3.33472	3.00378e-06	1.60706e-05	16.5381	187.438
ITGA7	3.33419	6.24288e-13	1.3503e-11	58.3652	1284.06
LINC01093	3.31883	3.8951e-10	4.90578e-09	27.9541	399.588
C1QB	3.31011	3.30041e-09	3.40812e-08	27.8526	277.932
LPL	3.29397	3.69366e-05	0.000154059	8.8086	86.4052
LINC01268	3.2662	4.56547e-10	5.66832e-09	16.0723	167.466
PKMYT1	3.2544	2.35692e-07	1.65458e-06	1.84669	18.3236
E2F8	3.2523	1.98797e-09	2.15723e-08	16.391	156.604
C5orf47	3.24859	2.40016e-12	4.65656e-11	5.12705	67.1459
BIRC5	3.22401	8.2239e-11	1.18764e-09	16.9792	160.579
XAF1	3.21932	2.11307e-11	3.44239e-10	4979.7	47119.7
NXF3	3.20275	2.06072e-06	1.14925e-05	3.53813	32.5377
RNASE1	3.19968	1.01594e-08	9.40842e-08	22.3798	226.981
TCTEX1D1	3.19017	1.87328e-06	1.05606e-05	6.71443	63.7137
NTNG2	3.14814	6.71322e-28	2.99862e-25	397.212	3950.75
RSPH9	3.13766	2.88024e-25	7.68343e-23	24.6641	247.537
ZNF684	3.13165	4.93323e-13	1.09162e-11	139.202	1307.96
NAT8	3.11831	0.000116595	0.000434927	3.76561	31.4904
PLSCR1	3.10862	3.69202e-18	2.3559e-16	3073.27	28644.4
RNASE2	3.09125	7.93054e-15	2.60825e-13	706.03	5846.04
FAM225A	3.07777	3.99721e-07	2.65105e-06	11.1412	87.1031
CARD17	3.06431	5.06265e-11	7.72346e-10	99.6608	792.564
SLED1	3.0372	7.5598e-18	4.55176e-16	275.791	2311.03
RNF144A-AS1	3.02061	8.24132e-07	5.08484e-06	46.6617	426.135
TIMM10	3.00843	4.07021e-12	7.51698e-11	312.554	2683.28
HJURP	3.00258	2.85515e-09	2.97714e-08	27.806	218.08
PKD2L1	2.9965	1.33708e-09	1.50889e-08	6.31437	51.3342
IFIH1	2.99283	4.59152e-14	1.25805e-12	1718.09	14260.1
SKA1	2.99052	2.6812e-10	3.51041e-09	22.3749	172.693
SPC25	2.98626	1.90798e-08	1.68103e-07	5.79795	46.993
EREG	2.98507	3.99332e-12	7.40403e-11	171.841	1356.06
TCN1	2.96344	6.94702e-10	8.26713e-09	289.984	2280.76
TCN2	2.96041	6.38817e-13	1.37708e-11	232.314	1808.14
OR6W1P	2.94991	3.31716e-05	0.000139782	1.01716	14.098
BEX1	2.94583	2.59206e-05	0.000111577	4.81282	37.5053
C2	2.94569	3.42072e-09	3.51534e-08	177.059	1349.19
MT1F	2.93961	2.81368e-15	9.98934e-14	36.342	339.65
SAP30	2.92949	5.96767e-09	5.81243e-08	109.385	1189.2
EIF2AK2	2.92855	2.49808e-18	1.6718e-16	2867.07	22804.5
RRM2	2.92433	5.69213e-10	6.91516e-09	145.585	1098.7
ANLN	2.91823	2.59707e-08	2.22588e-07	29.7107	225.325
MT1X	2.89075	1.79795e-18	1.26034e-16	118.631	1026.44
DHX58	2.8866	1.01404e-10	1.44271e-09	528.174	4107.65
DLL4	2.87429	6.51607e-11	9.66775e-10	2.86249	24.3119
EMP1	2.87167	5.53356e-11	8.33359e-10	276.4	1722.6
CAPN13	2.87147	4.72058e-07	3.07558e-06	9.83683	125.311
DAAM2	2.86423	0.000205458	0.00072127	195.844	3060.57
MIR181A1HG	2.86378	1.06154e-14	3.36974e-13	37.6865	218.94
CDC25A	2.86217	1.02853e-08	9.51127e-08	15.3257	112.777
HERC6	2.85591	1.04791e-11	1.79706e-10	894.823	6532.22
SFRP1	2.85578	9.67374e-05	0.000368074	4.83411	33.0784
HP	2.83322	4.59381e-07	3.0042e-06	286.642	2166.95
DNAAF1	2.81732	4.38109e-06	2.24573e-05	11.7624	108.539
DIAPH3	2.81182	1.60882e-07	1.16959e-06	5.74874	42.5515
TFF3	2.79489	4.54086e-09	4.53779e-08	4.20451	29.9188
EDNRB	2.79462	5.85595e-08	4.64582e-07	3.34446	25.1875
IFIT5	2.79455	5.10782e-12	9.27277e-11	1558.09	11438.5
C6orf222	2.78731	6.99947e-07	4.37484e-06	4.06062	35.9704
DDX58	2.78695	1.44805e-12	2.92458e-11	4462.86	31153.6
RUFY4	2.78443	3.69212e-08	3.04224e-07	166.617	1127.16
CYP7A1	2.78374	1.31719e-13	3.30709e-12	3.42816	27.7408
MS4A4A	2.77006	5.9083e-13	1.28663e-11	156.803	1043.16
HELZ2	2.76694	9.48158e-16	3.67163e-14	896.581	6306.41
DUSP13	2.76614	2.04247e-09	2.20483e-08	10.4462	84.6011
ZBP1	2.76528	1.10425e-17	6.40767e-16	2427.85	17087.1
RTP4	2.76491	1.82343e-08	1.61618e-07	196.443	1419.1
PLVAP	2.74932	4.72493e-06	2.40147e-05	15.2546	112.836
FAM72C	2.73967	2.91281e-08	2.47003e-07	2.92651	21.3128
BATF2	2.73739	2.66388e-06	1.44493e-05	164.051	1095.72
ODF3B	2.72393	4.03043e-11	6.2937e-10	145.045	978.498
SLC1A3	2.721	3.22436e-10	4.12044e-09	30.5563	208.609
TKTL2	2.72084	2.69974e-09	2.83665e-08	19.3607	79.3782
THBS1	2.7193	1.41666e-06	8.24287e-06	2348.98	17585.5
SLC2A5	2.7186	9.62855e-06	4.57648e-05	74.5812	498.144
ZCCHC2	2.71554	5.26801e-17	2.64876e-15	4601.64	32105.5
IFIT1B	2.71481	0.000238812	0.000827803	19.0288	138.413
PIP	2.71001	1.38554e-07	1.01884e-06	3.51263	31.5596
HPN	2.70427	2.39687e-09	2.54628e-08	3.54957	25.3723
SERPINA11	2.70071	5.21893e-14	1.41183e-12	9.35028	69.3605
HIST1H3D	2.69973	1.03478e-11	1.77615e-10	30.6703	172.586
TMEM45A	2.69821	2.74932e-06	1.48458e-05	9.887	87.4189
SERPINA9	2.6969	3.03018e-11	4.81395e-10	6.2028	45.5254
ZDHHC19	2.69367	2.41845e-07	1.69406e-06	20.9574	292.947
SEPT4	2.68743	1.06948e-08	9.85207e-08	66.0578	455.896
CKAP2L	2.68362	1.85153e-12	3.67379e-11	34.5788	224.216
GPR84	2.67187	4.17603e-09	4.19942e-08	56.8765	387.555
PRR16	2.66769	1.36016e-11	2.30172e-10	5.85787	37.5298
PDE4C	2.66465	2.94731e-06	1.5817e-05	2.02018	13.9383
IGF1	2.63715	0.000257542	0.000886126	8.32483	52.6647
GADD45G	2.63598	1.15112e-09	1.31292e-08	11.4352	75.1318
KIF4A	2.63067	8.34215e-08	6.4271e-07	14.9736	95.2097
RPH3A	2.62892	1.92964e-05	8.56544e-05	348.508	2025.64
IFI35	2.62608	4.3232e-11	6.70184e-10	1148.3	7214.57
TREX1	2.62039	2.91637e-12	5.59029e-11	189.515	1213.81
CDC45	2.61729	1.65418e-08	1.47776e-07	23.5191	144.887
ARFGEF3	2.61312	4.61963e-05	0.000188906	3.26137	19.3893
INSL6	2.60536	1.21741e-09	1.38176e-08	4.67681	26.1729
PLSCR4	2.60398	1.75968e-07	1.26777e-06	7.81835	50.0177
CCDC64B	2.59311	3.10808e-08	2.62289e-07	5.91451	45.2243
AP3B2	2.58917	2.60855e-05	0.000112161	17.8117	281.743
KIAA1958	2.58725	4.16544e-17	2.15649e-15	362.652	2322.55
SLC28A3	2.58374	9.99733e-06	4.72953e-05	39.8952	236.968
KIF18B	2.58245	1.50403e-06	8.67763e-06	10.8857	69.0135
NEK2	2.58241	5.32341e-09	5.2355e-08	11.6367	68.8108
HIST1H4D	2.57894	2.89751e-08	2.46032e-07	9.29839	45.6782
GPER1	2.57588	1.18666e-06	7.04766e-06	4.997	29.944
COL4A2	2.57534	1.23117e-06	7.27158e-06	6.25435	27.9078
ANXA10	2.57315	6.6048e-07	4.15384e-06	6.74309	40.4187
DDX60L	2.56752	8.55193e-17	4.1584e-15	14381.2	88159.9
MIR6503	2.56725	1.86639e-09	2.03912e-08	5.5874	31.5712
IFITM1	2.56405	2.12217e-16	9.4498e-15	14107.4	92001.2
MS4A3	2.56308	4.4003e-05	0.000180629	415.907	2641.47
CAV1	2.55158	5.5775e-05	0.000222949	11.5572	71.4088
NEXN	2.54342	1.11513e-09	1.2749e-08	254.779	1467.06
ITGA9	2.53879	1.52773e-05	6.94843e-05	29.0863	174.306
PTGER4P2-CDK2AP2P2	2.53491	1.77845e-08	1.58142e-07	13.0823	78.6066
KIAA0101	2.52645	7.02198e-07	4.38748e-06	49.2373	292.351
BAMBI	2.52214	1.3557e-09	1.52811e-08	11.5029	69.9475
PTGFR	2.52121	1.18842e-05	5.54299e-05	11.5363	84.2624
MAFB	2.52009	2.68951e-11	4.29048e-10	1273.54	6971.09
CSF1	2.51981	3.85077e-13	8.77364e-12	456.939	2891.06
ZNF608	2.51398	2.41575e-06	1.32352e-05	212.036	2377.74
LGSN	2.51165	0.00134187	0.00387627	35.4955	272.149
CACNA1A	2.50708	6.34607e-18	3.85724e-16	61.0374	398.118
NEIL3	2.48194	2.47081e-06	1.34974e-05	7.17429	41.9207
APOBEC3A	2.47644	1.76396e-17	9.90655e-16	1009.32	5906.57
CNR1	2.4743	0.000179868	0.000641187	63.8823	360.626
NOS1AP	2.46944	5.78328e-07	3.68423e-06	7.87387	44.0289
TPST1	2.46912	3.54205e-10	4.49948e-09	359.615	3018.84
TNFSF10	2.46665	5.53635e-11	8.33359e-10	8294.05	38117.5
ITLN2	2.4646	1.63447e-06	9.35158e-06	3.35203	19.0859
KCNMA1	2.45673	0.000604057	0.00189919	40.4466	281.614
RETN	2.45364	0.000124827	0.000462136	111.682	686.381
TMEM119	2.45218	4.76135e-11	7.34548e-10	99.2922	818.496
NT5C3A	2.44449	2.04982e-11	3.34787e-10	2695.86	14912.8
ANXA3	2.44168	3.87443e-15	1.33842e-13	2108.89	11722.2
CDCA5	2.43746	3.70107e-08	3.0483e-07	39.2818	214.209
C15orf48	2.43609	2.71655e-09	2.85275e-08	13.9437	80.146
MYO10	2.43248	3.15153e-10	4.04082e-09	56.0459	440.105
KIF14	2.43241	1.54099e-08	1.38769e-07	32.149	174.46
TRIM22	2.42014	4.38867e-18	2.7728e-16	17743.6	101086
MAOB	2.41805	0.000235745	0.000818058	6.34262	39.4583
TMIGD3	2.41751	5.70923e-06	2.85343e-05	58.3596	459.873
FOSL1	2.41651	8.60344e-09	8.0608e-08	77.4646	386.358
HBD	2.41638	0.00761676	0.0178191	71.0526	408.845
TPRG1-AS1	2.41177	2.46845e-09	2.61221e-08	6.97068	33.5554
CHRM4	2.40984	7.67015e-11	1.11861e-09	11.2117	54.4948
C3AR1	2.40889	6.02862e-09	5.85694e-08	1185.06	7507.05
MSR1	2.40724	3.7748e-05	0.000157	217.887	1316.11
FBXO6	2.40713	2.13094e-13	5.10336e-12	239.1	1340.89
C5orf30	2.4054	2.22895e-06	1.2334e-05	179.199	1440.79
CTSL	2.40393	1.84899e-08	1.63507e-07	266.431	1441.61
IL1RN	2.38915	2.24693e-11	3.64499e-10	4287.68	24556.7
KLHDC7B	2.38712	2.66266e-10	3.48852e-09	51.3844	267.555
TMCC2	2.38242	0.00013914	0.000509623	90.3134	646.995
GALM	2.38192	7.26276e-11	1.06242e-09	657.646	3675.83
TROAP	2.37726	8.79879e-07	5.3907e-06	19.6365	102.695
VSIG10L	2.37605	1.52423e-10	2.09712e-09	13.8842	73.7785
ARHGAP23	2.37431	2.25891e-10	2.9984e-09	9.92457	51.103
STAC	2.37282	0.000195403	0.000690191	3.84867	19.7297
CDCA2	2.36155	2.27625e-06	1.25487e-05	15.7053	81.0306
PARP12	2.34873	3.5496e-12	6.65793e-11	3067.32	15972.8
IGLL5	2.34701	0.000256166	0.000881912	721.608	4052.87
JCHAIN	2.34439	0.000583678	0.00184174	3625.96	20687.6
BST2	2.34181	2.23404e-11	3.62715e-10	1485.08	7617.22
FAM46A	2.3413	9.74308e-19	7.06171e-17	2240.82	11199
SCN3B	2.33483	5.60949e-07	3.58851e-06	17.1124	85.0944
ARG1	2.31645	1.57583e-07	1.14778e-06	839.471	5696.56
SLCO4A1	2.31565	0.00015464	0.000560303	6.07834	33.7521
PTX3	2.31373	3.83486e-09	3.88277e-08	154.461	731.013
RGL1	2.31189	3.44076e-09	3.53322e-08	194.154	1053.81
OOSP1	2.30977	4.23088e-06	2.17804e-05	8.18322	42.2899
MKI67	2.30888	1.24467e-07	9.23027e-07	404.948	1988.55
FAM72B	2.3078	4.53159e-15	1.54597e-13	34.3425	172.617
E2F7	2.30217	7.62366e-08	5.90376e-07	21.1438	99.7699
DLGAP5	2.29819	2.99623e-06	1.60392e-05	29.7124	152.602
DTL	2.29782	3.89238e-07	2.58957e-06	34.5473	171.812
MIR222	2.29411	1.53375e-06	8.83584e-06	7.54823	47.7143
C1QTNF7	2.29297	3.82764e-08	3.14177e-07	14.4949	84.3358
COL9A2	2.29143	1.45235e-06	8.41992e-06	234.615	1682.79
LAP3	2.2904	1.6111e-10	2.19932e-09	3166.53	15446.1
LOC100272216	2.2849	9.56544e-11	1.36903e-09	658.869	3751.05
LVRN	2.27838	5.1308e-07	3.31029e-06	3.92154	20.0625
LIFR	2.278	0.00758274	0.0177439	3.3915	16.3873
GPRC5C	2.27263	5.89288e-06	2.93986e-05	3.79306	18.6539
KLF10	2.26674	2.22074e-20	2.21004e-18	3625.25	15430.5
FAM71F1	2.26674	4.1587e-05	0.000171666	2.15117	12.6692
PARP14	2.26142	5.09327e-09	5.03482e-08	14627.8	72124.8
ATF3	2.26069	2.08917e-05	9.19705e-05	112.838	559.239
ATOH8	2.25403	0.000605891	0.00190402	20.7952	102.382
BUB1B	2.24939	1.16085e-06	6.91151e-06	39.9488	183.931
ESPL1	2.23457	2.56841e-08	2.2023e-07	40.2482	191.181
HSPA4L	2.2309	0.000381323	0.00125973	4.71796	20.3169
TTC26	2.23015	1.83919e-09	2.01169e-08	210.818	1018.59
CCNB2	2.22489	2.58133e-09	2.72565e-08	32.2599	151.013
SLPI	2.22	4.93864e-06	2.50017e-05	556.235	3331.84
APOBEC3B	2.21727	3.87638e-05	0.000160772	48.2723	253.464
RMI2	2.21701	9.08322e-12	1.57884e-10	37.0517	198.451
MIR650	2.21264	0.00207623	0.00568957	71.9334	426.575
CES1	2.2119	3.62721e-06	1.8979e-05	965.523	4500.02
CDK1	2.2114	4.59047e-07	3.00304e-06	52.3338	246.323
HIST1H1E	2.20906	1.50564e-05	6.8638e-05	3.56497	16.6701
EXOC3L2	2.20751	4.22308e-07	2.78547e-06	2.71266	13.2679
CDC20	2.20536	2.52256e-06	1.37527e-05	20.3559	97.7903
PARP9	2.19915	2.81527e-14	8.15579e-13	9700.35	45574.9
FCGR1C	2.1982	0.000429653	0.00139942	84.8325	454.528
MUC19	2.19725	3.07937e-06	1.64385e-05	4.67727	19.756
UBE2L6	2.19599	1.75235e-09	1.92438e-08	4433.85	20710.2
SLC12A8	2.19161	2.16935e-07	1.53468e-06	10.5892	48.0601
LOC100129940	2.18981	3.25825e-07	2.20901e-06	15.5856	69.0067
LINC01305	2.1873	3.2764e-06	1.73695e-05	3.65453	18.9273
KLF5	2.18301	4.20567e-19	3.23113e-17	303.913	1525.62
ECHDC3	2.1804	1.2034e-06	7.12509e-06	80.9124	500.51
MYL9	2.17739	0.000412753	0.00135144	372.82	1785.33
ANKRD22	2.1773	0.000216055	0.000755465	232.96	915.63
NFKBIA	2.177	4.61673e-20	4.2891e-18	11888.7	60370
ECRP	2.17645	5.16947e-08	4.15614e-07	39.5174	177.116
SPC24	2.17628	6.73723e-06	3.31545e-05	10.2552	46.8364
OVOL1	2.17615	0.000288248	0.000980236	1.4098	6.65149
ZCCHC12	2.17486	2.44617e-05	0.000106022	2.85686	15.8993
DEPDC1	2.17222	2.89233e-05	0.000123287	8.78375	42.334
CDT1	2.1722	1.28391e-06	7.55055e-06	11.0964	50.608
AHSP	2.17178	0.0178471	0.0372193	29.2298	127.334
GADD45B	2.1716	6.11149e-15	2.05216e-13	1757.46	9638.24
SH3PXD2B	2.16922	5.26581e-06	2.65112e-05	42.5305	216.325
EXO1	2.16673	1.3132e-07	9.70472e-07	22.2389	98.0835
SAMD9L	2.16257	4.96855e-08	4.00298e-07	8528.24	36589.2
MAP2K6	2.16063	1.5203e-15	5.68103e-14	605.337	3224.22
MIR6126	2.15953	3.76157e-05	0.000156551	2.0171	9.40815
MEIKIN	2.15663	0.000562563	0.00178214	7.8957	39.6298
CFB	2.15649	7.52358e-08	5.82918e-07	39.1236	170.392
SYN2	2.15626	2.86934e-10	3.7313e-09	12.2911	60.1269
ANKRD34B	2.1502	3.14414e-05	0.000133016	57.0328	252.844
LOC284950	2.14978	0.00120967	0.00353693	4.0048	18.7846
LY6G6C	2.14694	1.10112e-14	3.46141e-13	17.0345	86.1432
UNC5A	2.14582	3.46381e-08	2.8863e-07	13.5235	62.1409
CDC6	2.14555	1.09547e-10	1.54597e-09	49.3106	228.36
FRMD3	2.14498	1.3567e-07	1.00031e-06	399.541	1719.92
MAB21L3	2.14418	7.06549e-10	8.38732e-09	58.1094	307.734
TNFSF13B	2.1405	5.30051e-11	8.01629e-10	4135.36	18677.5
SPRY2	2.13837	1.0952e-09	1.2551e-08	64.0593	320.202
AREG	2.12938	1.88706e-05	8.38803e-05	46.6885	146.37
DRAP1	2.12675	1.44137e-12	2.91722e-11	620.751	2837.06
PBK	2.12524	2.91434e-05	0.00012417	11.8126	51.7929
LINC00930	2.11866	0.00110932	0.00327946	1.85722	9.98873
HIST1H2BO	2.11622	1.05482e-05	4.95959e-05	26.71	115.4
ASPM	2.11569	1.10919e-06	6.63888e-06	84.4108	366.762
LSMEM2	2.11493	8.23843e-08	6.35484e-07	8.88183	50.345
SLC26A8	2.11481	5.06674e-16	2.04878e-14	800.034	4169.81
LDLR	2.11437	1.52376e-10	2.09712e-09	522.489	2235.06
CLSPN	2.11395	1.06712e-09	1.22879e-08	87.602	379.526
ALDH1A2	2.11257	7.95288e-16	3.12985e-14	13.734	63.5022
EHD4-AS1	2.11192	7.93907e-07	4.92207e-06	14.1141	55.2747
MELK	2.1107	4.78516e-07	3.11027e-06	21.728	96.1701
C5orf67	2.10748	1.7142e-08	1.52782e-07	30.6181	144.113
PIWIL4	2.10621	1.80623e-16	8.18215e-15	163.038	712.742
SUCNR1	2.10547	8.87041e-06	4.25616e-05	21.4329	85.5612
PGLYRP1	2.09832	1.29341e-06	7.59944e-06	157.216	564.413
C1QA	2.09444	0.000106492	0.000400977	107.043	473.553
PLAU	2.09164	5.01875e-05	0.000202809	54.3725	262.289
HCG9	2.08253	1.54273e-08	1.38853e-07	24.2428	109.849
GTSE1	2.08109	2.30226e-08	1.99817e-07	23.592	102.638
F3	2.08109	1.12339e-05	5.26267e-05	10.9428	51.3416
PNPT1	2.08039	1.03604e-07	7.83431e-07	1009.88	4328.59
MCM10	2.07899	9.17524e-06	4.39254e-05	19.8264	86.3727
IL4I1	2.0771	4.36001e-05	0.000179167	26.9818	119.365
TDRD7	2.07552	1.75999e-13	4.279e-12	1271.6	5655.05
PPAP2B	2.07506	3.39331e-07	2.28846e-06	22.4037	95.1797
BUB1	2.07446	3.95548e-06	2.04558e-05	65.9858	282.025
PRRG1	2.06906	3.98504e-05	0.000164887	11.0495	46.0142
ASB9P1	2.06897	5.726e-13	1.25404e-11	24.3056	109.524
GRB10	2.06862	2.57181e-07	1.78909e-06	373.417	2755.99
MIR6753	2.06809	0.000134946	0.00049568	3.30788	11.9993
RAB13	2.06803	1.43139e-07	1.05054e-06	108.646	460.152
SPATC1	2.0627	1.40388e-08	1.2707e-07	12.8913	63.7251
ARL4A	2.06177	1.73169e-09	1.90387e-08	427.834	1812.49
JUP	2.06102	0.000345176	0.00115141	328.811	1337.41
LOC101929319	2.05893	0.000108277	0.000407221	9.42705	42.8879
PRUNE2	2.05691	6.8442e-07	4.29456e-06	119.85	517.415
NAPA	2.05496	6.35497e-15	2.12278e-13	1928.22	8468.44
TOP2A	2.05491	1.38427e-06	8.08381e-06	199.366	826.863
CENPM	2.05301	6.67922e-05	0.000262723	4.8445	20.3209
ESCO2	2.05182	4.31621e-06	2.2184e-05	11.6765	48.1953
PML	2.04745	1.53391e-09	1.70497e-08	1372.27	5953.48
TTK	2.04647	3.23613e-06	1.71797e-05	31.8165	126.555
GMPR	2.04352	1.69878e-06	9.69352e-06	197.117	811.562
CXCL2	2.04298	0.00011938	0.000444107	11.3526	50.5918
AIM2	2.0426	9.79311e-08	7.45231e-07	658.574	2896.63
TNFRSF17	2.0349	0.00355051	0.00912303	40.9151	188.591
HLX	2.03089	1.54421e-11	2.58585e-10	302.942	1289.57
CFAP58-AS1	2.0289	1.22131e-10	1.70602e-09	169.356	754.017
MARCO	2.02878	2.83421e-06	1.52569e-05	169.766	695.428
RNF175	2.0273	8.5671e-23	1.44341e-20	434.79	2184.1
CEACAM1	2.02629	5.45471e-10	6.6562e-09	1689.8	6469.97
SMIM10	2.02444	9.21562e-07	5.61384e-06	7.34738	30.5217
LGALS3BP	2.02139	7.88955e-07	4.89927e-06	335.761	1366.4
LOC101928977	2.02109	2.31826e-08	2.01115e-07	4.23872	17.3751
BRCA2	2.02046	9.63094e-12	1.66201e-10	263.418	1068.6
RIN2	2.01974	1.08177e-06	6.48893e-06	481.211	1951.11
DMRTC2	2.0178	2.15634e-07	1.5266e-06	26.8524	104.988
KIFC1	2.01714	3.66928e-06	1.91771e-05	40.8762	168.034
SNORA31	2.01524	0.00198128	0.00545584	1.77694	7.44908
LINC00908	2.0147	0.000238396	0.000826809	3.04405	13.6027
KIAA1462	2.01309	4.81501e-05	0.00019577	4.25556	15.8559
IGLON5	2.01308	3.99758e-05	0.000165371	2.3196	9.92342
PVRL2	2.009	0.00265264	0.00706353	186.428	827.729
AANAT	2.00862	9.11505e-10	1.06687e-08	64.6099	271.808
FER1L4	2.0057	0.004217	0.0105819	19.3124	69.1568
KCNE1	2.00257	1.83708e-13	4.45516e-12	273.873	1310.33
TPX2	2.00172	1.19174e-06	7.07126e-06	66.4619	268.495
C19orf66	2.0011	4.02561e-12	7.44892e-11	799.906	3291.7
MYL4	1.99893	0.0108551	0.0242294	23.6149	91.902
DDAH2	1.99781	1.14592e-21	1.4576e-19	580.515	2716.3
PTH2R	1.99452	0.00306043	0.00799643	9.61541	45.4739
PARP10	1.99423	1.06462e-07	8.03151e-07	1085.75	4350.09
TMEM255A	1.99275	9.5379e-07	5.79363e-06	91.5737	337.452
GGH	1.99165	2.79218e-06	1.50475e-05	35.3884	153.575
IL18R1	1.98984	9.506e-07	5.77608e-06	1853.48	12741.5
C1orf226	1.98892	2.75735e-05	0.000118004	23.5078	96.6352
SAMD9	1.98711	6.48378e-08	5.11013e-07	8340.21	32544.9
TGM2	1.98552	0.000202336	0.000711329	40.131	161.919
AXL	1.98502	0.0016075	0.00454498	27.5699	136.026
SERPINB2	1.98471	4.64663e-05	0.000189889	100.353	454.816
SHCBP1	1.98115	2.09518e-07	1.48604e-06	93.3255	371.603
E2F2	1.98015	3.10959e-10	3.99772e-09	251.473	995.033
SHROOM4	1.9728	6.08123e-08	4.80668e-07	22.0066	89.1901
TNFAIP6	1.97241	9.26218e-08	7.08195e-07	1115.72	4589.89
KIF23	1.97104	6.89104e-07	4.31831e-06	55.7075	216.065
MX2	1.96816	1.30392e-10	1.81613e-09	9704.52	38868.2
GBP1	1.96704	3.65832e-05	0.000152751	5242.95	20514
MIR221	1.96225	1.55087e-07	1.13261e-06	58.7571	254.307
CCNA2	1.95924	2.83999e-07	1.95301e-06	70.0938	274.57
ALOX15B	1.95592	0.00309436	0.00807299	18.2436	109.56
HNRNPLL	1.95328	4.0213e-17	2.10233e-15	871.783	3614.16
GSN-AS1	1.95148	1.67636e-13	4.08854e-12	42.413	172.784
GINS2	1.95127	3.92041e-06	2.03127e-05	21.1155	81.6654
INHBB	1.95059	6.98879e-07	4.37101e-06	34.8413	174.679
IL1R2	1.95055	1.70651e-05	7.67252e-05	4391.49	29021.8
GOLGA6C	1.94989	2.25691e-07	1.59136e-06	7.72256	31.4634
CR1L	1.94765	2.11962e-09	2.27693e-08	8.36294	32.7828
OR52K2	1.947	4.58564e-09	4.57778e-08	43.2847	175.353
DRC1	1.94537	2.87387e-06	1.54488e-05	20.4663	81.2002
ASGR2	1.94421	5.80847e-10	7.03869e-09	331.784	1266.38
FCGR1A	1.93509	1.71641e-06	9.78253e-06	759.768	3065.87
PTPRU	1.93237	0.000552598	0.00175405	6.75409	24.9588
COL1A1	1.93151	0.0004996	0.00160171	5.29091	17.9322
SLC30A1	1.93079	1.14347e-24	2.71143e-22	626.181	2407.18
UBQLNL	1.92931	1.53438e-06	8.83682e-06	65.762	271.853
ACO1	1.92927	4.85508e-08	3.92143e-07	674.394	2442.7
CEP55	1.92408	1.07106e-05	5.03103e-05	24.7008	96.8167
IGF2BP3	1.92378	2.50965e-08	2.15673e-07	121.162	464.07
LOC100294362	1.91806	3.59933e-08	2.98113e-07	289.493	1138.12
MIR5690	1.91663	0.000406406	0.00133228	8.57854	39.8312
SIGLEC14	1.91576	8.61583e-12	1.50714e-10	2045.26	7359.41
LGALSL	1.91344	4.83668e-13	1.07273e-11	862.248	3424.91
UNC93B1	1.90646	3.43543e-16	1.46307e-14	986.622	3809.38
SHISA5	1.90429	9.19011e-15	2.97162e-13	4916.73	19912.1
LHFPL2	1.90155	5.33622e-11	8.06394e-10	671.87	2592.34
FOXI1	1.90036	0.000543573	0.00172912	5.40909	20.4408
GBP6	1.90025	0.00186526	0.00517269	78.207	286.998
CD163	1.89914	1.04394e-06	6.28358e-06	3982.32	19048.1
TNFAIP3	1.89879	1.3257e-13	3.32411e-12	14817.3	45571.9
SEMA3B	1.89758	3.42326e-14	9.64083e-13	54.4183	233.311
SOCS3	1.89728	1.21685e-07	9.05893e-07	3245.2	13172.9
SCN5A	1.89674	0.00502666	0.0123257	12.6974	76.0172
FUT4	1.89598	1.7413e-13	4.23894e-12	1050.07	3678.92
RGS16	1.89537	3.98622e-06	2.06037e-05	17.0064	68.3629
OR52B4	1.89513	4.21442e-06	2.17014e-05	3.13659	10.2502
SLC5A9	1.89305	7.25212e-08	5.63785e-07	114.5	489.319
HIST1H2BD	1.89033	5.69317e-08	4.53165e-07	229.344	843.439
MOV10	1.88828	6.1628e-07	3.90656e-06	2011.17	7697.51
NRIP3	1.88801	3.23142e-06	1.71595e-05	54.4482	199.381
KCNN3	1.88132	0.000487213	0.00156694	16.9798	63.1807
FLVCR2	1.88081	2.54241e-11	4.06256e-10	349.377	1314.47
NFIL3	1.87921	3.82988e-26	1.18646e-23	5036.17	21228.3
VNN1	1.87896	6.64204e-08	5.22201e-07	1193.48	6394.4
CDKN1A	1.87746	7.74016e-11	1.12711e-09	685.5	2573.99
SLC4A9	1.87743	9.98742e-08	7.57616e-07	6.48853	27.3408
MYBL2	1.8763	0.000157941	0.000570651	97.3287	345.533
HIST1H2BF	1.87616	1.02352e-06	6.1684e-06	43.2897	154.567
FLT3	1.87406	4.9597e-05	0.000200676	293.187	1601.47
SKA3	1.87346	0.000129521	0.000477306	10.5779	39.6655
HMMR	1.8727	9.15773e-06	4.38525e-05	20.0411	74.9434
EPAS1	1.87234	3.88538e-10	4.89675e-09	241.292	1067.52
INHBE	1.87216	1.31262e-06	7.69582e-06	9.97014	38.3816
SERINC2	1.86811	1.41607e-06	8.24193e-06	29.9285	111.524
TMEM123	1.86736	5.53454e-09	5.42633e-08	17901.9	67844.4
AMHR2	1.86667	9.8568e-06	4.67225e-05	2.43745	8.55169
MZB1	1.8636	0.00153471	0.00436119	160.544	603.359
FUT7	1.86224	1.83986e-10	2.48335e-09	113.164	456.624
LOC731424	1.85634	5.65433e-07	3.61287e-06	389.348	1453
KEL	1.85238	3.10009e-05	0.000131367	20.0256	90.0322
CRNDE	1.85161	0.000573962	0.00181509	2.96629	10.712
RCVRN	1.85143	7.4677e-08	5.7929e-07	12.9517	54.1849
KCNK5	1.84546	0.000172448	0.00061772	25.1544	89.2393
SAMD4A	1.84515	4.87305e-05	0.000197921	339.889	1298.68
CNGB1	1.84396	1.29351e-05	5.98806e-05	18.2678	85.8541
C10orf55	1.84266	0.00614472	0.0147302	1.75181	6.39168
GPR17	1.83774	5.36358e-05	0.000215159	4.18973	18.8511
MAP1LC3B2	1.83674	3.57849e-10	4.53976e-09	47.1382	176.314
IRS2	1.83486	7.23162e-09	6.90004e-08	6462.21	25506.1
CDC25C	1.83366	1.95292e-05	8.65877e-05	10.3885	39.1662
PXT1	1.83216	7.19186e-09	6.86551e-08	7.02897	26.8889
ARHGAP29	1.83075	4.94833e-06	2.50441e-05	39.1119	143.081
ATP8B4	1.82968	1.0602e-08	9.78533e-08	752.323	2690.75
LINC00671	1.82899	3.1802e-07	2.16296e-06	145.311	580.385
ULK4P3	1.82833	0.00112182	0.00331132	3.46038	11.9152
MIR3909	1.82728	2.04828e-10	2.73584e-09	31.7662	116.422
NTSR1	1.82664	3.12459e-06	1.66567e-05	28.0812	120.404
MIR4772	1.82663	2.19786e-06	1.21796e-05	152.137	587.202
LINC00482	1.82618	8.98357e-07	5.48989e-06	41.3691	188.899
ADM	1.82522	5.80587e-09	5.66632e-08	1271.83	4883.79
ELOVL3	1.82295	9.48333e-06	4.52088e-05	7.7726	29.3602
MEDAG	1.81579	4.28574e-05	0.000176379	2.82867	9.84291
CCIN	1.81554	4.81576e-11	7.41156e-10	38.4121	125.331
LOC388813	1.81553	0.000263692	0.00090474	5.5857	21.1689
SDC4	1.81335	3.06702e-06	1.63862e-05	105.747	385.071
APOA2	1.81249	3.30262e-06	1.74844e-05	187.145	635.381
SRGAP2-AS1	1.81087	4.3399e-05	0.000178417	3.03062	11.1819
VEGFC	1.81003	0.000218887	0.000764455	4.2684	14.6624
OR2B6	1.80905	0.000290756	0.000987891	10.6784	34.6962
TIMP3	1.80883	0.00347691	0.00895425	5.37753	19.0268
CD163L1	1.80663	0.00172547	0.00483881	24.0929	136.335
LOC101927354	1.80543	5.9692e-05	0.000237028	13.0619	46.6184
IL27	1.8053	3.31232e-11	5.23619e-10	53.315	191.769
S100A8	1.80498	1.62916e-10	2.22239e-09	74397.4	284980
S100A9	1.80364	3.05041e-16	1.31958e-14	142022	540521
DISC1	1.80266	3.84092e-11	6.02717e-10	28.4354	103.581
NAPA-AS1	1.80186	9.11481e-08	6.97483e-07	53.9195	186.245
FAM151B	1.79745	5.42762e-19	4.08817e-17	92.9842	336.346
LOC100289495	1.79506	3.11097e-08	2.62417e-07	19.0896	74.0896
SESN2	1.79495	1.12671e-14	3.53028e-13	684.19	2719.79
PGM5	1.79423	0.00116408	0.00341821	155.696	572.303
UPB1	1.79415	2.22698e-08	1.93808e-07	113.146	431.374
SPTA1	1.79302	0.00197482	0.00544038	20.0848	92.8656
IFITM10	1.79172	1.95381e-12	3.85286e-11	73.1095	250.895
HIST2H2BF	1.78934	3.05861e-05	0.000129798	157.516	408.269
VAMP5	1.78779	1.21142e-06	7.16812e-06	215.104	750.245
SPHK1	1.78769	1.42062e-05	6.51371e-05	39.1114	134.788
TOR1B	1.78477	3.55847e-10	4.51735e-09	1537.48	5510.78
TMEM56	1.78172	0.00121506	0.00355161	24.9656	90.2194
MYBPC3	1.78169	3.3921e-16	1.45105e-14	426.55	1619.31
NRN1	1.78047	0.00054151	0.00172341	19.1988	62.8909
DPY19L1P1	1.77993	3.7212e-05	0.000155113	75.1268	264.493
APOL6	1.77962	3.07038e-06	1.6395e-05	15629	53977
PDCD1LG2	1.77701	0.000772279	0.00236687	38.541	130.315
MIR4467	1.77692	1.59222e-06	9.13983e-06	5.62899	19.6518
SLC1A2	1.77437	1.5001e-05	6.84058e-05	19.2324	51.4254
ABCA1	1.77294	5.15111e-13	1.13591e-11	5350.5	19286
KPTN	1.7725	8.09851e-10	9.54283e-09	137.554	497.681
PFKFB3	1.77245	4.89138e-10	6.02621e-09	6184.74	22112.1
HBEGF	1.77208	2.46663e-05	0.000106817	309.935	1050.33
H1F0	1.772	9.16574e-07	5.58877e-06	1059.67	3677.6
LY96	1.77164	8.29792e-15	2.71051e-13	1687.26	6318.36
TMEM132D	1.76913	3.40602e-09	3.50586e-08	55.6554	210.98
GNA15	1.76801	2.3353e-13	5.57194e-12	308.824	1077.09
PGLYRP4	1.76645	8.23705e-05	0.000317689	2.06435	7.38268
FBXO43	1.76546	0.000381055	0.00125906	5.94555	20.5032
IFI16	1.76103	3.65077e-11	5.74757e-10	11088.8	38352.3
BRI3	1.75931	3.00359e-20	2.91364e-18	942.576	3284.69
NAIP	1.75916	1.69207e-09	1.86351e-08	6390.91	24085.6
LOC101927131	1.7583	1.02288e-09	1.18411e-08	104.204	383.924
RGSL1	1.75696	6.30197e-05	0.000249109	4.08608	14.6319
REC8	1.75555	2.40156e-16	1.05796e-14	1540.7	5180.7
GK3P	1.75424	1.1525e-09	1.31372e-08	42.4754	171.736
FBN1	1.75375	0.000144132	0.000526203	66.7852	220.211
MGC16025	1.75097	2.50655e-07	1.75003e-06	10.5515	35.4597
IFI30	1.75071	4.02102e-12	7.44761e-11	7708.23	25861
ACSS3	1.75053	0.000183937	0.000654844	11.7564	41.2715
MIR5187	1.7505	1.87417e-05	8.33459e-05	4.41398	14.9928
SCD	1.74883	1.77011e-05	7.9274e-05	259.013	867.569
CCDC71L	1.74693	8.12906e-14	2.13591e-12	668.333	2402.69
DSC2	1.74198	8.69209e-06	4.1779e-05	2456.61	8421.91
TTC21A	1.74169	6.49586e-06	3.20735e-05	382.953	1347.02
CNP	1.74151	2.34304e-09	2.49738e-08	806.137	2762.47
ACOXL	1.74071	4.93357e-05	0.000199871	17.7398	58.8921
KIF15	1.74005	3.10104e-05	0.000131367	36.418	122.446
FGF13	1.73983	0.00190692	0.00526997	43.6151	137.3
PDLIM4	1.73482	0.000153455	0.000556325	4.6578	14.1097
CACNA1E	1.7346	2.15929e-08	1.88173e-07	356.524	1371.08
DMC1	1.73341	0.00048699	0.00156677	7.38879	24.6596
NMI	1.73332	4.23821e-14	1.17276e-12	3352.15	11211.8
S100A12	1.73327	2.2378e-07	1.57962e-06	5232.16	19267.9
LOC101929297	1.73132	0.00772645	0.0180318	14.7932	50.2212
CTSD	1.73012	6.61645e-13	1.4215e-11	2886.77	9828.15
HIST1H4H	1.72701	4.92021e-07	3.18405e-06	228.014	733.224
B3GNT5	1.72646	8.24539e-12	1.44366e-10	2996.06	10680.8
DEPDC1B	1.72555	2.25643e-05	9.85654e-05	21.3595	73.3706
KIAA0895L	1.72437	2.36869e-08	2.04842e-07	234.973	815.07
CD274	1.7188	0.000614637	0.00192992	718.911	2440.08
PLSCR2	1.71712	1.09891e-05	5.15805e-05	12.465	45.387
KIF20A	1.71443	1.00432e-05	4.75006e-05	57.7129	179.965
LOC102723766	1.71243	2.01555e-09	2.18222e-08	135.979	482.594
LINC00639	1.71145	0.000111415	0.000417651	49.8949	173.903
EPB41L5	1.71131	5.90932e-07	3.7558e-06	507.183	1814.74
TNNT1	1.71039	0.000560805	0.00177716	50.5097	165.071
HTRA1	1.71031	0.000956321	0.00286598	10.3956	35.89
PYCR1	1.70996	0.00313003	0.00815277	5.81835	19.7514
CLDN11	1.70924	9.33348e-05	0.000356398	2.92524	9.83876
CENPU	1.70882	7.92029e-07	4.9136e-06	150.285	479.744
NR1I3	1.708	7.55706e-06	3.68397e-05	41.5358	146.371
MIR6883	1.7077	0.00114045	0.00335806	27.4244	87.857
RHPN1-AS1	1.70683	0.000371289	0.00122933	3.49041	11.4603
PER1	1.70583	3.32397e-05	0.000140008	4541.46	12464.8
KCNJ2-AS1	1.70505	2.60935e-09	2.75372e-08	130.336	450.288
TYMP	1.70159	1.7267e-11	2.86643e-10	3003.63	9889.04
GYG1	1.70143	4.6771e-13	1.03973e-11	1567.85	6401.62
NCAPG	1.70106	2.54897e-07	1.77513e-06	97.6628	306.098
TLR2	1.69947	3.2663e-27	1.307e-24	13850.7	50780
RPL13AP6	1.69629	1.0816e-07	8.15636e-07	9.54817	28.9952
PRRG4	1.69493	5.16142e-10	6.32644e-09	1432.28	4784.19
RASGEF1B	1.69429	6.49117e-06	3.20586e-05	686.358	2034.8
POLQ	1.69419	1.77955e-05	7.95992e-05	56.4402	185.819
RNF213	1.69354	1.52587e-09	1.698e-08	49309.9	162730
CASP5	1.69237	5.77133e-05	0.000230122	728.017	2172.92
DOCK4-AS1	1.69151	9.47859e-06	4.52053e-05	28.2528	94.551
MMP19	1.68868	1.45587e-06	8.43779e-06	18.7328	62.5476
MAD2L1BP	1.68859	2.88759e-21	3.44484e-19	695.505	2370.19
A3GALT2	1.68699	3.69753e-09	3.76357e-08	101.613	386.294
IL18RAP	1.68627	3.3381e-07	2.25756e-06	6339.77	25240.2
TRIP13	1.68486	8.96408e-05	0.000343522	16.4202	54.5553
TK1	1.68393	1.66649e-06	9.5206e-06	57.112	185.42
UPP1	1.68372	4.33922e-17	2.24042e-15	1509.95	5774.1
GNG5	1.68013	1.05235e-36	5.05314e-33	1074.08	3703.85
LGALS9	1.67988	1.93884e-11	3.18285e-10	4943.01	15884.9
MIR6069	1.67962	0.00010859	0.000408157	7.57362	24.567
SEMA3B-AS1	1.67874	2.6015e-08	2.22868e-07	12.2128	42.3993
CLEC12B	1.67795	0.000676004	0.00210301	317.035	962.987
LINC01554	1.6776	3.17115e-05	0.000134041	7.57103	25.3931
RAB20	1.67726	5.71349e-08	4.54405e-07	280.733	1016.68
CFD	1.67685	1.12235e-05	5.25909e-05	72.4823	252.732
CLEC11A	1.67674	0.00237074	0.00640343	57.7337	179.565
FKBP5	1.67468	5.13114e-06	2.58807e-05	6182.42	28243.3
C7orf34	1.67311	1.71184e-06	9.76227e-06	27.1473	99.456
SCN1B	1.67193	3.70289e-09	3.76703e-08	66.6682	244.803
UBE2J1	1.6701	4.35143e-22	6.28406e-20	6089.16	20104.6
TMC3	1.66827	1.89021e-08	1.6669e-07	27.9284	83.9215
COL23A1	1.66503	4.90883e-05	0.000199205	7.41946	23.8927
SAMD14	1.66434	0.00160272	0.00453499	23.4928	78.8618
MARCKS	1.66409	3.13814e-10	4.02903e-09	7356.45	24534.7
LOXL1	1.66395	7.16334e-08	5.57255e-07	18.3754	62.941
SMARCD3	1.66299	2.18246e-17	1.19426e-15	771.45	3114.4
NMNAT2	1.6602	4.25569e-05	0.000175288	8.28671	26.2878
MIR8085	1.65954	4.89809e-07	3.17401e-06	34.0336	115.301
FGFR4	1.65922	3.6054e-07	2.41706e-06	11.6803	38.8763
S100A6	1.65784	1.43904e-17	8.20168e-16	6796.05	22723.3
PIM3	1.65724	3.81287e-14	1.06444e-12	951.62	3149.47
MCEMP1	1.65326	1.19118e-06	7.07017e-06	940.195	3819.54
CXCL3	1.65321	0.00114738	0.00337691	11.5387	35.497
TNS1	1.65239	4.75628e-05	0.00019367	280.525	878.219
LOC100996351	1.65204	1.23053e-14	3.81821e-13	116.738	361.91
OPLAH	1.65196	4.25311e-07	2.80335e-06	49.3082	200.935
NECAB1	1.65183	4.77531e-07	3.10597e-06	44.3806	187.118
GALNT14	1.65124	1.22292e-05	5.68734e-05	179.237	735.4
PFKFB2	1.64338	5.33302e-06	2.68215e-05	1993.8	7651.39
TRIM71	1.64273	0.00850608	0.0196036	1.95954	5.86268
STAB1	1.64161	1.38741e-06	8.09695e-06	1839.38	5730.31
LOC441081	1.64113	0.0128074	0.0280141	609.436	1835.61
LOXHD1	1.64057	3.94658e-05	0.000163543	263.309	833.889
LOC101929023	1.63945	1.40278e-11	2.36137e-10	27.4248	84.4827
RAB32	1.63919	1.12974e-16	5.31837e-15	508.38	1716.66
LOC643339	1.63917	6.81728e-05	0.000267825	6.25475	20.9542
MYO16-AS1	1.63877	0.0242656	0.0485135	23.5993	77.7369
LIF	1.63717	0.00146565	0.00418909	15.3862	48.1443
ACOT9	1.63657	3.21568e-15	1.12913e-13	1563.44	4944.39
STOM	1.63645	1.05822e-09	1.22147e-08	3276.54	10865.4
LILRB4	1.63543	9.81547e-08	7.46341e-07	579.08	1789.77
MERTK	1.63394	0.000283468	0.000966891	232.097	717.96
CASC5	1.63222	7.67622e-05	0.000298034	112.385	343.646
DOCK4	1.62829	9.40258e-08	7.17503e-07	978.427	3044.59
CNIH2	1.62636	1.56962e-18	1.10837e-16	38.1536	126.372
BCL2L15	1.6263	0.000370926	0.00122855	114.343	361.502
CD63	1.62396	3.1474e-28	1.5113e-25	4577.35	15266.3
TOB1	1.62331	7.2638e-07	4.53121e-06	3773.29	12328.9
CXorf21	1.61966	8.74993e-13	1.84681e-11	1245.74	3899.23
ARNTL2	1.61896	3.92901e-07	2.60856e-06	49.315	151.539
PLIN3	1.61322	8.98446e-27	3.19564e-24	902.31	2995.62
IL15	1.61277	6.67106e-09	6.40655e-08	292.275	904.784
E2F1	1.61269	0.000191518	0.000678436	80.1308	261.395
ASPH	1.61194	4.04971e-09	4.08738e-08	1779.84	6512.79
ETS2	1.61056	2.11902e-15	7.7524e-14	3405.72	13663.8
CITED4	1.61019	2.55163e-06	1.38954e-05	15.7759	47.7144
TFEC	1.61011	2.48416e-05	0.000107461	2028.39	6079.32
LMO2	1.60963	1.14298e-12	2.35549e-11	1946.7	5595.05
CLTCL1	1.60957	2.07381e-06	1.15588e-05	265.311	817.004
PTRF	1.60941	1.1394e-05	5.33376e-05	11.9601	37.4074
HSD3B7	1.60838	4.26879e-06	2.19637e-05	41.8017	165.075
CNGA4	1.60478	3.9203e-07	2.60544e-06	17.0656	58.2113
KCNK7	1.60387	2.303e-15	8.29901e-14	119.336	354.943
JAG1	1.60332	1.66834e-26	5.5248e-24	371.05	1184.08
GAS2L3	1.6015	3.5264e-06	1.85008e-05	75.4181	219.24
FOLR3	1.6011	0.000172371	0.000617557	286.954	890.366
TNFRSF12A	1.60106	2.33339e-07	1.63986e-06	113.582	368.113
LOC100128770	1.60055	4.99627e-09	4.94498e-08	252.231	844.742
GRN	1.59964	6.1199e-10	7.37421e-09	6247.37	18218.6
SCRG1	1.59772	0.000231385	0.000804529	12.7642	50.2881
SP100	1.59749	6.04286e-17	2.9991e-15	12668.6	40174.4
CHRFAM7A	1.59723	8.95795e-08	6.87122e-07	34.0968	104.524
GALNT4	1.59709	1.46428e-05	6.69471e-05	11.1705	31.162
C2orf66	1.59249	1.01378e-05	4.78891e-05	9.7493	30.2458
TSPY26P	1.59142	1.40341e-07	1.03159e-06	22.188	66.75
LOC102724297	1.59093	4.08412e-05	0.000168805	51.618	138.026
CORIN	1.59028	0.00183561	0.0051015	20.3756	50.4815
LYPD4	1.59022	3.6883e-06	1.92608e-05	35.555	107.318
SLC22A15	1.58908	2.23845e-25	6.23101e-23	1486.83	4914.24
LINC00659	1.58876	3.53354e-06	1.85282e-05	12.4117	45.9972
MIR4639	1.58647	4.06657e-07	2.69333e-06	28.0837	83.3853
PAQR6	1.58614	4.99015e-07	3.22604e-06	186.913	769.282
CDHR4	1.58458	2.12036e-05	9.31725e-05	8.10641	22.595
RAD51AP1	1.58431	7.47971e-07	4.66286e-06	80.9089	239.701
INSC	1.58282	0.00327488	0.00848904	20.2756	53.1033
MIR4441	1.58201	1.00823e-09	1.1708e-08	12.3593	36.4137
KLHL15	1.58102	1.43033e-27	6.10498e-25	1624.97	4623.59
NRON	1.58015	0.014093	0.030373	3.08329	9.05131
HTRA4	1.57923	0.000726394	0.00224198	20.948	62.7455
LOC101929595	1.5788	0.000251259	0.000867194	18.4554	50.127
CYP4F2	1.57699	0.000487289	0.00156694	6.04593	17.8575
LOC100419583	1.57618	6.54337e-08	5.15076e-07	1219.68	3477.58
MIR199A1	1.57611	6.15959e-06	3.05624e-05	16.8062	46.7131
PIK3AP1	1.5749	2.95092e-12	5.63403e-11	9417.06	28547.9
OLFML2B	1.57327	0.000449275	0.00145518	15.4965	44.6437
CARD16	1.57294	6.1434e-13	1.3348e-11	3502.64	10524.6
KIRREL3	1.57146	2.6865e-08	2.29535e-07	43.8055	138.083
PHF11	1.56991	5.79954e-10	7.0323e-09	2102	6578.57
LINC01537	1.56729	0.00170525	0.00478631	2.79522	8.46744
TYMS	1.56513	4.13495e-05	0.000170796	43.623	116.437
HIST1H2BC	1.5644	3.22096e-12	6.1071e-11	718.597	2178.28
TXNDC2	1.56356	5.27357e-08	4.2292e-07	10.0879	31.5518
CD9	1.56269	0.000338563	0.00113289	484.786	1463.36
LINC00189	1.5621	0.022517	0.0454672	166.193	419.339
SRGAP2	1.56139	1.47385e-09	1.6487e-08	1914.51	5723.13
MMP9	1.5606	3.8506e-05	0.000159913	2286.96	7217.46
TICRR	1.56012	0.00119083	0.00348927	15.2831	48.2955
RASGEF1A	1.55957	1.54712e-08	1.39183e-07	266.261	959.571
PRKCG	1.55855	0.000100885	0.000381512	3.57591	11.0726
UGCG	1.55847	1.67524e-10	2.28201e-09	1925.39	6137.88
CLEC4D	1.55739	3.9759e-09	4.0171e-08	1808.47	6082.02
CDCA8	1.55588	5.95891e-08	4.71776e-07	87.5021	262.38
ICAM5	1.55347	0.000400723	0.00131576	5.77947	18.6195
CDH5	1.55345	0.00393289	0.0099577	3.72834	10.5253
LILRA5	1.553	1.85702e-09	2.03004e-08	3387.36	10201.4
CCNB1	1.55151	7.36258e-05	0.000287017	51.34	149.918
AURKB	1.55092	1.92428e-06	1.08291e-05	61.4093	186.754
PRG2	1.55044	0.000133856	0.000492145	67.4191	180.979
TUBB6	1.54977	7.72216e-06	3.75873e-05	184.323	516.732
TRIM69	1.54845	4.77966e-07	3.10775e-06	113.173	343.257
CMTM5	1.54802	0.000498735	0.00159973	113.973	344.476
CLEC5A	1.54705	8.82465e-05	0.000338719	353.866	1039.01
STAT2	1.54242	4.03175e-06	2.07998e-05	11175.3	32800.2
IER3	1.54203	5.35024e-06	2.68876e-05	390.333	1411.69
C8orf31	1.54139	0.00105733	0.00313834	45.5571	131.813
AHR	1.53749	1.86688e-08	1.64936e-07	4625.23	13626.4
CAPG	1.53716	2.61994e-13	6.18956e-12	1312.49	3915.41
RAP1GAP	1.537	0.000543461	0.00172905	37.812	131.718
SAT1	1.53646	5.32851e-08	4.26614e-07	57126.3	171136
TRPV4	1.53571	0.000136861	0.000501946	12.8155	36.7982
TMEM255B	1.53525	2.58989e-05	0.000111509	7.92664	23.2274
CHMP5	1.53473	6.94148e-11	1.0193e-09	2085.48	6260.32
NUSAP1	1.53466	4.57306e-06	2.33045e-05	227.139	651.014
GADD45A	1.5329	1.25983e-08	1.14463e-07	206.249	685.611
MDK	1.53125	8.7792e-06	4.21555e-05	27.0636	82.8345
SIPA1L2	1.52927	5.27589e-13	1.15943e-11	1880.68	6323.19
MT1E	1.52893	0.000257094	0.000884789	21.2861	53.3802
KLHDC8B	1.52887	1.56212e-07	1.13909e-06	253.867	704.216
MRS2P2	1.52857	2.83357e-08	2.41029e-07	55.9449	130.091
PELI1	1.5283	3.78255e-17	1.98501e-15	23030.1	69247.7
UBE2D1	1.5279	5.13342e-12	9.309e-11	3293.41	9976.84
ATP1B2	1.52717	0.00923561	0.02104	4.39643	12.6148
FZD5	1.52592	3.60164e-07	2.41623e-06	40.9109	117.615
PKN2-AS1	1.52531	1.47944e-06	8.55892e-06	11.8169	35.1388
GRINA	1.52494	2.259e-18	1.53861e-16	1774.74	5732.18
CLEC12A	1.52492	0.001235	0.00360388	4952.22	11824.4
STAC3	1.52482	2.29845e-12	4.47277e-11	556.763	1606.71
WFDC12	1.52439	0.000471584	0.00152282	5.93798	20.588
MYO7A	1.52437	1.38393e-05	6.36183e-05	81.826	235.522
C4orf36	1.52418	0.00214523	0.00585608	2.36533	7.2826
ASPRV1	1.52409	9.67511e-07	5.86769e-06	478.889	1412.37
UBALD2	1.52251	2.64759e-18	1.75959e-16	2487.37	7761.65
GPRIN1	1.52209	3.49181e-12	6.56656e-11	31.0717	101.829
CREG1	1.52187	3.07372e-11	4.87506e-10	1370.02	4022.08
LMOD2	1.51705	4.59955e-07	3.00693e-06	37.2151	78.1214
TOMM40L	1.51577	6.21361e-07	3.93228e-06	761.182	2183.13
CLEC4E	1.51563	3.5989e-07	2.41524e-06	6036.17	20867.9
MND1	1.51499	0.000487892	0.00156862	11.4854	32.612
SDSL	1.51469	0.00213943	0.00584347	17.4534	51.1167
CENPW	1.51368	1.22195e-06	7.22599e-06	38.2834	109.76
PTP4A1	1.5132	1.132e-12	2.33789e-11	6724.06	19777.3
VASN	1.5122	2.76003e-06	1.48994e-05	8.44576	25.6582
C10orf131	1.51151	1.09952e-11	1.87888e-10	35.401	106.211
MUC1	1.51005	6.69796e-09	6.42917e-08	53.0875	160.792
LOC102723604	1.50894	8.38616e-07	5.15929e-06	134.699	306.127
PLK1	1.50866	9.80648e-06	4.65299e-05	50.3232	142.399
FRRS1	1.50825	3.79179e-09	3.84321e-08	92.2199	260.772
PPL	1.507	2.55388e-08	2.1918e-07	252.413	659.876
CLEC1B	1.50634	6.07564e-06	3.02083e-05	251.119	674.616
DACH1	1.50508	4.99982e-09	4.94498e-08	134.26	449.386
MIR4435-2HG	1.50357	1.76907e-16	8.03275e-15	473.54	1465.21
ZDHHC12	1.50298	9.30268e-08	7.10726e-07	48.9733	147.66
ZBTB16	1.50115	0.00296153	0.00777609	241.269	729.905
TICAM1	1.5009	8.10241e-11	1.17186e-09	122.701	365.95
TMED11P	1.49915	0.000836252	0.00253823	7.2519	24.1071
HK3	1.49828	5.17116e-16	2.08223e-14	4120.14	11208.4
MCAM	1.49766	0.000346047	0.00115411	39.1958	155.456
PRKCE	1.4973	8.22382e-09	7.7353e-08	470.934	1353.23
TIFA	1.49692	2.78926e-06	1.5036e-05	660.261	1996.03
RND2	1.49618	1.19988e-05	5.59235e-05	10.6947	32.883
SNORA20	1.49584	9.92228e-08	7.5327e-07	21.7601	58.6832
ICA1	1.49493	2.41152e-09	2.55804e-08	119.86	341.177
DTX3L	1.49474	4.50115e-08	3.65555e-07	6262.16	17483.8
PHLDA1	1.49472	9.84288e-08	7.47833e-07	193.564	575.674
SERPINE1	1.49467	0.00186366	0.00517049	30.2252	82.0272
SQLE	1.4944	3.0264e-09	3.14546e-08	240.715	691.796
FFAR2	1.49325	9.91996e-05	0.000376323	7358.05	19441.4
SORT1	1.49073	3.2523e-18	2.10327e-16	2417.6	6967.92
ZNF438	1.49058	1.52342e-11	2.55772e-10	1338.23	4119.61
KIF2C	1.48961	6.60552e-05	0.000259984	61.9975	173.082
CHEK1	1.4891	1.41288e-06	8.22586e-06	118.198	303.6
FAM209B	1.48782	3.62244e-12	6.78131e-11	64.4119	200.584
EAF1	1.48596	5.74795e-26	1.75239e-23	2848.46	8130.42
CIB3	1.48519	1.16091e-05	5.42783e-05	132.357	386.315
TUFT1	1.48445	1.0695e-13	2.73528e-12	273.762	847.707
TNFSF15	1.48054	0.00129491	0.00375814	33.3362	86.5906
TRIM25	1.48018	3.273e-22	4.83573e-20	17395.5	50175.6
ADAMTSL4	1.47885	7.98596e-10	9.43336e-09	4117.21	11051.3
CCDC150	1.47875	0.000125265	0.000463347	17.638	47.9111
RHBDF2	1.4734	4.41183e-10	5.48821e-09	1282.34	3644.71
SMIM3	1.47279	7.71363e-12	1.35302e-10	471.8	1438.97
STAB2	1.47277	0.000103377	0.000390322	22.7221	64.461
C9orf66	1.47113	4.51703e-12	8.27316e-11	50.5585	142.266
TRIM5	1.46921	9.13837e-07	5.57563e-06	1483.68	4081.35
SECTM1	1.46876	2.63233e-06	1.42903e-05	2305.38	6182.09
GPR143	1.4683	1.42424e-06	8.27812e-06	9.28834	26.4918
SAPCD2	1.46793	0.00253173	0.00678674	18.0521	58.2887
CDC42EP3	1.46556	1.76498e-12	3.5166e-11	10970.4	32316.9
MIR3945	1.46339	0.000111782	0.000418762	22.4796	69.5439
ACSL1	1.46169	1.17191e-12	2.40736e-11	51401.9	151684
LINC00937	1.46082	3.45926e-06	1.82083e-05	29.5794	90.182
SAMSN1	1.46075	1.4343e-08	1.29458e-07	5212.49	16539
LILRA3	1.45889	0.000473481	0.00152864	870.703	2391.38
EP300-AS1	1.45648	2.84309e-08	2.41732e-07	12.1702	36.1775
SAMD15	1.45637	3.39219e-06	1.78847e-05	12.7708	44.2262
P2RY1	1.45526	4.76344e-05	0.000193879	93.3596	265.809
LOC285696	1.45478	1.91495e-05	8.50414e-05	45.178	145.175
CEBPD	1.45474	5.94235e-07	3.77555e-06	293.742	850.08
NOD2	1.45422	9.92514e-09	9.22057e-08	1948.65	5581.82
CKAP4	1.44944	4.0587e-14	1.1249e-12	3177.19	9575.44
CPEB2	1.44861	3.14891e-22	4.68846e-20	3116.31	8810.45
ZC3H12A	1.44764	5.07887e-11	7.74205e-10	899.369	2757.99
SLC51A	1.44696	9.30929e-10	1.08754e-08	130.391	389.477
HIF1A	1.44465	9.03387e-22	1.17239e-19	13516.2	36145.4
ISG20	1.44462	1.37735e-06	8.04832e-06	2062.6	5750.07
HES1	1.44418	0.00869531	0.0199837	23.2203	57.9591
ANO5	1.44412	0.000155437	0.000563084	48.5587	129.612
BLVRA	1.44395	1.07619e-06	6.4595e-06	839.625	2303.35
KLF9	1.4438	1.44043e-06	8.36092e-06	3661.78	9074.91
MYOF	1.44278	0.000442108	0.00143463	988.087	2690.15
BATF	1.44274	7.508e-12	1.32057e-10	216.419	670.682
LOC100507431	1.44182	0.000481412	0.00155194	4.56756	12.1804
AKIRIN2	1.44174	9.0983e-17	4.39073e-15	1790	5249.39
PRDM5	1.44164	0.000308053	0.00103949	448.967	1132.67
DOCK1	1.44127	2.26161e-05	9.87608e-05	32.7624	88.9867
CBS	1.44037	6.39187e-05	0.000252299	54.858	187.752
CDKN3	1.43803	0.000121844	0.0004524	19.4327	53.1879
HPD	1.43797	3.11567e-05	0.000131928	37.8565	112.243
VEPH1	1.43545	6.66921e-05	0.000262383	64.6159	173.994
HMCN1	1.43409	0.000403915	0.00132479	11.3171	32.4268
ELL2	1.43092	4.96574e-07	3.21134e-06	1437.32	3873.41
ATP2C2	1.42957	0.00147106	0.00420268	100.228	266.418
AK4	1.4292	2.91256e-06	1.56436e-05	29.2526	76.3689
SLC7A5	1.42915	1.3196e-05	6.0971e-05	531.282	1256.73
NCOA7	1.42875	6.04278e-06	3.00683e-05	2006.03	5486.05
PHC2	1.42748	5.79494e-14	1.56106e-12	8064.01	26166.9
LINC00640	1.4273	0.000403061	0.00132267	4.93727	16.6393
AFF2	1.42668	0.00287896	0.0075998	129.925	350.148
SGK3	1.42662	0.00356664	0.00915796	2.71432	7.08663
TSNAX-DISC1	1.42651	6.1992e-05	0.000245248	6.99586	17.935
MASTL	1.42619	2.24882e-11	3.64499e-10	638.938	1752.85
KANK2	1.42588	0.0090837	0.020742	22.2439	50.007
C18orf25	1.42569	1.38898e-14	4.26169e-13	3751.33	10551.6
EFCAB2	1.42447	9.72758e-06	4.61898e-05	284.336	882.183
MIR3173	1.42428	4.70371e-05	0.000191854	4.54806	11.0498
RAB1A	1.42292	6.74931e-31	7.62553e-28	3884.23	10904.9
ARRDC4	1.42275	2.82459e-07	1.94312e-06	1351.61	3671.6
ELF1	1.42258	9.33174e-14	2.41882e-12	15111.1	42375.4
ADAM9	1.42137	2.29308e-17	1.24416e-15	1282.75	3564.88
GRAMD1B	1.42122	1.07739e-06	6.46468e-06	1150.23	3073.91
FCGR1B	1.41895	0.000185271	0.000658858	1183.42	3316.67
GTPBP2	1.41507	8.65854e-13	1.83155e-11	2718.66	7655.38
PCBP2-OT1	1.41377	3.05709e-08	2.58212e-07	24.9987	59.9302
ORC1	1.41361	4.92413e-05	0.000199586	67.0562	171.214
HMGB2	1.41321	1.73338e-11	2.87505e-10	6401.17	19692.9
NCAPH2	1.41208	2.73516e-11	4.35969e-10	2086.13	5660.7
GAS2L1	1.41175	0.000352572	0.00117485	29.1886	77.1143
TLR5	1.41164	1.32887e-09	1.50051e-08	1317.02	3820.61
LINC00968	1.40896	8.38018e-08	6.45381e-07	63.8322	170.403
SPINK4	1.40875	0.000138365	0.000507074	6.38174	17.8105
LOC643406	1.40866	0.00136096	0.00392608	3.68216	10.7836
SLC22A18	1.4075	1.95983e-06	1.09969e-05	47.7169	138.061
DDIT4	1.40651	2.41591e-06	1.32352e-05	1970.26	4925.55
BACH1-IT2	1.40601	4.77755e-11	7.36456e-10	72.1485	188.363
LILRA6	1.40533	7.45098e-15	2.46318e-13	1328.36	3404.95
SCN2B	1.40448	0.0219615	0.0444999	11.0792	27.4141
PNPLA1	1.40343	4.9307e-08	3.97415e-07	151.188	405.216
CDCA4	1.40247	4.71729e-12	8.62083e-11	150.742	383.589
LOC101929095	1.40019	1.18521e-06	7.04125e-06	42.3707	113.299
FAM183B	1.39975	1.12903e-07	8.47409e-07	38.4038	80.7289
KCND1	1.39865	1.95045e-18	1.36226e-16	268.525	765.018
MSRB3	1.39839	1.05114e-06	6.31956e-06	223.798	585.117
FAM20A	1.39831	0.000268133	0.000918827	280.345	631.2
FAM8A1	1.39806	8.74913e-15	2.84339e-13	9322.78	25610.1
CD38	1.3975	0.00012985	0.000478426	368.019	974.056
GGT5	1.39684	0.0230897	0.0464673	35.819	115.029
SLC3A2	1.39643	3.2069e-10	4.10086e-09	1540.3	4047.44
PGAP1	1.39556	1.10757e-05	5.19616e-05	660.943	1707.16
GABRR2	1.39553	1.32547e-05	6.12271e-05	141.345	364.951
M1AP	1.39518	1.6223e-09	1.79593e-08	101.461	271.667
GSTO2	1.39481	3.32909e-09	3.43404e-08	21.6646	61.2157
CFAP58	1.39433	1.46464e-07	1.0733e-06	158.02	421.976
JAK2	1.39383	7.86361e-18	4.71877e-16	4705.79	12356
ALDH1L2	1.39301	0.00105538	0.00313302	35.0291	92.6449
CC2D2A	1.39187	7.98187e-06	3.86945e-05	400.014	1095.54
NAV3	1.39146	0.0127256	0.0278606	86.5298	250.525
OPRL1	1.39114	3.33121e-18	2.14706e-16	301.431	803.087
MIR5586	1.38949	4.5658e-06	2.32737e-05	13.3299	30.637
MYLIP	1.38932	6.24182e-15	2.08862e-13	5389.15	14693.1
LACTB	1.38885	2.24257e-17	1.2202e-15	1535.22	4167.35
CPEB3	1.38879	3.4059e-18	2.18787e-16	515.011	1382.38
CD14	1.38845	1.35552e-05	6.24501e-05	2760.87	7161.37
IFITM2	1.38837	5.12779e-09	5.06633e-08	45604.2	124003
SFN	1.38795	6.8985e-07	4.32158e-06	47.1886	137.598
RNF135	1.38771	1.31163e-24	3.07225e-22	876.817	2542.26
CDC42EP4	1.38733	2.41195e-18	1.62549e-16	212.827	561.811
SLC35E4	1.38672	0.000196452	0.000693229	10.0313	26.027
GMNN	1.38409	6.37082e-13	1.37643e-11	171.39	431.959
GPX1	1.38302	1.43337e-05	6.5659e-05	398.988	1079.29
SLC27A3	1.38187	1.4497e-09	1.62453e-08	1082.85	2845.75
MIR4742	1.3811	5.47376e-07	3.51034e-06	18.6055	48.9384
LINC01506	1.38087	0.000102048	0.000385682	401.993	1128.1
BEGAIN	1.38062	0.00824312	0.019088	18.5536	48.6399
LINC01191	1.38056	2.26599e-05	9.8893e-05	12.393	36.1994
CBWD6	1.38016	2.18212e-07	1.54315e-06	262.818	720.94
NBN	1.37891	1.23571e-07	9.17091e-07	4430.49	12267.8
MLK7-AS1	1.37764	6.3792e-06	3.15299e-05	34.708	94.4632
PQLC2	1.37689	1.13524e-14	3.55124e-13	268.611	673.53
GJB6	1.37676	0.00458419	0.0113822	147.769	314.878
RHBDL1	1.37649	0.000238163	0.000826152	5.73737	15.4541
FXYD6	1.37576	4.45734e-06	2.27991e-05	102.552	267.811
SIGLEC5	1.37518	5.6469e-11	8.48006e-10	2871.82	7469.03
HORMAD1	1.37155	1.89712e-06	1.06887e-05	338.913	882.771
CHGA	1.36997	3.2164e-05	0.000135834	25.2616	70.0613
MGST1	1.36959	1.41019e-07	1.03578e-06	306.102	795.322
RAB39A	1.36922	5.27545e-07	3.39222e-06	99.9376	258.419
LOC101929412	1.36865	1.32763e-05	6.13122e-05	27.1672	63.6438
GSTO1	1.36848	5.18985e-11	7.87996e-10	728.253	1928.8
PLEKHH3	1.36793	0.00465095	0.0115265	2.2617	5.6167
FAM174B	1.36571	6.37334e-05	0.000251723	44.6806	129.377
TRAFD1	1.36539	1.22303e-07	9.09433e-07	4422.83	11719.9
GPR87	1.36529	0.000441729	0.00143364	8.92007	20.2417
STAT1	1.365	1.02511e-05	4.8329e-05	14693.1	38497.6
SRGAP2B	1.36495	2.72958e-09	2.86486e-08	1270.14	3255.43
ST14	1.36493	3.62367e-06	1.89697e-05	213.413	555.589
CTRC	1.36384	2.54321e-06	1.38535e-05	24.3347	62.3696
CLDN9	1.36313	2.74941e-07	1.89684e-06	52.1262	127.541
NOCT	1.36199	1.56342e-09	1.73677e-08	155.989	409.034
LOC102724957	1.36107	0.0237041	0.0475046	2.94841	9.01745
C18orf61	1.36107	0.00128531	0.00373422	12.705	31.9379
CCR1	1.3588	0.000156715	0.000566861	8054.1	19674.4
LMNB1	1.35815	5.61144e-08	4.47216e-07	5674.07	14964.3
HFE	1.35667	1.54187e-07	1.12732e-06	280.054	674.975
PHACTR1	1.3565	0.000130973	0.000482192	956.916	2691.85
CELA2A	1.35506	0.000937754	0.00281605	3.58437	10.058
IRAK3	1.35395	9.7684e-09	9.09019e-08	7588.1	22527.9
CBWD3	1.35337	3.27911e-08	2.7455e-07	155.522	411.627
HIST1H2AE	1.35285	0.00420206	0.0105516	29.2248	69.1487
IER5	1.35188	2.09274e-09	2.25057e-08	1847.01	4872.88
AP5B1	1.35178	9.4279e-26	2.74366e-23	9808.25	26168.9
KCNJ2	1.35113	2.58385e-05	0.000111324	3527.83	8767.12
DNAH17	1.34977	2.29175e-11	3.70519e-10	1172.47	3277.15
RRAGD	1.34724	5.25247e-21	5.86536e-19	866.49	2142.66
DGCR9	1.34693	5.35497e-05	0.000214859	104.99	287.869
CATIP-AS2	1.34531	3.61439e-05	0.000151048	7.66425	18.9783
GCM1	1.3451	7.31192e-06	3.57354e-05	81.4482	217.155
CXCR2P1	1.34384	0.000782634	0.00239364	976.252	2625.12
CLEC6A	1.3438	0.000316918	0.00106584	73.8719	185.212
MILR1	1.34366	1.25382e-06	7.38491e-06	239.501	633.01
RIN1	1.34276	1.70957e-05	7.68446e-05	53.7196	133.846
TNNT3	1.34262	1.00288e-06	6.06499e-06	200.086	553.955
CMC2	1.34256	1.15936e-05	5.42193e-05	196.613	490.598
SH3RF3-AS1	1.34226	0.00695488	0.0164187	3.3051	9.07709
SQRDL	1.34098	5.98263e-18	3.68296e-16	2381.57	6259.87
CYP26A1	1.34043	0.0048612	0.0119781	3.60535	10.1125
C17orf53	1.34024	0.000125799	0.000465105	35.8058	99.5052
STON1	1.33973	4.31976e-07	2.84337e-06	75.9912	205.776
PTGER2	1.33921	4.26514e-11	6.62251e-10	1208.07	3078.6
CDCA3	1.3389	0.000565601	0.00179029	21.7322	55.4657
JDP2	1.33785	1.17744e-08	1.07486e-07	1160.78	3202.28
ADAMTSL4-AS1	1.33708	3.72151e-06	1.94e-05	305.005	742.253
MAFG	1.3366	5.1006e-11	7.76902e-10	1090.18	2759.16
YPEL4	1.33631	0.0036187	0.00927095	33.1337	86.2013
DNAH10	1.33527	0.000272914	0.000933421	121.689	300.565
ZNF366	1.3347	0.000156178	0.00056513	90.929	227.414
SLFN12	1.33411	2.78754e-07	1.92176e-06	744.444	1845.47
HIST1H2BK	1.33373	1.73322e-06	9.86662e-06	699.317	1858.28
NADK	1.33257	7.39695e-14	1.95963e-12	10728.5	25589
STIL	1.33163	7.6149e-05	0.000295952	73.763	180.137
THCAT158	1.33107	0.0172313	0.0361154	4.52493	12.731
LRG1	1.32948	1.56248e-10	2.14055e-09	2957.69	8277.13
TMEM217	1.32939	0.0161295	0.0341302	5.62818	13.8162
REM2	1.32935	1.23751e-11	2.10159e-10	972.155	2712.77
TBC1D8	1.32724	4.7958e-10	5.91605e-09	1034.06	2803.17
FAM20C	1.32675	0.000140842	0.000515168	52.7503	129.678
CDKN2D	1.3265	3.33882e-25	8.78476e-23	3583.18	9639.66
PSTPIP2	1.3247	4.3899e-07	2.88361e-06	2606.01	6950.05
HIST1H2AC	1.3245	4.30367e-10	5.36409e-09	1196.19	3018.18
HIST1H2AI	1.32419	0.00674205	0.0159791	9.99697	25.9895
GALK1	1.32301	2.98892e-07	2.04445e-06	46.6133	122.408
SCUBE2	1.32299	8.35687e-06	4.03292e-05	8.34903	21.7202
CPEB4	1.32278	3.17787e-21	3.69924e-19	7654.79	20640
COL7A1	1.32222	8.91145e-11	1.27924e-09	68.688	204.791
AGTRAP	1.32061	2.43534e-28	1.2642e-25	1797.69	4982.49
PATL1	1.32061	8.79949e-17	4.25723e-15	5087.16	13166.4
BISPR	1.31983	1.57148e-05	7.13389e-05	666.416	1687.78
SMIM24	1.31945	0.00652231	0.0155119	20.4047	51.3623
IL11	1.31923	0.00409433	0.0103129	3.48195	6.93156
MIR4263	1.31681	0.000425843	0.00138842	4.14496	11.1169
CCRL2	1.31637	7.85854e-05	0.000304251	125.871	318.089
C8orf76	1.31628	4.31437e-06	2.21804e-05	21.5978	54.704
ZC3HAV1	1.31322	1.48653e-09	1.65999e-08	13334.8	34720.5
MAP3K6	1.31067	3.05067e-07	2.08224e-06	130.933	311.043
LINC01531	1.31056	0.000450614	0.00145903	59.0746	122.932
NDC80	1.31021	4.72838e-10	5.84415e-09	230.906	570.048
SORCS2	1.31004	6.1435e-05	0.000243145	24.3497	59.877
MIR22HG	1.3096	1.77388e-07	1.27702e-06	2862.09	6834.94
ST7-AS1	1.30887	0.000498967	0.00160021	5.3029	13.1713
ATP6V0C	1.30694	1.05078e-15	4.02841e-14	389.866	999.701
DSCC1	1.30451	0.000358962	0.00119263	21.8371	53.2127
SOCS1	1.30355	0.0110697	0.0246482	13.901	35.3245
BCL3	1.30342	2.56556e-10	3.36819e-09	2246.03	6001.56
CEBPB	1.30323	1.35395e-08	1.22667e-07	1372.91	3615.06
NCAPH	1.30285	0.000100202	0.000379409	89.3141	212.637
KIAA0319	1.30272	2.60464e-05	0.000112043	440.942	1186.53
C10orf105	1.30206	3.09154e-10	3.97717e-09	973.477	2515.49
CMTR1	1.30157	7.56951e-07	4.7112e-06	3893.17	9618.88
SDC3	1.30056	0.00340908	0.00879375	132.545	351.759
ZNF496	1.29975	0.000166049	0.000597248	200.665	486.627
FSTL3	1.29959	0.000350893	0.00116946	98.6757	237.148
PLEKHN1	1.29911	1.61848e-05	7.32128e-05	9.39253	23.2201
EYS	1.29889	4.5331e-07	2.96753e-06	140.714	367.365
WDR62	1.29888	6.78095e-06	3.3344e-05	53.3859	126.237
ITIH3	1.29852	2.03604e-06	1.13798e-05	33.2184	82.4186
TG	1.2976	9.06888e-12	1.57777e-10	209.308	555.004
COX8A	1.29702	1.60255e-07	1.16592e-06	207.319	530.225
PLAC8	1.29564	5.97355e-06	2.97701e-05	4483.7	11013.5
SP110	1.29489	1.55735e-08	1.39907e-07	9625.43	23801.6
INSL3	1.29425	1.59983e-08	1.43589e-07	46.5329	129.522
DHRS9	1.29385	0.000173825	0.000621956	1109.79	2574.99
CSGALNACT2	1.29341	1.46759e-12	2.96093e-11	7256.88	19801.4
NAT8B	1.29327	0.00664788	0.0157715	40.4914	97.1462
WDFY3-AS2	1.29038	3.75629e-07	2.50772e-06	38.5286	92.9481
HPGD	1.29011	0.0175121	0.0366479	276.097	1476.2
H1FX	1.28999	6.03201e-06	3.00303e-05	136.118	331.716
TCF7L2	1.28976	1.50341e-10	2.07144e-09	1418.94	3456.04
LOC101929154	1.28939	0.0170793	0.0358546	10.6848	28.0425
PLCD3	1.28793	0.000214712	0.000751315	27.6359	71.6434
UBE2S	1.28695	1.23358e-06	7.27904e-06	115.334	284.865
MAP1LC3B	1.2865	1.45643e-19	1.24882e-17	4492.03	11976.3
GOLGA8K	1.28623	0.00439054	0.0109604	40.4801	97.6189
MARC1	1.28607	1.03454e-10	1.46971e-09	1002.84	2451.43
TMEM140	1.2859	1.06022e-07	8.00145e-07	2697.18	6383.98
MMP25	1.28582	7.06733e-08	5.50902e-07	13371.1	41239.4
FAM124A	1.28555	0.0118136	0.026111	3.89753	9.29705
TBKBP1	1.28549	8.29284e-08	6.39424e-07	520.103	1419.37
TP53I3	1.28526	2.65843e-10	3.48536e-09	126.691	335.117
ZWINT	1.28493	0.000716235	0.00221393	118.938	289.321
SERTAD1	1.28295	9.87636e-06	4.67921e-05	121.835	308.121
LRWD1	1.28213	3.31951e-09	3.426e-08	351.971	926.82
KIF11	1.28207	0.000269473	0.000922595	163.634	400.487
ADAP2	1.28185	1.95249e-06	1.09653e-05	643.96	1572.99
SLC27A2	1.28133	0.000855784	0.00259218	34.4539	83.167
MIR1255A	1.28042	0.0038411	0.00975567	4.82703	11.6289
FGD4	1.28041	3.40299e-16	1.45247e-14	2775.32	6956.23
AGPAT2	1.27938	4.64995e-10	5.76204e-09	81.1256	205.898
PLXNB3	1.27849	0.0169015	0.0355288	11.9559	30.4021
PARP11	1.2783	7.61267e-05	0.000295925	929.745	2269.97
BCL2A1	1.27809	4.16328e-08	3.40128e-07	11366.1	30533.1
IFI27L2	1.27782	5.09199e-06	2.56967e-05	81.8816	198.845
ATP11A-AS1	1.27761	2.68198e-05	0.000115112	30.5234	73.0219
FAM19A2	1.27756	0.000205196	0.00072051	126.134	356.019
TMEM60	1.27719	3.34699e-07	2.26198e-06	232.129	528.123
ERLIN1	1.27663	8.08471e-06	3.91338e-05	1060.01	3385.62
LAPTM4A	1.27576	3.49882e-21	4.02407e-19	3298.57	8188.9
NFKBIE	1.2754	1.10958e-06	6.63915e-06	739.31	1821.19
FMNL2	1.27375	0.000233918	0.000812336	327.734	789.812
LOC101928694	1.27309	0.000614432	0.00192959	22.7833	61.9525
TMEM150B	1.27205	5.67312e-05	0.000226442	170.017	397.389
MTHFD2	1.27082	5.77968e-07	3.68316e-06	967.65	2398.9
SLC22A4	1.2705	1.19634e-12	2.45231e-11	696.949	1760.74
DRAM1	1.27007	2.45111e-19	2.02054e-17	700.082	1719.51
KLF4	1.27004	5.32218e-05	0.000213722	1446.12	3482.98
ROMO1	1.26998	8.15535e-07	5.03827e-06	34.4617	87.137
CTNNAL1	1.26959	4.19241e-05	0.000172909	98.0346	236.294
CLEC4G	1.26917	0.00460056	0.0114179	9.33182	22.4285
LRRN1	1.26874	0.0016696	0.00470068	122.055	286.856
RAB33B	1.26865	1.67739e-13	4.08854e-12	1324.6	3250.54
OGFR-AS1	1.2673	1.34574e-05	6.20295e-05	10.4835	27.9415
MGLL	1.26588	0.000306448	0.00103444	263.293	639.191
PGS1	1.26556	2.96367e-15	1.04638e-13	1821.06	5061.63
LINC00462	1.26494	0.0118816	0.0262492	3.05989	7.9215
CASP1	1.26491	4.05465e-10	5.0834e-09	8901.51	21290.2
SLC22A1	1.26489	2.56921e-06	1.39832e-05	234.491	618.113
C2orf48	1.26385	0.000986384	0.00295147	18.4949	44.2479
BEAN1-AS1	1.26367	8.77249e-05	0.000336852	48.7088	123.789
GPD2	1.26348	1.09453e-09	1.25509e-08	1630.54	3941.85
C3orf70	1.26341	0.00162302	0.00458432	5.67498	14.4198
RELB	1.26276	5.84015e-12	1.04249e-10	415.552	1052.97
BBC3	1.26268	4.94087e-05	0.000200085	48.9015	125.952
AGFG1	1.26181	8.17506e-18	4.86125e-16	6226.37	15666.7
BEND7	1.26096	0.00130716	0.00378569	134.75	324.83
FAM65C	1.26066	8.75601e-05	0.000336353	102.573	246.952
APOBR	1.26049	5.8031e-22	7.90497e-20	19995.5	50018
LINC01410	1.25919	7.03711e-08	5.49215e-07	1826.07	3982.28
SPTLC2	1.25909	9.5333e-10	1.11176e-08	4479.62	11124.7
ALDH4A1	1.25899	3.46231e-06	1.82193e-05	68.5646	164.363
DNAJC25	1.25699	5.26243e-12	9.48176e-11	413.857	1046.54
LOC101926944	1.25635	0.00407758	0.0102766	3.54489	9.13213
ABTB2	1.25587	0.000372382	0.00123253	217.709	527.376
JMJD6	1.25429	4.00171e-13	9.09595e-12	2798.04	6918.45
FAM212A	1.25267	0.00671091	0.0159112	8.73838	20.2467
GPR27	1.25195	1.50161e-06	8.6663e-06	139.222	318.663
BAG1	1.25142	3.05665e-14	8.74949e-13	1115.05	2690.51
CHST13	1.24985	0.00281701	0.00745281	10.8563	25.3831
MPP3	1.24981	0.000513336	0.00164054	10.4948	24.9723
NHSL1	1.24957	1.21684e-09	1.38176e-08	94.5913	224.213
UNQ6494	1.24915	0.00290564	0.00765866	9.59435	21.4076
CD300E	1.24914	0.000974595	0.00291938	9423.42	23630.6
MIR4451	1.24879	0.0108586	0.0242344	6.27706	14.2607
CIT	1.24875	0.00138839	0.00399622	70.9504	168.789
TONSL-AS1	1.24859	9.84974e-06	4.67121e-05	6.84293	15.0731
S100A11	1.24857	2.4207e-22	3.63237e-20	13571.6	35383.9
ARL8A	1.24806	9.00926e-47	8.65205e-43	1447.28	3622.6
B4GALT5	1.24765	3.13817e-14	8.94285e-13	8474.1	20038.6
SPI1	1.24747	1.18795e-17	6.87257e-16	5176.18	12756.3
STK3	1.24644	4.48348e-13	1.00133e-11	358.445	895.392
MCL1	1.24448	1.01966e-12	2.12646e-11	102451	256039
DRAXIN	1.24426	0.00599229	0.0144029	8.01726	18.8915
DDN	1.24418	0.000590952	0.00186103	8.58879	20.728
AZI2	1.24374	4.19207e-11	6.54078e-10	1514.18	3912.87
IRF5	1.24333	4.72754e-08	3.82324e-07	974.812	2289.18
NEK5	1.24286	0.00641437	0.0152874	3.78538	9.74321
FLJ45079	1.24085	4.41908e-06	2.26158e-05	24.6774	57.1162
MED4-AS1	1.23874	7.28023e-08	5.65661e-07	18.7217	36.6015
SPINK8	1.23782	0.00214887	0.00586437	20.3034	61.8792
FAM89A	1.2376	8.32817e-05	0.000320881	29.8256	92.5676
MXD3	1.23739	1.07973e-14	3.41091e-13	244.212	594.132
PAPLN	1.23676	1.02271e-11	1.75856e-10	855.644	2187.01
HMGB3	1.23638	0.000124397	0.000460805	156.629	354.866
ADCY4	1.23633	3.43738e-24	7.50246e-22	570.27	1428.45
ITGA2B	1.23625	0.0103995	0.0233428	1106.64	2764.36
RGCC	1.23598	0.000609435	0.00191453	505.305	1186.99
LINC00173	1.23549	1.90006e-08	1.67483e-07	446.671	1103.78
MIR23A	1.23243	0.0200989	0.0412435	15.7738	35.5469
NSUN7	1.2321	0.000109979	0.000412653	468.15	1502.02
LPP-AS2	1.23209	2.48835e-11	3.98281e-10	47.8941	117.567
POU5F1	1.23067	1.11669e-05	5.23386e-05	63.0744	146.425
CNTLN	1.23014	3.33925e-10	4.25849e-09	221.542	515.734
LGALS3	1.22972	3.995e-08	3.27076e-07	960.215	2213.62
ANKRD18A	1.22962	0.00458419	0.0113822	93.0078	226.134
DBN1	1.22944	3.92314e-07	2.60643e-06	243.905	558.721
GRPEL1	1.22901	1.28711e-19	1.12884e-17	1183.01	2715.4
CNIH4	1.22886	7.4963e-14	1.97777e-12	869.499	2213.27
GCH1	1.22849	6.41605e-05	0.000253149	1797.68	4195.63
ZNF319	1.22847	1.23981e-25	3.55418e-23	941.604	2408.3
ZNF117	1.2277	1.47019e-06	8.51053e-06	5715.21	13231.1
MROH6	1.22656	5.6411e-06	2.82158e-05	118.492	318.717
XRN1	1.22619	1.72462e-05	7.74122e-05	8752.69	20932.4
STX1A	1.2245	9.99504e-05	0.000378648	97.2216	252.593
KLF6	1.22406	5.11619e-16	2.06443e-14	27095.6	64113.2
GLRX	1.22348	3.55454e-09	3.62956e-08	3555.75	8127.76
GCA	1.22275	4.40419e-12	8.08712e-11	20946.6	47597.5
ZBTB43	1.22192	4.69803e-22	6.68407e-20	2559.84	5841.17
ITGA9-AS1	1.22127	0.00525889	0.0128231	19.6946	47.4372
DYSF	1.22061	3.09031e-13	7.16854e-12	12680.4	28707.4
NUF2	1.21984	0.000274218	0.000937005	64.8301	149.286
SERPINB1	1.21976	4.42077e-14	1.21647e-12	9736.94	24422.6
LOC400927-CSNK1E	1.2194	0.000297074	0.00100687	9.38179	23.125
ORC6	1.21936	0.000138711	0.000508244	61.92	137.563
BEAN1	1.21911	0.000194733	0.000688683	100.366	239.723
NME8	1.21894	6.00783e-09	5.8397e-08	507.266	1234.52
CLU	1.21866	0.00102825	0.00306052	1989.08	4809.88
SCARB2	1.21842	4.52552e-07	2.96357e-06	2498.96	5799.95
HORMAD2-AS1	1.21829	8.16131e-09	7.6878e-08	39.8113	96.1729
SNORD1B	1.21766	0.000458584	0.00148333	8.76156	21.5718
GLMP	1.21761	7.55012e-07	4.70066e-06	394.314	947.159
LOC100132077	1.2174	0.0114358	0.0253665	26.9131	55.6911
SPARCL1	1.21607	0.00368356	0.00940702	6.6302	16.54
COQ10B	1.21601	7.88019e-22	1.03668e-19	1848.1	4477.37
ARHGEF37	1.21573	0.0110159	0.0245426	8.70136	20.9465
GPR3	1.21531	3.92113e-05	0.000162558	49.0802	101.843
RGS19	1.2141	8.78724e-18	5.17719e-16	714.038	1663.68
ASAP1-IT2	1.21334	5.06752e-07	3.27166e-06	31.7203	80.4139
LOC101927730	1.21308	0.0045953	0.0114063	41.1345	102.59
ABCD1	1.21298	8.61579e-07	5.29039e-06	257.74	586.996
MAPK14	1.21268	8.11782e-13	1.72477e-11	8245.94	21121
XK	1.21257	0.00590583	0.0142309	190.43	437.729
IRF2BPL	1.21108	5.1524e-07	3.32199e-06	668.819	2013.16
TIMP1	1.21029	3.31006e-06	1.75141e-05	2936.19	7156.07
SNAI1	1.21018	0.00244914	0.00658556	14.7818	36.5473
RNF10	1.21004	1.34921e-12	2.74226e-11	7800.55	20156.7
VSIG10	1.20942	0.0200737	0.0412006	184.831	431.314
FCER1G	1.20925	2.10195e-10	2.79973e-09	10295.1	25113.6
RBCK1	1.20921	5.70635e-08	4.54026e-07	1751.4	4072.66
SH3GLB1	1.20851	1.10664e-23	2.26119e-21	8878.23	22634.3
FAS-AS1	1.20773	1.00943e-06	6.09692e-06	64.1907	158.014
GJB5	1.20732	0.00146874	0.00419669	5.50393	13.5675
TTC25	1.20681	2.04142e-07	1.45221e-06	23.1462	52.6666
NXN	1.20614	0.0119427	0.0263689	15.8541	37.9101
FABP5	1.20591	1.29725e-06	7.61966e-06	131.683	302.425
CSRNP1	1.20338	8.99598e-07	5.49399e-06	6357.46	15329.5
BCL6	1.2026	6.23106e-09	6.03226e-08	23218.6	52465
CYSLTR1	1.20188	8.07622e-05	0.000312091	1789.27	4006.96
UBE2C	1.20163	4.38322e-05	0.000180044	76.4404	171.455
RNF144B	1.20107	6.74128e-08	5.28921e-07	4168.82	11613.4
FAM198B	1.20075	1.05321e-05	4.95321e-05	1850.47	4235.31
LOC101927851	1.20034	1.62036e-05	7.32631e-05	239.522	569.946
TXN	1.19879	7.07733e-13	1.51206e-11	1732.41	4365.38
SLC22A16	1.19807	0.00986324	0.022277	58.5212	123.828
COX5B	1.19793	1.78036e-13	4.32306e-12	330.857	792.373
ANXA1	1.1972	2.22217e-09	2.37911e-08	14643	34317.3
CD68	1.1971	2.26974e-06	1.25165e-05	8243.87	19032.7
PDLIM7	1.19596	1.04946e-12	2.18622e-11	1799.08	4409.43
SHISA4	1.19528	0.000115015	0.000429534	18.9377	43.3672
LINC01352	1.19506	0.000386304	0.00127465	7.5122	17.9121
STAR	1.19423	2.26248e-07	1.59464e-06	18.8358	45.1419
KBTBD6	1.19418	0.00255724	0.0068427	244.376	569.642
HSPA7	1.19244	0.000626862	0.00196317	1040.83	2385.58
LINC00398	1.19243	0.000415891	0.00136052	17.3215	43.6544
ROPN1L	1.19133	2.17981e-09	2.33767e-08	206.166	481.841
BLVRB	1.19069	3.31351e-05	0.000139659	169.343	392.268
IL15RA	1.19042	6.1249e-08	4.8392e-07	187.052	426.567
RIOK3	1.18979	4.54461e-27	1.727e-24	6289.89	14437.9
MIR3605	1.18898	5.89641e-05	0.000234671	42.3303	105.357
SMPDL3A	1.18894	0.000149897	0.000545068	254.993	570.728
CYSTM1	1.18879	1.54523e-07	1.12892e-06	1441.35	3512.72
UBTD1	1.1887	1.33596e-05	6.16258e-05	38.4539	91.1777
IL18	1.18852	5.8814e-11	8.79098e-10	243.423	568.723
GJA4	1.1871	0.0137634	0.0297628	3.83322	8.22633
ZNF705A	1.18613	0.00642947	0.0153196	6.40601	16.7326
FNDC3B	1.18596	2.32567e-14	6.85109e-13	5286.12	12581.7
LINC00202-2	1.18507	0.000178632	0.000637494	20.0562	37.0492
C5orf56	1.18423	7.31592e-06	3.57458e-05	771.969	1827.02
P4HA2	1.18389	0.000503933	0.00161425	9.93597	24.6703
ZNF396	1.18347	1.35909e-05	6.25696e-05	90.5652	236.726
OPRM1	1.18218	0.00394554	0.00998576	5.57345	13.1699
PDE1B	1.18116	9.52554e-14	2.46241e-12	689.714	1576.11
TMEM252	1.18076	0.00340001	0.00877271	70.9286	100.644
ADAR	1.1801	8.20023e-11	1.18512e-09	37416.6	86103.2
CSRP2	1.17975	0.0030191	0.00790643	9.82499	21.4999
SLITRK4	1.17926	0.000166134	0.000597442	111.226	246.791
GNB4	1.17824	3.14236e-10	4.03175e-09	3879.28	8637.12
ZNF296	1.17655	0.000148192	0.000539486	47.77	102.182
RP2	1.17635	5.20071e-33	9.08091e-30	3905.87	8867.6
SLC22A20	1.17572	0.000119547	0.000444644	16.4974	37.6311
CHMP2B	1.17465	3.09885e-21	3.62925e-19	1738.26	4127.08
TMEM62	1.17437	1.14007e-06	6.79973e-06	545.376	1214.05
PF4	1.17415	0.00222962	0.00606578	626.677	1402.43
PLP2	1.1729	4.49554e-14	1.23528e-12	1721.04	4126.66
PSORS1C3	1.17287	0.00672121	0.0159336	23.0629	53.2531
LONRF3	1.17225	3.24321e-06	1.72088e-05	443.084	1089.99
KLHL2	1.17225	1.9434e-11	3.18683e-10	3349.06	8801.13
ACOX2	1.17206	0.00837598	0.0193502	7.19863	16.4292
C8orf88	1.17148	0.000746796	0.00229725	9.81674	22.3197
MIR644A	1.17105	2.34585e-07	1.64741e-06	24.9623	46.2916
CLP1	1.17086	6.5438e-22	8.72824e-20	1080.08	2411.46
NFASC	1.16957	7.2771e-06	3.55924e-05	10.9919	25.7054
PCNA	1.16927	2.57751e-05	0.0001111	372.555	844.352
CD59	1.16896	6.39182e-09	6.15995e-08	2762.2	7119.8
C6orf1	1.16867	9.50381e-12	1.64302e-10	143.395	330.897
LRRC3	1.16862	5.33466e-06	2.68227e-05	22.3613	49.8794
PLIN5	1.1685	3.84602e-07	2.56139e-06	462.091	1232.97
MN1	1.16767	2.91092e-06	1.56392e-05	33.0239	71.1267
RAD51	1.16764	0.000456158	0.00147598	38.1699	85.3198
LYSMD2	1.1665	0.000161434	0.000582155	650.025	1480.61
DOK3	1.1661	4.57276e-19	3.48527e-17	6655.48	16140
MIR320E	1.16345	3.62956e-06	1.8985e-05	72.6538	165.504
SLC6A13	1.16323	5.25183e-06	2.64547e-05	16.6877	39.7495
LGALS1	1.16296	1.11887e-08	1.02922e-07	1726.46	3888.23
LOC100130476	1.16289	8.475e-05	0.000326146	414.821	798.726
NR4A3	1.16242	0.00170317	0.00478256	205.004	246.408
TLR7	1.16168	0.00337828	0.00872132	613.97	1434.06
CENPF	1.16153	0.00192318	0.00530954	236.065	527.865
PPP1R2P3	1.16054	0.00114616	0.00337384	7.78762	16.9555
GSG2	1.15983	0.00411338	0.0103519	34.3945	77.2438
LOC101928674	1.15912	0.000432403	0.00140676	26.3361	68.766
ALDH3B1	1.1591	5.00966e-10	6.15614e-09	527.938	1210.13
GINS1	1.15866	0.0017001	0.00477531	29.7222	67.0413
ST3GAL4-AS1	1.15803	0.000222656	0.000776426	150.302	369.299
ALPK3	1.15691	1.90711e-07	1.36373e-06	97.929	235.474
H3F3C	1.15652	0.0129129	0.0282159	13.8368	31.2734
SCAND1	1.15641	3.88101e-06	2.01249e-05	57.4611	126.729
HSP90AB4P	1.1556	3.60475e-05	0.000150678	23.5116	53.5031
SATB2	1.1552	1.75657e-05	7.87547e-05	28.9845	64.4975
SRBD1	1.15497	6.31532e-11	9.41757e-10	1312.03	3027.5
FCN1	1.15417	5.45905e-06	2.73837e-05	18506	39984.9
FAR2	1.15272	9.93251e-09	9.22057e-08	1210.53	2709.97
EGF	1.1527	0.00462497	0.0114681	162.934	363.227
LOC100288846	1.15217	2.51933e-05	0.000108837	7.37317	17.4557
PLK4	1.15081	8.4332e-05	0.000324732	130.718	277.876
ABLIM3	1.15014	0.00397798	0.0100612	463.344	1058.66
LOC399715	1.15013	1.25565e-06	7.39337e-06	261.603	624.799
ATG4D	1.14989	4.29258e-13	9.63172e-12	304.631	680.564
C15orf39	1.14948	1.48985e-08	1.34345e-07	4397.55	9883
BTN1A1	1.149	5.42316e-05	0.000217322	16.0327	32.6473
PLTP	1.14891	2.66692e-05	0.000114569	28.8654	65.7563
FAM129B	1.14871	0.000190385	0.000675172	497.824	1106.6
IRAK2	1.14854	5.08291e-06	2.56576e-05	279.918	663.555
C1GALT1	1.14827	3.7277e-08	3.06629e-07	4789.1	10746.2
LRFN4	1.14756	0.00333676	0.00863154	7.4405	16.3009
FCGR2C	1.14731	0.001018	0.0030333	2348.05	5324.29
SBNO2	1.14679	6.9229e-13	1.48071e-11	2707.99	6281.95
MYL12A	1.14636	2.47572e-13	5.87778e-12	7782.27	18432.5
SLC4A11	1.14623	0.00130216	0.00377404	5.37804	12.0912
CD300C	1.1461	0.000125275	0.000463347	454.688	980.72
SMCHD1	1.14579	1.09808e-09	1.25765e-08	61725.7	141119
CDHR5	1.14519	0.000431565	0.00140517	16.5933	36.8283
RGPD1	1.14489	0.0130004	0.0283881	42.8975	100.572
YOD1	1.14442	6.69333e-11	9.88153e-10	3730.94	8059.31
CIR1	1.14346	1.13933e-11	1.94517e-10	5013	11814.5
AP1M2	1.14317	0.000109975	0.000412653	47.9311	113.968
RPA4	1.14311	2.54694e-05	0.000109906	12.1809	26.8649
HSPA6	1.14209	1.17092e-05	5.47038e-05	4573.84	8146.96
BST1	1.14171	4.84866e-11	7.44194e-10	2992.44	6722.46
TMEM158	1.14141	0.0233739	0.0469408	22.6216	51.1251
LOC100996342	1.14137	0.000200862	0.000706973	8.30172	18.9624
CFAP54	1.1403	0.000939933	0.00282215	49.919	119.196
RNF122	1.14019	2.76724e-09	2.89491e-08	400.852	941.691
NUB1	1.14012	1.0229e-05	4.8237e-05	4261.69	9618.8
OR52K1	1.13877	0.000482629	0.00155535	26.7832	55.7572
PRC1-AS1	1.13717	4.89783e-05	0.000198809	29.1139	46.155
TBC1D2	1.13707	5.37236e-11	8.11217e-10	376.453	817.118
FBXL5	1.13697	1.00768e-15	3.89426e-14	19895.5	45370.5
NINJ1	1.13686	5.30609e-08	4.25351e-07	2454.74	5700.95
PRRG2	1.13427	0.000168239	0.000604107	7.16604	15.3913
F5	1.13324	1.56008e-06	8.97116e-06	5063.16	11345.4
KLF11	1.13239	2.78689e-07	1.92176e-06	1950.25	3948.99
GTPBP1	1.13137	1.51065e-15	5.65596e-14	4683.5	10653.9
BLOC1S2	1.13029	3.4838e-21	4.02407e-19	1789.61	4038.06
SDF2L1	1.12929	0.00336008	0.008686	31.2145	69.0372
TMEM70	1.12924	4.8814e-09	4.85034e-08	368.475	854.06
CYB5R2	1.12897	0.00841045	0.0194228	32.2867	72.0258
MYB	1.12894	0.00157857	0.00447324	236.376	563.527
S1PR3	1.12817	0.00014242	0.000520249	260.582	555.354
LOC101927780	1.12715	0.00160504	0.00453955	110.39	224.867
RNF138	1.12605	1.09389e-14	3.44433e-13	4144.19	8913.04
FMN1	1.12604	0.00585914	0.0141324	369.062	859.487
CHIC2	1.1252	1.88896e-16	8.51674e-15	822.137	1999.3
MCTP2	1.12391	2.25291e-08	1.95888e-07	7388.26	16907.7
TCEB2	1.1233	8.50937e-06	4.10037e-05	410.733	931.766
OAZ1	1.12273	3.55049e-08	2.94575e-07	6269.55	13951.3
NLRP3	1.12242	1.37357e-06	8.02867e-06	2206.23	4931.23
ZNF230	1.12241	5.2192e-08	4.19085e-07	563.216	1329.21
CFAP43	1.12109	7.87684e-06	3.82433e-05	20.2542	46.0043
KCNE5	1.12108	0.00644376	0.0153469	5.82878	13.325
ITPRIP	1.12098	1.31669e-20	1.35239e-18	8701.56	19703.7
BIN3-IT1	1.12082	1.57641e-05	7.15457e-05	23.2614	53.1041
INAFM1	1.12039	4.26357e-06	2.19428e-05	74.4553	172.363
C10orf11	1.12	3.94205e-06	2.04083e-05	45.35	98.4393
CHRNB2	1.11907	0.00393691	0.00996656	56.0165	116.388
SLIT1	1.11685	7.63772e-06	3.71952e-05	85.9501	191.054
CYP1B1	1.1168	0.00189609	0.00524531	1578.71	4579.14
ICAM1	1.11662	2.94976e-06	1.58257e-05	3497.08	8330.38
PTGDS	1.11584	0.0169276	0.035572	78.2383	170.362
CDKN1C	1.11527	0.0228667	0.0461069	50.155	119.969
DISC2	1.11471	0.0182192	0.0379046	4.57834	10.5497
C9orf89	1.11453	3.74046e-10	4.72962e-09	498.112	1106.23
DHDH	1.11434	0.00378208	0.00961896	6.31617	14.2597
VSTM1	1.11415	0.00408608	0.010294	422.072	902.435
PTEN	1.11394	4.64504e-15	1.57907e-13	19446.5	44450.1
SNX10	1.1123	4.0826e-16	1.70097e-14	5723.08	12723.4
BCAT1	1.11165	0.00691757	0.0163426	365.975	861.996
LINC01003	1.11132	2.54707e-07	1.77445e-06	47.6777	107.27
TRPV5	1.11129	0.000499713	0.0016018	105.453	224.246
MIR637	1.11126	0.0017862	0.00498582	15.1848	31.9313
LINC01578	1.1109	4.27644e-15	1.46413e-13	5049.87	10401.2
SPATA5L1	1.11033	6.08555e-09	5.90032e-08	333.708	757.904
TAP1	1.1099	1.17852e-05	5.50347e-05	8103.22	18152
LINC01187	1.10986	0.00555216	0.0134664	20.6313	45.3619
MTSS1L	1.10977	0.0013503	0.00389945	60.9952	118.812
MED12L	1.10875	0.0003052	0.00103077	150.902	334.72
USB1	1.10741	1.5468e-17	8.76382e-16	3324.65	7532
GRASP	1.10622	4.25649e-05	0.000175288	840.863	1190.71
FITM1	1.10609	4.371e-05	0.00017958	20.9905	49.3467
CBX6	1.1055	1.13794e-12	2.34763e-11	3180.09	6921.07
DRC7	1.10383	0.0176776	0.036934	41.3203	111.775
CNTD2	1.10358	0.0195177	0.0402013	4.60746	9.72203
HN1	1.10262	1.26158e-16	5.88136e-15	1478.37	3278.12
DPRXP4	1.10239	1.69987e-07	1.22973e-06	72.442	155.623
SPRY1	1.10237	0.00480007	0.0118411	59.2355	157.251
JUNB	1.10209	0.00182292	0.00507284	1138.58	2427.64
BATF3	1.10114	0.00884623	0.0202732	26.6583	55.7302
ADM2	1.101	8.24854e-05	0.000318068	29.2102	71.7506
TMEM170B	1.10093	2.82297e-11	4.49591e-10	6095.57	13253.1
OTUD1	1.1009	6.3853e-09	6.15675e-08	1375.67	3086.21
TRIM38	1.10079	3.22676e-08	2.70639e-07	8183.57	17999.3
HIST1H1C	1.10055	0.00231957	0.00628113	368.455	895.738
NFE2	1.10008	5.96103e-10	7.20992e-09	5182.26	9909.86
CDC42BPA	1.09991	3.78922e-05	0.000157532	84.3003	180.051
POU5F1P3	1.09989	4.38439e-07	2.88098e-06	222.767	487.644
DDIT3	1.09976	7.85224e-08	6.07157e-07	2436.39	5535.01
CENPE	1.09936	0.00204992	0.00562229	114.105	244.343
ANKRD33B	1.0992	1.75566e-07	1.2658e-06	616.427	1371.42
CARD6	1.09862	2.39534e-08	2.0696e-07	1043.08	1960.93
APOL1	1.09843	0.00119578	0.00350273	3150.11	6672.49
C9orf47	1.09804	0.000690419	0.002143	84.0183	163.197
ID2-AS1	1.09759	2.58041e-07	1.79343e-06	26.3481	57.2215
CLEC18A	1.09741	0.000827526	0.00251532	66.0122	152.44
VPS9D1	1.09735	2.33246e-06	1.28255e-05	475.339	1109.9
LOC102546294	1.09728	2.69282e-05	0.0001155	27.8281	64.0418
MCM2	1.09667	0.0010789	0.00319595	153.941	328.897
FKBP9	1.09565	3.51013e-08	2.92237e-07	196.226	410.681
FANCA	1.09531	8.1638e-06	3.94868e-05	606.834	1300.23
MSRB1	1.09528	2.97699e-10	3.85328e-09	5171.48	10757.5
MIR593	1.0952	0.00311184	0.00810979	7.15104	12.1603
TRIB1	1.09505	3.51389e-08	2.92423e-07	6127.65	14404
PIM1	1.09496	1.94166e-07	1.38638e-06	6980.91	15431.7
NCF1	1.09484	8.63842e-08	6.63938e-07	15186.9	31574.6
HIST2H2BC	1.09403	8.82441e-05	0.000338719	49.5175	102.655
EXOSC4	1.09399	4.86919e-05	0.000197818	23.5524	55.7674
MCM4	1.09393	0.000252752	0.000871564	383.586	804.159
FAM169B	1.09188	0.0120491	0.0265733	12.8991	25.1692
NCF1C	1.09166	1.91035e-06	1.07539e-05	7023.2	15704.1
CSTB	1.09162	5.17212e-12	9.34534e-11	615.105	1354.83
MGAM2	1.09129	0.000663692	0.00206873	1062	2036.41
PAQR4	1.09125	8.15098e-06	3.94347e-05	44.7065	95.2301
FAM110B	1.09063	1.65586e-05	7.46927e-05	39.2155	87.7679
PNP	1.08912	4.96708e-05	0.000200932	1427.73	3061.77
RDH12	1.08847	0.000549014	0.0017444	21.4382	39.2048
HIF1A-AS2	1.08835	0.0172528	0.0361564	20.1547	45.6284
TTC7B	1.08748	8.87842e-05	0.000340579	153.71	325.961
ACVRL1	1.08667	0.0021397	0.00584347	28.8219	59.4116
MAPK6	1.08657	4.63241e-13	1.03099e-11	1450.2	3016.88
ZNF414	1.08651	1.63408e-05	7.3797e-05	102.645	217.905
CNGB3	1.08637	0.00319273	0.00830032	4.60096	9.62877
ANKRD9	1.0859	0.00206902	0.00567062	32.7137	66.3507
GDF15	1.08556	0.00137153	0.00395303	13.8403	29.1055
CCDC36	1.08554	7.82658e-06	3.80185e-05	57.9109	134.437
OSGIN1	1.08524	0.000205487	0.00072127	27.5615	61.9871
PQLC1	1.08319	1.64091e-07	1.19112e-06	309.386	704.765
SERTAD3	1.083	8.90039e-13	1.87549e-11	788.679	1722.88
CCNL1	1.08286	2.25495e-11	3.65184e-10	18680.1	40393.9
PTPRN2	1.08241	0.00144105	0.00412984	349.892	704.254
TUBA1C	1.0822	1.05107e-10	1.48988e-09	1149.99	2447.17
TOM1	1.08157	2.71692e-15	9.6648e-14	1879.14	4264.71
GSDMD	1.08152	8.95531e-05	0.000343323	642.593	1355.83
EPHB1	1.08138	0.000563089	0.00178333	461.796	1009.47
COL8A2	1.08126	0.00109046	0.0032267	46.3925	97.5064
RIT1	1.08087	1.42251e-19	1.22521e-17	4892.5	10917.3
RAPGEF3	1.08009	0.0101194	0.0227857	149.817	356.578
CRISPLD2	1.07995	2.40765e-09	2.55632e-08	4067.43	9306.17
TSHR	1.07922	0.0229703	0.0462901	17.6881	37.8708
HCFC1R1	1.07905	6.87518e-07	4.31259e-06	76.7603	163.708
NOXRED1	1.07788	1.19573e-07	8.92594e-07	85.1155	212.263
LINC01176	1.07786	1.78036e-07	1.28121e-06	193.558	435.981
RAP2C	1.07778	5.16782e-24	1.09075e-21	5059.26	11144.1
TBK1	1.07774	9.91886e-23	1.61451e-20	2575.59	5590.92
TLR10	1.07687	3.85164e-06	1.99942e-05	1206.2	2763.31
SLC9A7P1	1.07631	0.000865517	0.00261836	183.562	391.008
JPX	1.07583	2.25826e-06	1.24675e-05	405.437	879.55
MSRB2	1.07577	9.2275e-06	4.40987e-05	229.78	533.062
CNEP1R1	1.07575	1.17301e-14	3.64565e-13	1846.73	4027.9
LYL1	1.07568	2.48021e-06	1.35411e-05	54.2014	106.646
GCNT2	1.07527	1.51685e-05	6.90708e-05	406.233	852.658
SMAD1	1.07507	1.38774e-05	6.37662e-05	73.9639	156.927
GP9	1.07483	0.0140113	0.0302206	65.183	133.536
TSPO	1.07399	3.19942e-05	0.000135176	254.694	569.972
HIPK1-AS1	1.07359	0.00039154	0.00129038	21.3842	41.1834
ANXA4	1.07313	5.13747e-12	9.309e-11	983.523	2076.84
NDUFB6	1.0723	1.78547e-05	7.97708e-05	361.435	761.624
GJD3	1.07148	0.000241181	0.000835262	21.8103	44.691
CST7	1.07083	0.000951192	0.00285127	1821.53	4368.59
CCT6B	1.07018	5.36257e-06	2.69348e-05	57.6911	109.813
CENPN	1.06994	8.20906e-06	3.96957e-05	100.842	211.003
STAU2-AS1	1.0695	0.000392932	0.00129407	9.85345	21.2764
RRAS	1.06911	2.29365e-05	9.99188e-05	86.3127	184.767
CYYR1	1.06891	0.018868	0.0390389	23.2639	73.1911
MAP2K3	1.06871	2.70965e-18	1.79463e-16	2624.25	5898.73
ST3GAL2	1.06833	1.4863e-14	4.53852e-13	1299.11	2859.1
BAK1	1.0669	3.39036e-06	1.78799e-05	1115.74	2414.41
TRIM21	1.06599	2.05062e-06	1.14495e-05	2713.03	5469.95
C5	1.06565	0.000586759	0.00184995	278.98	602.658
CEBPB-AS1	1.06476	3.95874e-08	3.24384e-07	182.842	392.331
MIR4434	1.06471	0.00015176	0.000550804	27.9686	57.9044
KCNQ4	1.06469	0.000587776	0.00185285	10.0892	21.8369
QPCT	1.06439	6.24062e-06	3.08768e-05	3692.36	7649.72
UBOX5-AS1	1.06423	3.65861e-08	3.01981e-07	146.577	281.541
C2orf47	1.0638	7.14467e-12	1.26128e-10	140.197	278.407
TDRD9	1.06341	0.00327166	0.00848371	488.567	1530.36
HSH2D	1.06334	3.47766e-05	0.000145905	9835.14	20841.4
CTSA	1.06312	4.77734e-09	4.75432e-08	3828.77	8344.97
MYD88	1.0608	4.69077e-14	1.28159e-12	9511.18	19872.4
AP3S1	1.06	3.34266e-19	2.64307e-17	1178.3	2568.73
CHPT1	1.05984	2.29527e-06	1.26355e-05	946.378	2053.18
HMGN2	1.05945	2.14041e-08	1.86613e-07	4677.83	9982.86
ZNF281	1.05886	1.70392e-14	5.11362e-13	4130.61	9594.3
LIN7A	1.05802	2.8151e-07	1.93798e-06	1114.82	2341.1
SELL	1.05778	6.67506e-08	5.24582e-07	73832.1	151667
CSNK1G2-AS1	1.05705	5.48564e-07	3.51678e-06	112.925	245.184
ABCC2	1.05697	5.19751e-07	3.34546e-06	331.999	899.662
CLEC2B	1.05645	3.20798e-08	2.69226e-07	6289.29	13541.7
MIR4257	1.05632	0.000215262	0.000752829	300.572	601.962
LINC00900	1.05588	0.0184721	0.0383354	7.56021	15.1495
CCDC85B	1.05551	0.00608169	0.0145959	9.27073	20.8299
NT5DC2	1.05505	0.017889	0.0372864	76.1459	157.978
DGCR6	1.05391	0.00165163	0.00465555	9.55373	20.0095
LDLRAD3	1.05347	0.000115904	0.000432602	168.966	350.817
MBOAT2	1.05338	3.19003e-08	2.6791e-07	1819.15	4007.25
PTGR1	1.05325	0.001196	0.00350284	23.0693	50.6336
BACH1	1.05306	5.74985e-12	1.02828e-10	15111.6	31769.6
ALKBH4	1.05268	2.71295e-07	1.87303e-06	244.025	551.833
DNASE2	1.05184	7.07628e-08	5.51376e-07	751.547	1564.62
CCDC30	1.05121	3.75508e-07	2.50772e-06	112.186	248.343
GBP3	1.05074	0.00574369	0.0138766	1806.74	3856.62
ALAS1	1.05055	2.65845e-12	5.12659e-11	1247.55	2580.65
C19orf38	1.05001	2.12788e-12	4.17042e-11	1721.12	3598.13
LILRB1	1.04993	0.00103572	0.00308134	2336.37	5029.26
GPBAR1	1.04968	0.000337394	0.00112917	123.759	251.516
PEAR1	1.0481	0.00762407	0.0178318	153.123	321.518
EXOC6	1.04766	3.41601e-19	2.68899e-17	1433.07	3181.14
STX11	1.04753	2.99129e-07	2.04534e-06	3499.51	7474.72
HDAC4	1.04744	2.90521e-15	1.02763e-13	1649.55	3563.49
CCDC173	1.04707	0.0242479	0.0484883	19.6381	47.9388
HMOX1	1.04685	3.47105e-06	1.82551e-05	986.755	2037.67
ITGAM	1.04679	1.60113e-22	2.46022e-20	15464.6	32031.3
TNK2	1.04664	5.48652e-06	2.74888e-05	1803.24	3707.61
OIT3	1.04658	0.0014914	0.00425322	7.28571	14.7491
C4orf33	1.04658	1.13063e-08	1.03805e-07	774.488	1628.3
CHRNA2	1.04617	0.00246377	0.00661564	25.4404	54.2085
RILPL2	1.04499	1.3775e-14	4.24681e-13	2514.26	5566.73
SEC61B	1.04475	7.51716e-07	4.68165e-06	524.872	1106.35
WASF1	1.0442	0.00135526	0.00391084	72.7778	153.09
CLIC4	1.04419	1.01701e-07	7.70564e-07	1280.2	2660.53
FOXN2	1.04327	3.1838e-16	1.3711e-14	4155.56	8671.74
LILRB2	1.04119	3.47522e-09	3.55803e-08	8741.26	16903.4
C19orf24	1.04099	0.00453373	0.0112771	16.1654	33.1003
DPYD-AS2	1.03996	0.000421722	0.00137659	28.687	60.6111
C17orf58	1.03963	2.21444e-11	3.60142e-10	45.2202	93.9536
RNF217	1.03937	3.38168e-05	0.000142158	220.612	450.082
CKS2	1.03892	0.00145285	0.00415933	84.4557	170.026
PLIN4	1.03856	9.60808e-06	4.56901e-05	908.927	2142.33
PIH1D2	1.03777	0.0106284	0.0237946	3.46455	8.08323
NUAK2	1.03655	1.2388e-05	5.7542e-05	3485.47	7490.21
LOC101927588	1.03616	0.0023854	0.00643851	6.97019	15.2673
MID1IP1	1.03558	2.46767e-06	1.34879e-05	648.642	1300.11
LOC727896	1.03423	1.55148e-07	1.13262e-06	74.4236	160.584
NAMPT	1.03415	1.60651e-07	1.16835e-06	190188	422562
OSCAR	1.03324	5.78546e-12	1.03369e-10	2951.89	6101.3
USP25	1.03301	2.96651e-07	2.02984e-06	4520.48	9587.58
EMILIN2	1.03263	3.29972e-06	1.74739e-05	3534.66	7302.67
DNM1	1.03219	0.00157641	0.00446843	38.5836	79.3192
RNASE4	1.0319	0.000264054	0.000905819	92.4766	195.712
SLC25A37	1.03164	7.69493e-09	7.28119e-08	13148.7	28433.3
SHE	1.0315	5.30873e-05	0.000213405	43.1394	89.6174
RBM7	1.03115	2.10949e-27	8.80802e-25	1614.67	3335.84
HSPA1B	1.03045	0.000662757	0.00206649	127.024	217.083
ALPK1	1.03036	3.06342e-10	3.94629e-09	6284.54	13394.9
RIPK2	1.03033	0.000126079	0.000466049	924.967	1896.36
TFEB	1.02993	7.94635e-09	7.50372e-08	699.237	1479.63
TTYH3	1.02986	0.000175926	0.000628912	594.257	1213.54
TSEN34	1.02932	4.25706e-11	6.62067e-10	1102.81	2311.48
LINC01545	1.02861	1.18234e-05	5.51729e-05	16.4703	34.4444
LILRB5	1.02836	0.00522696	0.012755	22.6391	51.257
PLBD1	1.02808	1.83439e-06	1.03688e-05	8194.99	16797.9
F12	1.02807	3.64924e-05	0.000152405	61.8284	132.039
SMOX	1.02805	0.00476692	0.0117716	284.884	585.471
ABHD12B	1.02805	0.000137449	0.000504007	257.852	487.94
LOXL4	1.02795	1.87984e-05	8.3579e-05	69.9945	132.649
DGCR10	1.0277	0.00253276	0.00678856	71.2392	153.255
UPK3B	1.02733	0.000152306	0.00055268	24.4738	54.0177
SLC15A4	1.02722	2.35092e-08	2.0358e-07	3885.27	8457.2
NR1H2	1.02707	5.39207e-09	5.29747e-08	954.352	1972.76
ZYX	1.02622	3.33566e-10	4.25701e-09	8268.81	17135.1
RALB	1.02596	1.03926e-15	4.0003e-14	7373.46	15759.3
PHF21A	1.02566	1.08304e-16	5.11105e-15	8653.27	19126.9
RIPK3	1.02566	1.04137e-15	4.0003e-14	1362.24	2822.62
PHF13	1.02537	7.35061e-09	6.99966e-08	665.885	1421.17
FERMT3	1.02509	6.99399e-07	4.37284e-06	2460.9	5162.1
SLC16A3	1.02478	2.01941e-07	1.43761e-06	1496.02	2937.94
ITPK1	1.02464	6.89857e-10	8.22475e-09	3735.63	7783
HTR2B	1.02408	5.43339e-06	2.72621e-05	28.9623	56.0569
MRPL28	1.0233	2.29779e-08	1.99519e-07	286.001	620.92
NOL3	1.02319	2.45083e-06	1.34188e-05	105.814	216.89
PGD	1.02307	1.79129e-10	2.42803e-09	13055.7	28024.6
FHL3	1.02306	2.68165e-05	0.000115112	585.374	1201.94
RELT	1.02303	4.79868e-09	4.77061e-08	3873.76	7883.06
CTRL	1.02285	6.88152e-07	4.31375e-06	757.27	1566.68
COL18A1	1.02227	3.72911e-05	0.000155403	1045.22	2304.8
MYLK3	1.02199	0.00126012	0.00367014	19.238	44.2128
B3GNT8	1.02108	4.60039e-05	0.000188159	151.131	308.301
LOC101927604	1.02103	0.012905	0.0282019	4.96999	7.84209
RNF13	1.02019	3.49857e-14	9.82413e-13	7248.61	15541.3
CCND3	1.02013	2.97201e-12	5.66867e-11	3999.45	8692.83
GPR141	1.01952	6.93635e-09	6.63809e-08	650.64	1332.51
ALOX5	1.01937	3.26826e-12	6.19068e-11	11161.1	22742.7
SCARNA20	1.01934	0.00648564	0.0154323	5.02697	11.9639
HLA-C	1.01842	2.91603e-09	3.03402e-08	51538.7	110227
TOR1A	1.01767	4.61041e-15	1.57007e-13	1211.96	2533.29
MATN1	1.01752	0.00390484	0.00989709	52.5395	94.3734
PPP4R1-AS1	1.01741	0.00602477	0.014472	5.23401	10.6663
ZNF687	1.01728	4.61629e-25	1.16665e-22	1861.77	3990.24
TMEM38A	1.01725	1.05089e-05	4.94355e-05	52.0604	108.714
WARS	1.01676	0.00776691	0.0181152	8486.36	16769.9
MPZ	1.01646	9.97247e-11	1.42093e-09	307.939	664.787
ADORA3	1.01537	0.0193421	0.039891	59.2319	124.974
PLEKHO2	1.01484	2.65309e-12	5.1214e-11	5737.98	11742.5
PHACTR2	1.01457	2.07562e-05	9.14159e-05	1698.41	3434.07
GSN	1.01442	1.76524e-10	2.39442e-09	1975.44	4032.91
WDFY1	1.01439	1.00625e-06	6.0815e-06	3776.84	7612.63
FAM26F	1.01422	0.0175539	0.0367194	164.133	329.332
ARID5A	1.01397	2.44203e-08	2.10426e-07	1226.33	2658.41
MIPEPP3	1.01322	0.000153261	0.000555726	55.5352	109.486
ATP6V0E1	1.01321	1.37751e-23	2.75603e-21	4268.07	9250.17
PFKFB4	1.01254	3.31914e-17	1.75622e-15	3163.06	6537.72
STX10	1.01241	1.18446e-19	1.05324e-17	1424.97	3040.78
TMEM180	1.01158	1.07526e-10	1.5208e-09	211.418	442.808
EFHD2	1.0112	6.73391e-11	9.93381e-10	4027.4	8156.84
ZFAND2A	1.01085	9.55343e-08	7.28435e-07	955.494	1934.64
HRAT92	1.01073	0.0110423	0.0245957	28.5837	56.3306
PI4K2B	1.01064	0.0003768	0.00124607	986.371	1984.68
CMYA5	1.01034	2.46979e-05	0.000106913	24.0292	48.3956
FOXO3	1.0103	9.89882e-15	3.17938e-13	7465.4	15823.6
DDO	1.01022	0.0137836	0.0297964	28.221	57.6909
EDN1	1.00988	0.0024048	0.00647989	66.7323	159.561
ZNF394	1.00888	7.0592e-12	1.24849e-10	4015.67	7570.83
GAPDH	1.00876	1.835e-08	1.62344e-07	27526.8	57098.8
TSC22D3	1.00811	0.000457861	0.00148124	26624.3	59777.5
MAPK8IP2	1.00804	0.00275838	0.00731165	9.05404	18.3851
CUEDC1	1.00799	4.27297e-06	2.19794e-05	445.189	902.442
TRPM4	1.00797	0.0110067	0.0245251	16.5696	34.376
TNFRSF4	1.00748	0.0144441	0.0310184	12.7651	25.4933
SPAG5	1.00727	0.000149982	0.000545176	328.042	640.163
CRB2	1.00723	0.000551286	0.00175046	14.9792	31.7062
FCGR3B	1.00713	0.00118624	0.00347742	126491	239798
CECR6	1.00692	1.68903e-05	7.59925e-05	398.243	785.786
C10orf54	1.00686	1.63983e-12	3.28771e-11	21146.5	46087.3
CORO2A	1.00653	9.73002e-07	5.89913e-06	746.598	1527.39
MEF2A	1.00585	2.41782e-10	3.18731e-09	3453.31	7472.99
TYROBP	1.0054	5.16199e-15	1.74554e-13	4721.95	9462.45
ANXA5	1.00518	1.75972e-07	1.26777e-06	5866.35	11802.6
CCDC17	1.00481	2.17033e-13	5.19123e-12	344.197	753.153
MCTP1	1.00346	1.63646e-17	9.24458e-16	2034.74	4219.86
MFSD10	1.00334	8.63656e-06	4.15433e-05	233.46	464.975
P2RX1	1.00326	5.84468e-08	4.63879e-07	2851.85	5851.33
TAS2R40	1.00318	0.00466101	0.011547	99.4119	204.553
POC1A	1.0028	3.57665e-05	0.000149601	48.021	98.6427
TMEM144	1.00256	0.000145589	0.000531017	203.936	378.029
DISC1-IT1	1.00254	0.00805189	0.0187004	8.28172	16.4466
SMCO4	1.00249	0.00290408	0.00765559	154.997	303.198
STOML1	1.00163	0.00235054	0.00635513	60.5804	128.45
HLA-H	1.00136	0.000179351	0.000639703	393.056	796.437
BIK	1.00085	0.000555064	0.0017613	22.3181	47.2874
PRKD2	1.00017	9.96679e-09	9.24793e-08	3442.42	7163.87
IL11RA	-1.00014	3.58118e-09	3.65288e-08	2075.16	1073.56
HCN2	-1.00018	0.00154576	0.00439062	23.78	11.7173
TUB	-1.0004	0.000313189	0.00105478	267.432	140.862
LMLN	-1.00126	2.8316e-10	3.68472e-09	343.191	167.823
JAKMIP2	-1.00287	0.00847957	0.0195566	247.618	132.893
RPS27	-1.00351	1.61117e-14	4.85805e-13	74628.6	36682.9
ARHGEF9	-1.00374	1.44173e-15	5.40845e-14	973.317	500.447
LIPT2	-1.00511	9.235e-06	4.41235e-05	46.0986	22.7458
SLC25A23	-1.00611	2.33088e-07	1.6387e-06	302.513	155.273
MTA3	-1.00644	7.04059e-18	4.25247e-16	735.154	364.482
GZMK	-1.00652	0.00286693	0.0075743	1498.94	772.697
ADAL	-1.00669	2.70671e-14	7.85314e-13	205.686	103.708
LINC01128	-1.00715	2.92184e-21	3.46419e-19	677.953	343.09
HOXB2	-1.00773	0.000341502	0.00114113	134.041	72.1104
A2MP1	-1.00814	0.0182071	0.0378837	237.295	127.658
THEMIS	-1.009	3.66763e-05	0.000153088	2402.14	1232.9
SPON1	-1.00935	0.000152752	0.000554089	203.083	111.682
PTGDR	-1.01013	0.00279888	0.00740777	408.313	234.073
PHC1	-1.01036	1.98371e-10	2.65884e-09	1142.61	590.598
DYRK2	-1.01093	3.32195e-11	5.24709e-10	6606.56	3450.08
TMEM42	-1.01099	2.05632e-13	4.94934e-12	193.402	96.7891
EEF1A1	-1.01116	5.04773e-13	1.11439e-11	456123	229232
UMPS	-1.01123	9.25095e-14	2.40112e-12	586.139	290.765
GUSBP4	-1.01137	1.20784e-16	5.65828e-15	266.72	135.639
C16orf52	-1.01188	2.67694e-19	2.18791e-17	744.34	364.46
TMEM191A	-1.01258	2.97632e-10	3.85328e-09	88.3995	44.5753
TMEM263	-1.01401	2.80887e-09	2.93207e-08	1098.41	547.436
ESRP2	-1.01406	0.000103063	0.000389288	65.7265	32.6193
TRIM47	-1.01455	0.00115465	0.00339467	24.2221	10.8112
SH2D3A	-1.01496	2.29692e-07	1.61541e-06	342.318	173.442
RPL7	-1.0153	9.55632e-14	2.46705e-12	46989	22890.9
SCART1	-1.01676	1.93715e-05	8.59084e-05	204.728	105.66
ATP6V0E2	-1.01689	8.12984e-07	5.02574e-06	361.857	181.78
LOC100133286	-1.01735	0.00130128	0.00377263	13.9575	6.85891
PTPN4	-1.01782	1.02736e-07	7.77481e-07	4882.09	2619.68
AGAP9	-1.01801	9.84723e-05	0.000373786	115.458	58.1636
EEF1B2	-1.01859	1.2915e-12	2.63893e-11	12057.5	5941.53
TMEM86A	-1.0193	3.56985e-06	1.87032e-05	127.979	65.2148
CATSPER2	-1.01948	5.03769e-10	6.18663e-09	287.897	143.048
ZNF680	-1.0196	9.8659e-11	1.40679e-09	460.863	224.708
SPIN2B	-1.01992	1.3409e-10	1.86493e-09	56.5397	28.4146
THEM5	-1.02053	3.94372e-06	2.04113e-05	293.24	152.376
ZNF682	-1.02057	1.90661e-07	1.36373e-06	233.558	118.053
LAX1	-1.02086	1.28907e-05	5.97181e-05	1296.25	664.461
TTC12	-1.0212	2.68358e-09	2.8274e-08	797.278	388.946
CD160	-1.02192	0.000136161	0.000499663	647.093	329.767
MZF1-AS1	-1.02194	1.30283e-06	7.64541e-06	357.001	179.757
SEMA6C	-1.0222	2.05217e-06	1.14548e-05	129.058	63.3558
BPHL	-1.02256	2.25474e-09	2.40995e-08	98.2757	48.3831
COBLL1	-1.02259	0.0113897	0.025273	574.878	281.407
ZNF891	-1.02342	7.5788e-09	7.1849e-08	200.264	102.006
MAP3K9	-1.02417	7.57589e-05	0.000294615	439.419	237.054
CIART	-1.02469	0.00171895	0.00482195	26.5472	13.0051
RDM1	-1.02482	0.00225711	0.00613101	15.7169	7.31462
SERPINF1	-1.02537	8.50846e-08	6.54474e-07	538.036	264.346
RPS4X	-1.02642	8.18962e-08	6.31973e-07	39907.1	19282.8
LRFN3	-1.02647	2.44645e-05	0.000106022	54.4584	27.4512
CAMK2N1	-1.02874	0.00314995	0.00820132	77.7363	40.0913
MTERF4	-1.02959	9.8209e-22	1.26597e-19	2837.18	1387.5
TULP3	-1.0297	2.89884e-19	2.32963e-17	279.366	139.966
GAS6-AS1	-1.02976	0.000303319	0.00102586	192.181	97.7105
ZNF283	-1.02977	1.34459e-12	2.73754e-11	243.444	116.182
ZSCAN12	-1.02986	8.6344e-16	3.37075e-14	606.243	307.397
BCL9L	-1.03022	1.62161e-07	1.17756e-06	4171.31	2210.15
ROPN1B	-1.03033	0.000266423	0.000913293	18.3425	9.61194
CLUHP3	-1.03035	7.76104e-06	3.77383e-05	802.153	396.003
LOC100129461	-1.03126	2.56639e-07	1.78597e-06	31.5135	15.3551
ZNF665	-1.03142	0.000304554	0.00102877	77.1371	36.7458
CXorf57	-1.03204	3.83685e-06	1.99335e-05	345.354	172.377
LINC00987	-1.03236	0.00404034	0.0102028	396.139	206.509
SDR42E1	-1.03242	2.9398e-06	1.57823e-05	183.118	91.1347
LOC105378732	-1.03263	0.00195368	0.00538755	15.2438	7.34997
ITM2A	-1.03283	1.02771e-05	4.84277e-05	1533.56	778.229
ZNF311	-1.03336	0.00129344	0.00375443	15.5801	7.5777
LOC100132215	-1.03353	1.98514e-08	1.74262e-07	40.9364	20.0316
LOC441242	-1.03369	2.10283e-12	4.12976e-11	127.582	63.461
ZNF559	-1.03452	1.03441e-08	9.55188e-08	803.238	386.725
PTPN13	-1.03476	0.00187252	0.00518834	238.916	121.93
AHI1	-1.03476	0.000160686	0.000579805	387.838	197.781
ZNF32-AS2	-1.0352	9.74862e-11	1.3911e-09	157.877	79.1307
MPP6	-1.03555	6.14734e-07	3.89805e-06	764.181	372.631
LRIT3	-1.03642	2.85651e-06	1.53683e-05	28.1322	14.0171
SLC7A6	-1.03672	8.89854e-20	8.062e-18	9257.47	4545.29
ACSM3	-1.03749	6.16882e-06	3.05845e-05	134.144	68.9392
SLC30A4	-1.0377	4.2992e-09	4.312e-08	200.957	106.049
DPP4	-1.03789	2.7752e-05	0.000118689	1567.18	750.691
SACS	-1.03798	5.46481e-23	9.45609e-21	2365.17	1213.69
LAT	-1.03832	9.99109e-09	9.266e-08	1561.46	771.905
ERVH48-1	-1.03832	0.000140575	0.000514289	46.1032	22.1126
EOMES	-1.0388	0.0107628	0.0240625	665.379	340.412
PDE4DIP	-1.03908	2.75899e-17	1.4761e-15	3136.71	1561.94
CHKB-AS1	-1.03922	6.3392e-11	9.44586e-10	59.9802	29.4195
ST6GAL1	-1.04046	3.58445e-11	5.65243e-10	6549.04	3230.09
RNU11	-1.04202	0.0103321	0.0232131	13.3301	6.45238
LOC202181	-1.04254	3.76623e-06	1.96144e-05	552.98	277.976
AGPAT5	-1.04318	0.000184655	0.000657034	624.626	311.163
GPR63	-1.04377	0.00213613	0.00583622	56.4249	29.0756
ZNF548	-1.04391	2.40264e-18	1.62491e-16	2112.4	1028.3
JRKL	-1.04436	1.29484e-13	3.25524e-12	670.61	295.397
PEX11A	-1.04519	2.00058e-07	1.42526e-06	60.4916	28.1317
ZNF232	-1.04566	6.43832e-14	1.72138e-12	227.411	106.111
ZNF175	-1.04567	3.04511e-10	3.92533e-09	446.407	205.764
OR13A1	-1.04735	0.0210721	0.0429468	20.3755	10.1779
SNORD29	-1.04779	1.76667e-06	1.00333e-05	22.6774	10.6604
TRO	-1.04791	5.14119e-05	0.000207364	62.8437	32.9331
CCNI2	-1.04828	6.50065e-06	3.20889e-05	37.7425	18.7411
SYT17	-1.04885	0.0184582	0.0383106	44.3269	24.633
GNRHR	-1.04903	9.30042e-05	0.000355277	51.7023	25.6194
DNM1P46	-1.0497	0.000810243	0.00246747	40.3665	20.2902
MPI	-1.04983	3.59913e-25	9.34169e-23	899.785	435.31
SH2D1A	-1.05075	1.92833e-06	1.08455e-05	1507.29	776.261
ALDH7A1	-1.05108	0.00015354	0.000556528	41.9476	20.4075
BEND5	-1.05156	0.000393552	0.0012959	35.1201	17.0398
DNAJB13	-1.05164	7.019e-06	3.44177e-05	942.59	448.65
NCOA5	-1.05221	4.55338e-22	6.52663e-20	1317.67	629.554
MAP9	-1.05289	2.55324e-08	2.1918e-07	370.427	189.388
KLHDC1	-1.05335	3.18634e-11	5.04119e-10	371.265	181.827
GSPT2	-1.05364	1.08271e-17	6.30167e-16	277.417	136.863
ZNF880	-1.05407	3.39192e-09	3.49323e-08	416.13	205.848
ZNF416	-1.0542	3.36982e-07	2.27581e-06	150.743	71.5397
KIF5C	-1.05473	5.3026e-07	3.40853e-06	448.173	221.352
PIWIL2	-1.05476	6.62994e-07	4.16829e-06	32.8059	16.0977
RDH10-AS1	-1.05509	0.000189262	0.00067156	17.8407	8.56666
ZNF83	-1.05595	3.69466e-07	2.47173e-06	5557.13	2707.47
FAT4	-1.05605	0.00949956	0.0215468	126.659	67.9473
ZNF343	-1.05611	4.32914e-14	1.19468e-12	637.513	313.1
TNFRSF13C	-1.05669	0.0196884	0.0405106	288.567	148.383
LINC01089	-1.05758	1.34547e-12	2.73754e-11	2499.02	1179.86
TRMT5	-1.05922	1.05918e-12	2.20409e-11	185.038	80.6236
RBFOX2	-1.06016	0.0023375	0.00632432	59.3959	29.0354
CENPK	-1.06029	0.00228654	0.00620218	745.381	344.872
TBC1D9	-1.0608	0.00125733	0.00366347	1619.07	833.439
ZBTB12	-1.06106	6.77612e-07	4.25324e-06	21.0246	10.2056
NDRG4	-1.06203	0.000233029	0.000809659	28.3355	13.4094
KLKB1	-1.0623	0.000364636	0.00121001	101.99	49.513
FAM86C1	-1.06263	4.72124e-06	2.40023e-05	58.0446	26.7402
DLGAP4-AS1	-1.06386	1.77935e-05	7.95992e-05	36.8685	17.7335
NDRG2	-1.0639	4.52771e-11	6.99628e-10	410.514	201.523
BTBD18	-1.06496	0.000528542	0.00168592	15.4861	7.26046
ACADSB	-1.06498	4.04062e-18	2.56133e-16	1708.46	816.418
TXK	-1.06538	2.9802e-06	1.59756e-05	4258.58	2071.08
SEPP1	-1.06657	0.000111957	0.000419336	55.8977	27.55
XCL2	-1.0666	0.00436887	0.0109134	120.169	57.961
ZNF205	-1.0666	1.99391e-06	1.11653e-05	46.2123	22.3463
A1BG-AS1	-1.06703	7.75838e-06	3.77349e-05	36.8843	18.1091
ASF1A	-1.06893	3.08867e-15	1.08806e-13	632.042	291.686
USP13	-1.06962	1.06111e-15	4.05184e-14	483.79	240.479
CYP2E1	-1.06986	7.31649e-05	0.000285535	31.785	15.255
SNPH	-1.07009	3.73334e-05	0.000155511	241.854	117.638
TRPC1	-1.07023	0.000150332	0.000546137	192.494	93.8666
HTR6	-1.07154	0.0136685	0.0295877	33.6705	16.6
ZNF286B	-1.07191	6.29717e-10	7.57356e-09	185.559	90.4015
BBS5	-1.07311	1.19916e-08	1.09417e-07	76.8676	36.533
FAM86C2P	-1.07318	7.88526e-06	3.82745e-05	19.7635	9.62714
UBAP1L	-1.07329	2.85052e-12	5.47499e-11	102.32	49.8046
ZNF543	-1.07349	3.7493e-07	2.50479e-06	162.164	73.5807
SLC9B1	-1.07383	7.50252e-12	1.32057e-10	64.2647	30.6229
OR2A1-AS1	-1.07399	0.000255481	0.000879868	66.2992	31.2518
RBM26-AS1	-1.07454	2.52514e-05	0.000109063	87.064	39.166
HEATR9	-1.07503	0.00189775	0.0052482	229.482	120.82
ALKBH2	-1.07504	5.71697e-18	3.54212e-16	180.437	85.0248
FAM66C	-1.0754	2.5523e-05	0.000110087	105.046	51.1523
PCED1B-AS1	-1.07559	2.92646e-07	2.00602e-06	3174.2	1464.22
SUCLG2-AS1	-1.07616	0.000281692	0.000961519	22.2077	10.5299
DYNC2H1	-1.07658	4.17363e-07	2.75663e-06	264.832	131.539
FBL	-1.07663	1.44709e-14	4.42585e-13	3327.82	1575.58
DDR1	-1.0777	0.00116921	0.0034317	155.377	77.0372
CYSLTR2	-1.0797	0.00484189	0.0119389	888.998	487.55
FLNB	-1.07987	1.30807e-06	7.6738e-06	2370.52	1137.88
TNFRSF25	-1.08009	2.36994e-05	0.000102985	2260.07	1103.46
ABCA11P	-1.08012	2.9914e-10	3.86884e-09	129.946	60.3687
IMMP2L	-1.08032	3.14845e-07	2.14213e-06	136.563	67.1212
STRBP	-1.08066	9.70842e-05	0.000369174	1249.63	581.735
ZNF337-AS1	-1.08107	2.12429e-08	1.8546e-07	51.3512	24.6308
GPR18	-1.08152	2.0953e-05	9.2198e-05	334.871	166.152
SNORD116-24	-1.08235	0.000156911	0.00056746	23.4508	11.0219
FLJ37201	-1.08239	0.0011372	0.00335003	14.4235	6.74377
SLC9A7	-1.08257	0.00187017	0.00518332	1348.6	686.012
LOC389641	-1.08318	9.14083e-05	0.000349807	97.7351	44.4836
CCDC102B	-1.0833	3.93135e-09	3.97418e-08	61.8972	30.5154
CD79B	-1.0835	0.00044111	0.00143187	680.599	314.272
SNORD26	-1.08367	6.92203e-07	4.3349e-06	53.5105	24.1202
SGCB	-1.0846	1.35307e-09	1.52604e-08	240.714	118.778
LOC100506136	-1.08592	9.41605e-05	0.000359051	28.6299	13.8025
COL11A2	-1.08624	0.00118208	0.00346577	124.307	61.1134
ZNF815P	-1.08657	1.1398e-10	1.60499e-09	555.799	258.821
ZSCAN22	-1.08733	5.66857e-11	8.50596e-10	147.243	66.0081
GOLGA2P5	-1.08763	2.48285e-06	1.35484e-05	797.832	394.776
ATM	-1.08798	8.34823e-15	2.7177e-13	33094.3	15898
ADAMTS6	-1.08852	0.00545658	0.0132563	115.549	60.2608
RABL2A	-1.08962	2.49538e-18	1.6718e-16	628.809	296.3
FRMPD3	-1.08966	0.0032787	0.00849623	167.859	85.9518
RECK	-1.08974	4.50612e-16	1.85727e-14	536.444	255.878
PXMP4	-1.08995	9.17142e-20	8.27021e-18	401.582	185.612
HSD17B8	-1.09013	6.12569e-09	5.93324e-08	115.445	53.8029
LOC100507424	-1.09034	4.23956e-13	9.53504e-12	102.008	48.3237
SERPINI2	-1.09053	0.0135035	0.0292932	25.7528	12.1506
JAM2	-1.09111	0.00142252	0.00408224	17.5055	7.4642
CARF	-1.09136	1.15556e-14	3.60305e-13	1145.88	548.179
ANKS6	-1.0914	2.2636e-15	8.17237e-14	438.896	209.535
STXBP1	-1.09169	1.15901e-08	1.06005e-07	113.591	53.4358
LOC100134868	-1.09189	8.37321e-07	5.15297e-06	66.2322	30.967
HSF2BP	-1.09225	0.00548278	0.0133149	8.20255	3.56553
NOC3L	-1.09249	1.05987e-15	4.05184e-14	721.748	344.793
BEX5	-1.09276	0.000291318	0.000989275	71.3085	34.8463
PIGL	-1.09281	7.33481e-10	8.69091e-09	574.978	268.4
PWARSN	-1.09337	2.36281e-10	3.12552e-09	371.633	188.893
ZNF541	-1.09383	0.000463983	0.00150004	24.0237	11.1116
RAB30	-1.09494	0.000234569	0.00081427	1597.23	747.114
RASSF8	-1.09557	0.00234953	0.00635329	21.1969	10.4888
MST1L	-1.09618	0.02011	0.041253	49.4614	25.1124
MID2	-1.09622	1.29775e-06	7.62024e-06	456.374	222.471
TMOD4	-1.09651	1.72522e-12	3.44095e-11	260.171	112.012
LINC01372	-1.09714	2.05801e-09	2.2182e-08	76.1024	35.788
FCRL6	-1.09736	0.00502492	0.012323	1856.43	1001.98
ZNF570	-1.09747	6.72724e-15	2.23934e-13	290.594	140.605
FAM50B	-1.09824	1.77775e-05	7.95739e-05	20.6597	9.36514
PURA	-1.0988	5.97838e-18	3.68296e-16	831.662	371.121
ATP8B2	-1.09999	1.34097e-13	3.35363e-12	6943.45	3276.37
DNAH3	-1.10072	0.00155503	0.00441369	50.9658	23.5615
ZNF773	-1.10087	4.02946e-11	6.2937e-10	268.921	122.797
GUSBP5	-1.10174	0.00166807	0.00469775	28.5018	14.0901
ANKRD46	-1.10244	6.60041e-30	5.28226e-27	332.205	155.345
TSNAXIP1	-1.1029	0.000233022	0.000809659	15.1387	7.19741
IFNLR1	-1.10293	0.00139395	0.00401041	254.302	122.426
PACSIN1	-1.10312	0.000696549	0.00216063	164.54	80.8801
CAND2	-1.10339	2.70544e-06	1.46417e-05	41.9526	19.7946
POLR1E	-1.10348	1.43768e-26	4.84448e-24	570.775	274.213
HSPG2	-1.10389	0.0102571	0.0230527	62.7921	30.3373
ZNF585B	-1.1044	4.22357e-11	6.57653e-10	774.536	366.65
LOC389906	-1.10455	2.45588e-07	1.71715e-06	227.619	104.827
OAZ3	-1.10475	2.37353e-09	2.52707e-08	67.404	31.9714
TTC9	-1.10636	0.000191742	0.000679106	1069.58	493.359
LOC143666	-1.10712	1.51576e-05	6.90377e-05	23.8627	10.9843
FHOD3	-1.10714	1.14295e-11	1.94962e-10	53.8581	25.6982
TNK1	-1.10789	3.16683e-10	4.05502e-09	207.069	99.63
ZNF582	-1.10839	1.70817e-08	1.52316e-07	105.003	46.2381
TJP3	-1.10889	1.02282e-05	4.8237e-05	64.1328	30.1995
CRTAM	-1.10978	0.000260076	0.000893769	295.452	142.186
PRR29-AS1	-1.11048	0.000873729	0.00264154	15.0217	6.99527
BOK	-1.11053	0.0052148	0.0127269	38.8941	19.6451
ZNF138	-1.11074	5.76279e-09	5.63001e-08	693.449	326.74
BTLA	-1.11078	0.00181525	0.00505883	1255.89	572.247
NAPSA	-1.1119	4.51591e-07	2.95829e-06	92.4911	42.3336
NIPAL3	-1.11197	4.83823e-25	1.20685e-22	2031.62	954.122
PGBD2	-1.11282	1.77625e-12	3.53171e-11	399.593	164.415
LINC01278	-1.11315	8.66309e-16	3.37509e-14	884.065	437.316
CEP126	-1.11341	1.42814e-05	6.54507e-05	310.683	153.625
TSHZ1	-1.11359	6.99608e-11	1.02654e-09	1031.67	496.401
DIP2C	-1.11405	8.67986e-05	0.000333495	175.065	90.9583
LINC00959	-1.11407	2.70873e-15	9.6648e-14	98.8201	45.6921
FLT3LG	-1.11463	2.45766e-06	1.3437e-05	1139.53	533.037
TSPAN13	-1.11468	0.00122749	0.00358467	393.447	183.697
MIR342	-1.11495	0.000317349	0.00106692	42.7521	20.7542
LOC101928075	-1.11591	0.0144477	0.0310225	19.0633	8.98651
ENPP5	-1.11604	0.00163477	0.00461276	142.273	79.856
ZNF577	-1.1166	3.98494e-07	2.64473e-06	593.386	284.522
ZNF225	-1.11673	1.58332e-14	4.79318e-13	255.498	110.037
LINC00663	-1.11687	5.59641e-07	3.58301e-06	112.467	52.5224
HABP4	-1.11795	3.6148e-11	5.6956e-10	586.179	268.483
APEX1	-1.11844	2.19515e-16	9.73724e-15	3323.99	1543.72
MYBL1	-1.11876	0.000780606	0.00238782	4547.75	2461.17
MIR378I	-1.12054	0.0159265	0.0337676	146.08	70.7906
LINC01215	-1.12061	9.77962e-08	7.44795e-07	1785.72	835.655
PLEKHA1	-1.12098	1.05974e-09	1.22248e-08	2475.91	1239.7
LOC101929125	-1.1228	0.0150462	0.032121	152.438	72.3986
SNORD99	-1.12333	3.94475e-06	2.04113e-05	23.9291	11.0689
PNPLA7	-1.12351	0.000504752	0.00161633	228.456	109.828
C10orf91	-1.12353	0.00420526	0.0105582	12.0487	5.77248
LDOC1	-1.12471	2.99211e-05	0.000127173	56.451	27.9994
USP54	-1.12534	8.27678e-21	8.83178e-19	365.015	169.807
IQCD	-1.12554	4.71359e-05	0.000192135	29.3262	13.6264
DGKA	-1.12601	6.28229e-14	1.68525e-12	17880	8138.7
FAM186B	-1.12921	5.40729e-09	5.3097e-08	62.2029	28.4474
EPHA1	-1.12957	5.53557e-06	2.77096e-05	368.218	160.932
TGFB3	-1.12973	1.21416e-15	4.58775e-14	250.162	116.315
LOC101927070	-1.13038	8.14192e-10	9.58809e-09	125.47	58.3126
ZNF528	-1.1306	8.81888e-09	8.24656e-08	527.009	247.641
DDX31	-1.13074	1.22311e-21	1.53544e-19	351.675	164.924
RPS6	-1.13122	1.74477e-18	1.22754e-16	71831.8	32925.3
DFNB59	-1.13135	2.80624e-07	1.93257e-06	58.1587	26.3454
NRAV	-1.13192	1.87809e-10	2.52786e-09	88.7756	41.0932
RAB40B	-1.1321	2.82348e-08	2.40277e-07	54.8006	25.6736
ZFYVE9	-1.13235	1.09527e-07	8.25626e-07	176.389	80.842
PPP1R3F	-1.13262	3.67707e-15	1.27713e-13	164.454	73.9551
LOC100128398	-1.13311	2.34846e-06	1.29061e-05	192.268	91.1405
ITGA6	-1.134	2.52152e-07	1.7592e-06	6055	2736.04
ROBO3	-1.1346	7.80887e-05	0.000302633	218.331	96.6775
ZNF202	-1.13493	9.32591e-34	1.79123e-30	663.636	308.717
ZNF528-AS1	-1.13582	0.000474175	0.00153041	98.7033	43.0742
KIAA0125	-1.13601	0.00861715	0.019831	1424.86	660.231
RPS23	-1.13612	2.39119e-16	1.05581e-14	42016.7	19026.7
PPP1R3E	-1.13616	4.82773e-11	7.42404e-10	1522.28	673.993
PPP1R9A	-1.13668	0.0134418	0.0291759	95.1506	46.933
LOC399815	-1.13696	5.60325e-07	3.58619e-06	120.803	55.9092
RFPL2	-1.13768	0.00592727	0.014277	36.0309	17.1957
ZNF575	-1.13789	9.05486e-09	8.45898e-08	26.4171	12.1154
C20orf173	-1.13825	0.00146515	0.00418828	10.5623	4.87771
PTGS2	-1.13849	0.0194597	0.0401034	28194.1	6677.72
EEF1G	-1.14008	2.72246e-13	6.40813e-12	40188.1	18547.5
RAD54B	-1.14207	3.60813e-08	2.98713e-07	96.0697	43.5318
CXADR	-1.14279	0.00257824	0.00689025	17.1329	8.09852
INO80B	-1.14282	1.95664e-06	1.09822e-05	38.6579	17.9336
ZNF675	-1.14339	2.69009e-14	7.81672e-13	816.259	371.459
CYP3A4	-1.14343	4.73967e-05	0.000193075	15.9942	7.54439
CKMT2	-1.14458	7.85403e-06	3.81422e-05	63.5307	30.008
RPL23AP53	-1.14602	4.58567e-27	1.727e-24	414.308	190.458
GUCY1B2	-1.14615	0.0134223	0.02914	48.4893	22.2975
CTGLF12P	-1.14621	0.0168218	0.035373	112.01	49.6105
PLAT	-1.14623	8.22632e-06	3.97592e-05	34.2115	15.406
RASGRP1	-1.14659	1.48527e-12	2.99346e-11	6514.81	3121.71
FNTB	-1.14677	1.03156e-06	6.21297e-06	32.8202	14.0983
ZNF831	-1.14688	6.71804e-10	8.02446e-09	1970.72	949.414
SEMA4F	-1.14806	6.58091e-16	2.59547e-14	408.21	195.13
IQCK	-1.1481	6.65623e-06	3.28147e-05	35.8303	15.9653
ZMYM3	-1.14923	1.74946e-28	9.33387e-26	1409.48	656.327
ARSK	-1.14934	4.16798e-12	7.69014e-11	151.203	66.8655
HGH1	-1.14939	7.65267e-09	7.24777e-08	39.7907	17.3239
ACER1	-1.15025	0.000222389	0.000775635	29.8628	12.7538
ZNF549	-1.15039	1.78081e-19	1.50018e-17	620.518	284.625
ZNF546	-1.15153	1.06469e-16	5.04924e-15	510.306	229.135
SEC1P	-1.15222	1.71277e-06	9.76468e-06	34.241	15.7183
ZNF208	-1.15249	0.0019205	0.00530368	489.622	241.813
ADAMTS1	-1.15268	0.00290919	0.00766697	147.989	73.9194
MINA	-1.15338	9.40215e-23	1.55679e-20	660.089	300.449
DENND2D	-1.15364	3.74598e-15	1.29872e-13	5975.04	2657.24
CYP2U1	-1.15369	4.27409e-09	4.28905e-08	281.887	133.296
LINC00649	-1.15382	7.81212e-05	0.000302672	1210.93	581.557
LCMT2	-1.15465	6.04538e-10	7.30275e-09	169.153	73.4677
ZNF286A	-1.15484	5.2241e-19	3.95036e-17	577.746	267.251
MBLAC2	-1.15586	3.11482e-18	2.02801e-16	403.452	186.117
GEMIN5	-1.1559	9.84041e-24	2.03231e-21	510.064	224.977
CALML6	-1.15603	3.56824e-05	0.000149347	19.4088	8.72768
CDKL2	-1.15614	0.000263159	0.000903233	13.4251	5.97947
PTCH1	-1.15751	8.61899e-05	0.000331355	916.857	484.589
PKIB	-1.15808	0.000905671	0.00272952	23.9971	11.0415
NDUFA6-AS1	-1.15869	1.57773e-13	3.88008e-12	100.176	43.786
IPO5P1	-1.1597	3.47575e-12	6.54498e-11	525.618	238.916
COQ10A	-1.16009	8.98257e-16	3.49247e-14	354.111	163.083
KDF1	-1.1606	0.00214131	0.00584622	14.0882	6.18407
CEP70	-1.16122	1.34433e-13	3.35767e-12	248.449	113.568
ADAMTS10	-1.16165	0.000172563	0.000617902	493.464	235.489
PUS7	-1.16224	5.86602e-12	1.04613e-10	203.612	90.8271
LOC101927151	-1.16349	2.58902e-07	1.79846e-06	70.9955	28.9987
SLC7A8	-1.16434	0.00208126	0.00569929	172.779	77.2699
LINC00526	-1.16467	3.50162e-08	2.91655e-07	35.5828	15.7131
ZNF354C	-1.16579	2.47325e-11	3.96195e-10	428.621	196.434
FANK1	-1.16593	0.000554076	0.00175845	26.6607	11.7625
TMIGD2	-1.16633	0.00124197	0.00362145	95.6894	42.0693
[truncated: 758 more rows]

## Sheet: GSEA-Non < Alpha+EK-1st
Hallmark								GO
Gene Set Name	# Genes in Gene Set (K)	Description	# Genes in Overlap (k)	k/K	p-value	FDR q-value		Gene Set Name	# Genes in Gene Set (K)	Description	# Genes in Overlap (k)	k/K	p-value	FDR q-value
HALLMARK_INTERFERON_GAMMA_RESPONSE	200	Genes up-regulated in response to IFNG [GeneID=3458].	98	0.49	2e-81	9.99e-80		GOBP_DEFENSE_RESPONSE	1790	Reactions, triggered in response to the presence of a foreign body or the occurrence of an injury, which result in restriction of damage to the organism attacked or prevention/recovery from the infection caused by the attack. [GOC:go_curators]	294	0.1642	2.61e-99	2.66e-95
HALLMARK_INTERFERON_ALPHA_RESPONSE	97	Genes up-regulated in response to alpha interferon proteins.	70	0.7216	1.39e-75	3.48e-74		GOBP_IMMUNE_EFFECTOR_PROCESS	1296	Any process of the immune system that can potentially contribute to an immune response. [GO_REF:0000022, GOC:add, ISBN:0781735149]	241	0.186	3.66e-92	1.86e-88
HALLMARK_TNFA_SIGNALING_VIA_NFKB	200	Genes regulated by NF-kB in response to TNF [GeneID=7124].	77	0.385	2.6e-54	4.33e-53		GOBP_RESPONSE_TO_BIOTIC_STIMULUS	1606	Any process that results in a change in state or activity of a cell or an organism (in terms of movement, secretion, enzyme production, gene expression, etc.) as a result of a biotic stimulus, a stimulus caused or produced by a living organism. [GOC:hb]	262	0.1631	3e-87	1.02e-83
HALLMARK_INFLAMMATORY_RESPONSE	200	Genes defining inflammatory response.	66	0.33	9.51e-42	1.19e-40		GOBP_CELL_ACTIVATION	1461	A change in the morphology or behavior of a cell resulting from exposure to an activating factor such as a cellular or soluble ligand. [GOC:mgi_curators]	241	0.165	5.89e-81	1.5e-77
HALLMARK_G2M_CHECKPOINT	200	Genes involved in the G2/M checkpoint, as in progression through the cell division cycle.	61	0.305	1.96e-36	1.96e-35		GOBP_DEFENSE_RESPONSE_TO_OTHER_ORGANISM	1208	Reactions triggered in response to the presence of another organism that act to protect the cell or organism from damage caused by that organism. [GOC:dos]	209	0.173	1.19e-73	2.42e-70
HALLMARK_E2F_TARGETS	200	Genes encoding cell cycle related targets of E2F transcription factors.	53	0.265	1.77e-28	1.48e-27		GOBP_MYELOID_LEUKOCYTE_ACTIVATION	659	A change in the morphology or behavior of a myeloid leukocyte resulting from exposure to an activating factor such as a cellular or soluble ligand. [GOC:add, ISBN:0781735149]	152	0.2307	7.15e-71	1.21e-67
HALLMARK_ESTROGEN_RESPONSE_LATE	200	Genes defining late response to estrogen.	42	0.21	9.77e-19	6.1e-18		GOBP_SECRETION	1464	The controlled release of a substance by a cell or a tissue. [GOC:ai]	224	0.153	9.54e-69	1.39e-65
HALLMARK_P53_PATHWAY	200	Genes involved in p53 pathways and networks.	42	0.21	9.77e-19	6.1e-18		GOBP_RESPONSE_TO_CYTOKINE	1188	Any process that results in a change in state or activity of a cell or an organism (in terms of movement, secretion, enzyme production, gene expression, etc.) as a result of a cytokine stimulus. [GOC:sl]	197	0.1658	3.96e-66	5.04e-63
HALLMARK_IL2_STAT5_SIGNALING	199	Genes up-regulated by STAT5 in response to IL2 stimulation.	41	0.206	5.22e-18	2.9e-17		GOBP_INNATE_IMMUNE_RESPONSE	997	Innate immune responses are defense responses mediated by germline encoded components that directly recognize components of potential pathogens. [GO_REF:0000022, GOC:add, GOC:ebc, GOC:mtg_sensu]	179	0.1795	2.04e-65	2.31e-62
HALLMARK_APOPTOSIS	161	Genes mediating programmed cell death (apoptosis) by activation of caspases.	36	0.2236	3.43e-17	1.65e-16		GOBP_CELL_ACTIVATION_INVOLVED_IN_IMMUNE_RESPONSE	722	A change in the morphology or behavior of a cell resulting from exposure to an activating factor such as a cellular or soluble ligand, leading to the initiation or perpetuation of an immune response. [GO_REF:0000022, GOC:add, ISBN:0781735149]	147	0.2036	6.09e-61	6.2e-58
HALLMARK_COMPLEMENT	200	Genes encoding components of the complement system, which is part of the innate immune system.	40	0.2	3.96e-17	1.65e-16		GOBP_EXOCYTOSIS	891	A process of secretion by a cell that results in the release of intracellular molecules (e.g. hormones, matrix proteins) contained within a membrane-bounded vesicle. Exocytosis can occur either by full fusion, when the vesicle collapses into the plasma membrane, or by a kiss-and-run mechanism that involves the formation of a transient contact, a pore, between a granule (for exemple of chromaffin …	158	0.1773	6.73e-57	6.23e-54
HALLMARK_HYPOXIA	200	Genes up-regulated in response to low oxygen levels (hypoxia).	40	0.2	3.96e-17	1.65e-16		GOBP_LEUKOCYTE_MEDIATED_IMMUNITY	873	Any process involved in the carrying out of an immune response by a leukocyte. [GO_REF:0000022, GOC:add, ISBN:0781735149]	155	0.1775	6.93e-56	5.89e-53
HALLMARK_COAGULATION	138	Genes encoding components of blood coagulation system; also up-regulated in platelets.	30	0.2174	3.21e-14	1.24e-13		GOCC_SECRETORY_GRANULE	847	A small subcellular vesicle, surrounded by a membrane, that is formed from the Golgi apparatus and contains a highly concentrated protein destined for secretion. Secretory granules move towards the periphery of the cell and upon stimulation, their membranes fuse with the cell membrane, and their protein load is exteriorized. Processing of the contained protein may take place in secretory granules…	152	0.1795	2e-55	1.56e-52
HALLMARK_IL6_JAK_STAT3_SIGNALING	87	Genes up-regulated by IL6 [GeneID=3569] via STAT3 [GeneID=6774], e.g., during acute phase response.	24	0.2759	4.21e-14	1.5e-13		GOBP_MYELOID_LEUKOCYTE_MEDIATED_IMMUNITY	550	Any process involved in the carrying out of an immune response by a myeloid leukocyte. [GO_REF:0000022, GOC:add, ISBN:0781735149]	121	0.22	5.08e-54	3.7e-51
HALLMARK_ALLOGRAFT_REJECTION	200	Genes up-regulated during transplant rejection.	35	0.175	2.37e-13	7.41e-13		GOBP_REGULATION_OF_IMMUNE_SYSTEM_PROCESS	1593	Any process that modulates the frequency, rate, or extent of an immune system process. [GOC:add]	210	0.1318	3.41e-53	2.32e-50
HALLMARK_XENOBIOTIC_METABOLISM	200	Genes encoding proteins involved in processing of drugs and other xenobiotics.	35	0.175	2.37e-13	7.41e-13		GOCC_SECRETORY_VESICLE	1004	A cytoplasmic, membrane bound vesicle that is capable of fusing to the plasma membrane to release its contents into the extracellular space. [GOC:dos]	162	0.1614	1.49e-52	9.46e-50
HALLMARK_MITOTIC_SPINDLE	199	Genes important for mitotic spindle assembly.	34	0.1709	1.05e-12	3.1e-12		GOBP_APOPTOTIC_PROCESS	1931	A programmed cell death process which begins when a cell receives an internal (e.g. DNA damage) or external signal (e.g. an extracellular death ligand), and proceeds through a series of biochemical events (signaling pathway phase) which trigger an execution phase. The execution phase is the last step of an apoptotic process, and is typically characterized by rounding-up of the cell, retraction of…	233	0.1207	2.93e-52	1.75e-49
HALLMARK_KRAS_SIGNALING_UP	200	Genes up-regulated by KRAS activation.	33	0.165	6.07e-12	1.69e-11		GOBP_RESPONSE_TO_OXYGEN_CONTAINING_COMPOUND	1654	Any process that results in a change in state or activity of a cell or an organism (in terms of movement, secretion, enzyme production, gene expression, etc.) as a result of an oxygen-containing compound stimulus. [GOC:pr, GOC:TermGenie]	212	0.1282	1.11e-51	6.3e-49
HALLMARK_CHOLESTEROL_HOMEOSTASIS	74	Genes involved in cholesterol homeostasis.	19	0.2568	7.33e-11	1.93e-10		GOBP_CYTOKINE_MEDIATED_SIGNALING_PATHWAY	803	A series of molecular signals initiated by the binding of a cytokine to a receptor on the surface of a cell, and ending with regulation of a downstream cellular process, e.g. transcription. [GOC:mah, GOC:signaling, PMID:19295629]	140	0.1743	1.73e-49	9.28e-47
HALLMARK_EPITHELIAL_MESENCHYMAL_TRANSITION	200	Genes defining epithelial-mesenchymal transition, as in wound healing, fibrosis and metastasis.	31	0.155	1.35e-10	3.37e-10		GOBP_POSITIVE_REGULATION_OF_MULTICELLULAR_ORGANISMAL_PROCESS	1397	Any process that activates or increases the frequency, rate or extent of an organismal process, any of the processes pertinent to the function of an organism above the cellular level; includes the integrated processes of tissues and organs. [GOC:ai]	187	0.1339	3.16e-48	1.61e-45
C2(CP)								C7
Gene Set Name	# Genes in Gene Set (K)	Description	# Genes in Overlap (k)	k/K	p-value	FDR q-value		Gene Set Name	# Genes in Gene Set (K)	Description	# Genes in Overlap (k)	k/K	p-value	FDR q-value
REACTOME_INNATE_IMMUNE_SYSTEM	1117	Innate Immune System	176	0.1576	1.35e-55	3.95e-52		OSMAN_BLOOD_CHAD63_KH_AGE_18_50YO_HIGH_DOSE_SUBJECTS_24HR_UP	1992	Genes up-regulated in blood 24hr vs 0hr in adults (18-50) (high dose subjects) after exposure to ChAd63-KH , time point 24H , administered Intramuscular injection. Comment: DE gene list for high dose subjects.	587	0.2947	0	0
REACTOME_NEUTROPHIL_DEGRANULATION	479	Neutrophil degranulation	111	0.2317	5.25e-52	7.67e-49		ZAK_PBMC_MRKAD5_HIV_1_GAG_POL_NEF_AGE_20_50YO_1DY_UP	1012	Genes up-regulated in peripheral blood mononuclear cell 1d vs 0d in adults (20-50) after exposure to MRKAd5 HIV-1 gag/pol/nef , time point 1D. Comment: Table includes specific cell types	407	0.4022	2.41e-305	6.3e-302
REACTOME_CYTOKINE_SIGNALING_IN_IMMUNE_SYSTEM	719	Cytokine Signaling in Immune system	122	0.1697	6.57e-42	6.4e-39		HARALAMBIEVA_PBMC_M_M_R_II_AGE_11_22YO_VACCINATED_VS_UNVACCINATED_7YR_UP	973	Genes up-regulated in peripheral blood mononuclear cell vaccinated vs unvaccinated in adolescent/young adults (11-22) after exposure to M-M-R II , time point 7Y	370	0.3803	3.27e-265	5.69e-262
NABA_MATRISOME	1026	Ensemble of genes encoding extracellular matrix and extracellular matrix-associated proteins	133	0.1296	7.71e-33	5.63e-30		HOWARD_PBMC_INACT_MONOV_INFLUENZA_A_INDONESIA_05_2005_H5N1_AGE_19_39YO_AS03_ADJUVANT_VS_BUFFER_1DY_UP	377	Genes up-regulated in peripheral blood mononuclear cell vaccinated with AS03 adjuvant vs phosphate-bufferred saline in adults (19-39) after exposure to inactivated monovalent influenza A/Indonesia/05/2005 H5N1 split-virus vaccine , time point 1D , administered i.m.	227	0.6021	6.46e-218	8.43e-215
NABA_MATRISOME_ASSOCIATED	751	Ensemble of genes encoding ECM-associated proteins including ECM-affilaited proteins, ECM regulators and secreted factors	107	0.1425	4.91e-30	2.87e-27		GAUCHER_PBMC_YF_VAX_STAMARIL_UNKNOWN_AGE_7DY_UP	292	Genes up-regulated in peripheral blood mononuclear cell 7d vs 0d in unknown after exposure to YF-Vax/Stamaril , time point 7D	196	0.6712	9.76e-202	1.02e-198
REACTOME_CELL_CYCLE	693	Cell Cycle	101	0.1457	3.29e-29	1.6e-26		GSE13485_CTRL_VS_DAY7_YF17D_VACCINE_PBMC_DN	200	Genes down-regulated in comparison of unstimulated peripheral blood mononuclear cells (PBMC) versus PBMC 7 days after stimulation with YF17D vaccine.	154	0.77	9.81e-174	8.53e-171
REACTOME_CELL_CYCLE_MITOTIC	561	Cell Cycle, Mitotic	87	0.1551	3.06e-27	1.24e-24		GAUCHER_PBMC_YF_VAX_STAMARIL_UNKNOWN_AGE_3DY_UP	219	Genes up-regulated in peripheral blood mononuclear cell 3d vs 0d in unknown after exposure to YF-Vax/Stamaril , time point 3D	152	0.6941	1.56e-159	1.17e-156
REACTOME_INTERFERON_SIGNALING	203	Interferon Signaling	52	0.2562	3.39e-27	1.24e-24		GAUCHER_PBMC_YF_VAX_STAMARIL_UNKNOWN_AGE_10DY_UP	196	Genes up-regulated in peripheral blood mononuclear cell 10d vs 0d in unknown after exposure to YF-Vax/Stamaril , time point 10D	144	0.7347	4.24e-157	2.76e-154
REACTOME_INTERFERON_ALPHA_BETA_SIGNALING	73	Interferon alpha/beta signaling	31	0.4247	3.27e-24	1.06e-21		HOWARD_NEUTROPHIL_INACT_MONOV_INFLUENZA_A_INDONESIA_05_2005_H5N1_AGE_18_49YO_1DY_UP	394	Genes up-regulated in neutrophil 1d vs 0d in adults (18-49) after exposure to inactivated monovalent influenza A/Indonesia/05/2005 H5N1 split-virus vaccine , time point 1D , administered i.m.	190	0.4822	1.15e-156	6.65e-154
REACTOME_CELL_CYCLE_CHECKPOINTS	292	Cell Cycle Checkpoints	53	0.1815	3.21e-20	9.39e-18		GSE13485_DAY3_VS_DAY7_YF17D_VACCINE_PBMC_DN	198	Genes down-regulated in comparison of unstimulated peripheral blood mononuclear cells (PBMC) 3 days after stimulation with YF17D vaccine versus PBMC 7 days after the stimulation.	133	0.6717	2.06e-136	1.08e-133
REACTOME_SIGNALING_BY_INTERLEUKINS	463	Signaling by Interleukins	66	0.1425	5.46e-19	1.45e-16		ERWIN_COHEN_BLOOD_TC_83_AGE_23_48YO_VACCINATED_VS_CONTROL_2DY_UP	119	Genes up-regulated in blood vaccinated vs control in adults (23-48) after exposure to Live attenuated vaccine TC-83 , time point 2D	105	0.8824	4.44e-131	2.11e-128
REACTOME_HEMOSTASIS	678	Hemostasis	80	0.118	1.08e-17	2.64e-15		GSE34205_HEALTHY_VS_FLU_INF_INFANT_PBMC_DN	200	Genes down-regulated in comparison of peripheral blood mononuclear cells (PBMC) from healthy donors versus PBMCs from infanct with acute influenza infection.	125	0.625	3.96e-122	1.72e-119
REACTOME_INTERFERON_GAMMA_SIGNALING	93	Interferon gamma signaling	28	0.3011	2.57e-17	5.77e-15		HARALAMBIEVA_PBMC_FLUARIX_AGE_50_74YO_CORR_WITH_28D_MEM_B_CELL_RESPONSE_AT_28DY_POSITIVE	1249	Genes positively correlated with memory B cell response at 28d in peripheral blood mononuclear cell in seniors (50-74) after exposure to Fluarix , time point 28D	270	0.2162	2.16e-120	8.67e-118
KEGG_CELL_CYCLE	125	Cell cycle	32	0.256	2.82e-17	5.89e-15		GSE42724_NAIVE_BCELL_VS_PLASMABLAST_UP	197	Genes up-regulated in B lymphocytes: naÔve versus plasmablasts.	120	0.6091	3.05e-115	1.14e-112
WP_CELL_CYCLE	122	Cell Cycle	31	0.2541	1.11e-16	2.16e-14		GSE13485_DAY1_VS_DAY7_YF17D_VACCINE_PBMC_DN	198	Genes down-regulated in comparison of unstimulated peripheral blood mononuclear cells (PBMC) 1 day after stimulation with YF17D vaccine versus PBMC 7 days after the stimulation.	116	0.5859	1.51e-108	5.27e-106
REACTOME_INTERLEUKIN_4_AND_INTERLEUKIN_13_SIGNALING	111	Interleukin-4 and Interleukin-13 signaling	29	0.2613	4.77e-16	8.72e-14		FRANCO_BLOOD_SANOFI_PASTEUR_SA_INACTIVATED_INFLUENZA_VACCINE_CORRELATED_WITH_ANTIBODY_RESPONSE_AGE_18_40YO_1DY_POSITIVE	129	Genes positively correlated with antibody response in blood in adults (18-40) after exposure to Sanofi Pasteur, SA, Inactivated influenza vaccine , time point 1D	97	0.7519	1.74e-107	5.67e-105
REACTOME_ADAPTIVE_IMMUNE_SYSTEM	825	Adaptive Immune System	86	0.1042	1.19e-15	2.04e-13		HOWARD_MONOCYTE_INACT_MONOV_INFLUENZA_A_INDONESIA_05_2005_H5N1_AGE_18_49YO_1DY_UP	231	Genes up-regulated in monocyte 1d vs 0d in adults (18-49) after exposure to inactivated monovalent influenza A/Indonesia/05/2005 H5N1 split-virus vaccine , time point 1D , administered i.m.	122	0.5281	1.56e-106	4.78e-104
REACTOME_TOLL_LIKE_RECEPTOR_CASCADES	155	Toll-like Receptor Cascades	32	0.2065	2.12e-14	3.45e-12		GSE13484_UNSTIM_VS_YF17D_VACCINE_STIM_PBMC_DN	200	Genes down-regulated in comparison of unstimulated peripheral blood mononuclear cells (PBMC) versus PBMC stimulated with YF17D vaccine.	115	0.575	2.8e-106	8.12e-104
PID_P53_DOWNSTREAM_PATHWAY	137	Direct p53 effectors	30	0.219	2.62e-14	4.02e-12		SCHERER_PBMC_APSV_WETVAX_AGE_18_32YO_5_TO_7DY_UP	285	Genes up-regulated in peripheral blood mononuclear cell (5 to 7)d vs 0d in adults (18-32) after exposure to APSV Wetvax , time point 5 to 7D	131	0.4596	3.75e-104	1.03e-101
WP_ADIPOGENESIS	131	Adipogenesis	29	0.2214	5.2e-14	7.6e-12		GARCIA_PINERES_PBMC_HPV_16_L1_VLP_AGE_18_25YO_STIMULATED_VS_UNSTIMULATED_0DY_VACCINATION_INDEPENDENT_UP	257	Genes up-regulated in peripheral blood mononuclear cell stimulated vs unstimulated in young adults (18-25) after exposure to HPV-16 L1 VLP , time point 0D. Comment: List of Genes induced by VLP directly, independently of vaccination (p<0.05 and FC>1.30)	123	0.4786	1.64e-100	4.28e-98
