# Supplementary material for: Immune transcriptome analysis of COVID-19 patients infected with SARS-CoV-2 variants carrying the E484K escape mutation identifies a distinct gene module
Source: Sci Rep. 2022 Feb 18;12:2784. doi: 10.1038/s41598-022-06752-0 (PMC8857234; doi:10.1038/s41598-022-06752-0)
Supplement: Supplementary file 6 — Supplementary Table 5. [file 41598_2022_6752_MOESM6_ESM.xlsx]

## Sheet: significantly regulated genes
Gene	log2FoldChange	pvalue	padj	mean_Alpha_1st	mean_Alpha+EK_1st
DEFA4	2.43679	5.32081e-05	0.000686345	828.344	3151.61
CDKN1C	1.98986	3.64066e-08	1.35254e-06	29.4548	119.969
GRASP	1.97293	2.2322e-23	3.06242e-20	369.035	1190.71
CTSG	1.93794	0.00206015	0.0127725	296.548	1003.31
OLFM4	1.89947	0.0100004	0.0435057	2199.59	5327.21
MPO	1.83943	0.000855603	0.00640059	1196.63	3692.44
MRS2P2	1.8323	1.21634e-19	8.05594e-17	44.3686	130.091
NRIP3	1.81406	8.90249e-10	5.34344e-08	51.9886	199.381
LPO	1.80874	0.00031048	0.00285056	18.195	56.306
CRISP2	1.79282	0.000304615	0.0028088	18.0552	55.1622
CHIT1	1.73825	0.000242054	0.00234213	693.373	1697.49
C19orf45	1.68354	4.2579e-09	2.08626e-07	55.7856	103.737
NR4A3	1.68013	5.86011e-10	3.72699e-08	93.5698	246.408
LOC152225	1.64793	2.46783e-05	0.000365613	10.7907	35.1052
GAS2L3	1.62648	1.19714e-10	9.2664e-09	64.869	219.24
CRISP3	1.62466	0.00085809	0.00640799	1068.85	2695.06
LTF	1.6167	0.00480448	0.0246079	16173.7	41775.6
INHBA	1.59129	0.00257132	0.0152054	63.2208	146.644
RGCC	1.58446	1.96342e-09	1.08056e-07	403.184	1186.99
TKTL2	1.562	1.39051e-06	3.13469e-05	36.3279	79.3782
NAB2	1.56158	5.33925e-13	7.94968e-11	349.081	1053.86
BPI	1.54658	0.00388862	0.0208919	2002.19	4775.01
SLED1	1.53771	2.44938e-09	1.32149e-07	1322.28	2311.03
TNFRSF12A	1.52309	1.75804e-11	1.7961e-09	129.646	368.113
CLCF1	1.52104	3.89831e-13	6.01023e-11	104.695	313.724
PCOLCE2	1.51793	0.00735603	0.0342598	32.6633	79.8291
AREG	1.50349	3.34295e-05	0.000471078	66.5648	146.37
LCN2	1.50295	0.00301098	0.0171788	2496.81	5703.88
MS4A3	1.48852	0.00118424	0.00823822	938.535	2641.47
PVRL4	1.47973	7.34824e-08	2.51582e-06	8.61061	24.7363
CD24	1.47705	0.000685568	0.00534838	2152.16	5416.09
B3GNT7	1.43469	4.19424e-06	8.12805e-05	65.4346	172.354
RGS1	1.43233	7.86587e-08	2.67872e-06	480.725	1186.62
ZNF703	1.42527	3.00255e-05	0.000430052	41.382	104.14
SH3D19	1.40761	1.06624e-25	2.27547e-22	136.564	302.579
DGCR6	1.40159	2.36845e-08	9.41839e-07	7.49677	20.0095
MRAS	1.40049	4.12823e-07	1.11835e-05	92.2856	258.464
EREG	1.38015	1.11628e-05	0.000189738	547.052	1356.06
NRG1	1.37261	0.000597195	0.00480332	176.477	440.372
RNASE3	1.36528	0.00311252	0.0176438	664.545	1562.47
PTRF	1.34054	4.47788e-07	1.19954e-05	14.6086	37.4074
FAM183B	1.33484	3.2313e-12	3.9531e-10	42.6696	80.7289
LMOD2	1.327	1.15412e-09	6.66155e-08	40.4179	78.1214
PLAU	1.32619	0.000427318	0.00370208	96.2196	262.289
CAMP	1.3206	0.00209216	0.012921	1799.86	3753.71
CD83	1.31138	3.64405e-09	1.83223e-07	1223.59	3179.23
NXN	1.30413	0.00021177	0.00211517	15.0302	37.9101
HBEGF	1.30332	2.229e-05	0.000334463	413.204	1050.33
PHLDA1	1.29028	3.14453e-10	2.13417e-08	225.484	575.674
BHLHE40	1.28977	1.17318e-13	2.08641e-11	2333.19	5874.54
FBN1	1.27319	0.000158829	0.00168636	93.3297	220.211
RND2	1.2616	3.24064e-07	9.15338e-06	15.2077	32.883
TMCC2	1.25793	0.00590177	0.0289911	234.645	646.995
SESN2	1.24563	2.3305e-13	3.79338e-11	1363.03	2719.79
COL17A1	1.24535	0.0109784	0.0466406	223.21	451.763
SKOR1	1.24354	1.4727e-08	6.16255e-07	14.1013	31.7583
KLF10	1.2411	4.4361e-12	5.1069e-10	6944.3	15430.5
TUBB6	1.23057	1.19397e-06	2.76774e-05	218.489	516.732
SLC2A5	1.21876	0.00659429	0.0315616	217.465	498.144
SPNS3	1.20402	0.000145478	0.00157242	42.9366	96.1739
MIR6750	1.19989	1.84453e-06	3.98962e-05	15.7652	28.3336
SASH1	1.199	0.000248273	0.0023942	265.7	617.119
DZIP1L	1.19845	0.00735408	0.034259	174.743	250.839
PIM3	1.19797	7.59254e-14	1.47303e-11	1466.76	3149.47
EHD4-AS1	1.19607	8.49167e-05	0.00100513	26.4264	55.2747
KLF11	1.18818	1.78889e-13	3.04063e-11	1762.28	3948.99
FUT4	1.18446	3.13839e-10	2.13417e-08	1705.32	3678.92
SLC28A3	1.18352	0.00549515	0.0274001	115.785	236.968
RPL13AP6	1.18202	1.85401e-07	5.65237e-06	16.6106	28.9952
TKTL1	1.18137	0.00140897	0.00942928	161.231	372.938
TNFRSF4	1.17724	0.000109573	0.00124835	11.41	25.4933
PRKX-AS1	1.1762	2.30112e-06	4.82507e-05	11.3823	26.3147
GPR22	1.17609	1.04328e-08	4.54503e-07	8.74165	18.9139
SIK1	1.17074	1.31066e-07	4.16096e-06	870.439	1915.41
ALMS1-IT1	1.16575	7.01781e-18	3.20931e-15	53.4798	118.508
MT2A	1.16343	0.00668143	0.0318562	2407.4	3960.08
NR4A1	1.14949	0.00081332	0.00614775	94.5457	203.83
IER5	1.14832	3.58291e-12	4.3555e-10	2206.96	4872.88
MIR5685	1.1475	4.12597e-12	4.85278e-10	31.6988	62.2564
HES1	1.13875	0.00461428	0.0238757	31.0112	57.9591
ANKRD18A	1.13857	0.000335287	0.00303674	108.06	226.134
AVPI1	1.13446	1.17523e-06	2.73276e-05	18.6403	42.0565
CDCA4	1.12503	3.23228e-14	6.74808e-12	177.228	383.589
DUSP4	1.12242	7.02777e-05	0.000868054	131.021	268.49
FAM46A	1.12125	7.25658e-09	3.28719e-07	5571.85	11199
DUSP8	1.12118	8.12855e-05	0.000972317	51.7371	126.626
PTGES	1.11805	0.00249502	0.014878	23.5261	46.8227
PGM5	1.11567	0.00575058	0.0284449	259.623	572.303
SERHL	1.10575	0.00942862	0.0415547	12.7819	27.333
KLHL15	1.10013	4.06975e-25	7.81677e-22	2318.11	4623.59
MT1X	1.09875	4.68588e-06	8.9376e-05	451.112	1026.44
FAM95C	1.09787	0.000130964	0.00144233	144.61	309.61
IL4I1	1.09712	0.00301707	0.0172006	55.2661	119.365
GADD45B	1.09393	7.81548e-08	2.66984e-06	4898.91	9638.24
CLEC11A	1.0927	0.00670828	0.0319479	82.1095	179.565
SPRY1	1.08519	0.000150681	0.00161683	64.6771	157.251
PTGER3	1.08099	0.00163147	0.0105659	28.8643	63.8315
MED4-AS1	1.08098	1.03912e-10	8.42122e-09	19.4996	36.6015
EMP1	1.07777	0.000755308	0.00578425	742.655	1722.6
SOCS3	1.07692	4.06848e-05	0.000551859	6501.54	13172.9
MAFB	1.07446	0.000103349	0.00118792	3141.53	6971.09
ADAT3	1.06807	4.61378e-09	2.22097e-07	13.7247	26.7798
AMPD2	1.06005	3.33325e-09	1.69819e-07	8248.33	14960.1
PI4K2A	1.05839	2.63466e-18	1.36767e-15	772.604	1666.01
PHF13	1.05812	3.68488e-16	1.28683e-13	690.718	1421.17
DUSP2	1.05181	1.13382e-05	0.000192379	324.554	672.514
GADD45G	1.04227	0.000692827	0.00539293	44.1046	75.1318
CHRM4	1.03905	5.7656e-05	0.000734837	38.923	54.4948
TNF	1.0337	9.46843e-05	0.00110285	403.818	840.552
F3	1.03251	0.00236627	0.0142922	24.0466	51.3416
MT1F	1.02986	0.000125939	0.00139499	150.769	339.65
C15orf48	1.02493	0.000432784	0.00373595	39.5428	80.146
ARHGEF4	1.01958	0.00124522	0.00858159	15.3426	30.6341
CCT6B	1.01926	3.38011e-09	1.71298e-07	57.267	109.813
RGPD1	1.01867	0.00253658	0.015051	48.5714	100.572
VASN	1.01742	9.79814e-06	0.000169086	12.974	25.6582
SEMA6B	1.01561	0.00613485	0.0299142	64.1337	110.731
STX1A	1.01545	1.03167e-05	0.000177081	118.436	252.593
FCER1A	1.01413	0.0109171	0.0464625	506.074	856.72
FBXW4P1	1.01363	6.86562e-11	5.8608e-09	38.8551	73.0241
SLC29A1	1.00866	0.00110687	0.00782372	248.483	505.852
BTG3	1.00379	2.4487e-15	7.02101e-13	239.431	463.227
STAP1	-1.00154	0.00335383	0.01865	1609.38	727.722
INSC	-1.00833	0.00910888	0.0404612	122.842	53.1033
GPER1	-1.0088	0.00554566	0.0276162	66.3187	29.944
CR2	-1.01085	0.000329079	0.00298565	189.039	86.2726
C15orf65	-1.01191	0.00131866	0.0089655	16.0281	8.17486
PYCRL	-1.01352	5.20497e-05	0.000674119	16.0244	7.75075
ZNF786	-1.01554	1.0693e-12	1.44365e-10	126.961	61.9116
FZD2	-1.01676	3.90869e-05	0.000532442	29.2927	11.772
ZNF322	-1.01728	1.31381e-14	2.90051e-12	364.49	171.386
VN1R1	-1.01769	0.00041237	0.00359364	19.8578	8.98598
LOC100134368	-1.01806	6.56603e-05	0.000821588	24.9608	12.6709
JRKL	-1.02115	1.53554e-22	1.73489e-19	633.87	295.397
TEDDM1	-1.02145	0.000145833	0.00157538	16.7081	7.66762
CD19	-1.02435	0.0022748	0.0138135	650.377	274.817
CPNE5	-1.02653	0.000311419	0.00285646	933.808	457.812
ZNF486	-1.03076	1.25507e-10	9.60404e-09	939.379	421.198
ZNF154	-1.03246	1.42061e-05	0.000231431	663.473	279.519
XCR1	-1.03424	0.00252277	0.0149876	17.7533	8.72447
ACBD7	-1.03557	0.00759536	0.035102	113.542	48.8524
ENTPD3	-1.03795	0.000500075	0.00418709	12.4309	5.86133
GJB4	-1.03871	1.79861e-05	0.000280862	17.9129	7.90724
ZNF404	-1.04564	1.40653e-06	3.15967e-05	61.7884	27.3921
ZBED8	-1.04734	8.7645e-07	2.13901e-05	24.7145	11.1292
HMCN1	-1.05091	0.000265837	0.00251524	65.4665	32.4268
C1orf186	-1.05104	0.00106645	0.0076033	143.289	61.9535
CLVS1	-1.05126	0.000478483	0.00404855	21.6184	8.92342
ZNF781	-1.05331	1.84973e-07	5.65202e-06	58.2482	22.8846
WNT5B	-1.05356	0.00102246	0.00738565	29.5728	14.249
SRGAP1	-1.0537	0.000383646	0.00340513	156.851	68.7885
LOC101927151	-1.05707	1.15423e-09	6.66155e-08	62.5666	28.9987
FKBP5	-1.05726	8.39104e-05	0.000996383	62162.3	28243.3
ZNF737	-1.06169	1.54605e-08	6.45543e-07	994.364	448.508
GLI1	-1.06356	9.9842e-08	3.30063e-06	2352.19	1027.25
CAV2	-1.06445	0.00157012	0.010275	162.223	69.931
HIST1H2BF	-1.06503	0.000124716	0.00138464	326.557	154.567
LOC100131289	-1.06521	0.000409011	0.00357899	47.2102	18.9163
ZNF347	-1.06522	9.32533e-10	5.54525e-08	272.173	131.769
LINC01093	-1.06775	0.00524199	0.0263982	630.847	399.588
CD163L1	-1.07145	0.0104479	0.0449436	242.967	136.335
CD72	-1.07389	0.000235696	0.00230148	387.678	169.885
HOMEZ	-1.07679	3.53156e-20	2.51225e-17	264.85	117.366
ZNF665	-1.07729	5.10809e-07	1.34215e-05	80.7751	36.7458
ZNF610	-1.08265	4.29174e-05	0.000579279	31.1426	13.0438
TNFSF14	-1.08315	1.18258e-10	9.25907e-09	2587.13	1030.52
ZNF471	-1.08347	0.000319695	0.00291705	46.9728	20.0111
HIST1H2BE	-1.08444	0.000428528	0.00371089	59.2233	27.8605
PDCD6IPP2	-1.08663	0.00404908	0.0215133	85.8181	40.1096
BMX	-1.0904	5.00615e-07	1.32056e-05	1552.07	639.153
CECR7	-1.09506	0.00443643	0.0231487	94.2717	36.2439
ZNF501	-1.09925	2.2144e-09	1.20829e-07	48.1238	19.121
IL18R1	-1.10016	0.000212679	0.00212204	24714.1	12741.5
ZNF470	-1.10086	5.78194e-10	3.68949e-08	130.711	53.437
ZNF221	-1.10755	1.18744e-06	2.75782e-05	43.0012	19.0283
ZNF181	-1.10873	6.90418e-19	3.78882e-16	255.066	102.524
COL4A3	-1.11012	0.00282436	0.0163248	308.485	111.242
AZIN1-AS1	-1.11401	0.00146448	0.00973971	17.2272	7.06579
PDCD1LG2	-1.11706	0.00366053	0.0199285	327.825	130.315
SOBP	-1.11987	0.00411261	0.0217829	20.1186	8.97301
ZNF234	-1.12228	2.92147e-21	2.80564e-18	311.165	128.802
FAM177B	-1.12555	0.000141068	0.00153513	117.473	53.6438
ZNF229	-1.12883	4.45702e-05	0.000599481	31.1516	12.2399
ZNF616	-1.13903	2.84859e-17	1.18941e-14	370.119	165.539
PRPH2	-1.13939	9.637e-07	2.31952e-05	56.6356	23.4864
C9orf64	-1.14297	1.29346e-34	8.28118e-31	302.37	131.634
ABCB4	-1.14352	0.00099055	0.00720663	115.964	45.6234
DHRS9	-1.14736	5.33013e-06	0.000100467	5289.91	2574.99
AICDA	-1.1523	0.000511381	0.00424464	21.1067	9.91491
LOC100288842	-1.1594	1.84864e-11	1.86878e-09	33.3691	13.8143
E2F5	-1.16334	8.1956e-05	0.000975902	178.512	68.0743
RNASE1	-1.17558	0.00358546	0.0196143	472.545	226.981
APOL4	-1.18408	0.00731424	0.0341065	133.592	49.5782
ARMCX2	-1.18527	3.31086e-06	6.67279e-05	138.419	52.2204
LDHAL6A	-1.19078	7.31108e-15	1.82913e-12	149.162	60.1068
STARD13	-1.19289	8.10295e-05	0.000970283	29.7079	13.3259
FLT1	-1.1934	0.00505092	0.025658	470.137	191.277
LOC101927153	-1.1988	0.000411229	0.0035902	1412.53	573.18
FCRL1	-1.20041	0.000308959	0.00283932	2975.18	1294.55
CETN3	-1.20195	2.61438e-34	1.25536e-30	216.383	80.9334
LOC728673	-1.21631	5.64775e-06	0.000105624	19.8738	7.73696
AMPH	-1.2248	8.69207e-05	0.00102346	312.127	156.505
BTLA	-1.23359	2.27664e-06	4.78942e-05	1420.42	572.247
ANKRD22	-1.23633	0.0040681	0.021607	3185.32	915.63
BLK	-1.24396	0.000758198	0.00579726	1681.4	464.368
RHPN2	-1.2477	0.00014803	0.00159195	25.5129	10.5286
TEAD2	-1.25179	2.66194e-06	5.48582e-05	210.625	79.1634
ZNF613	-1.25923	1.04461e-18	5.5733e-16	240.635	100.449
LOC730101	-1.26123	0.00352236	0.019379	42.479	16.0958
HIST1H2AI	-1.27189	0.000270187	0.00255271	62.6477	25.9895
XKRX	-1.2781	0.000645693	0.00508898	104.476	29.5684
DGKH	-1.28597	7.97753e-06	0.000142534	4612.99	1754.62
ZNF2	-1.29968	1.62654e-19	9.76279e-17	164.018	62.8069
GPT2	-1.3003	0.00512087	0.0259088	274.932	70.4725
MIR4539	-1.30163	0.00249156	0.014862	470.732	157.594
SPIB	-1.30728	3.43935e-05	0.000481835	273.813	89.0882
LINC01480	-1.31496	0.000999909	0.00725822	177.277	56.3846
SLC1A3	-1.31624	2.40301e-05	0.000357787	579.078	208.609
LINC01127	-1.31941	1.71652e-06	3.73801e-05	3280.59	1083.97
ZNF28	-1.32101	7.50678e-21	6.55376e-18	630.649	248.87
IGBP1P1	-1.32354	4.48613e-05	0.000602553	14.2879	5.52186
MIR4496	-1.32456	7.26883e-05	0.000889251	25.6583	9.98102
PARS2	-1.33173	8.03961e-10	4.90212e-08	29.6365	11.2241
CELSR1	-1.33588	0.000460644	0.00392007	254.172	68.395
KL	-1.35513	6.04568e-06	0.000111868	95.9938	38.2792
DMD	-1.36175	0.00354699	0.0194671	46.8305	8.94589
FCGR1C	-1.36521	0.00273679	0.0159483	1289.97	454.528
NRN1	-1.39672	0.000168416	0.00176666	222.594	62.8909
MYO5B	-1.42411	9.32318e-08	3.1306e-06	70.4586	22.6583
LRRN1	-1.42487	1.3114e-06	2.99502e-05	850.606	286.856
ZNF594	-1.42505	3.82922e-15	1.05696e-12	240.449	82.9279
ZNF860	-1.4418	0.000287468	0.00268812	86.1193	25.5313
LCN10	-1.44282	2.43803e-05	0.000362721	62.4797	21.8539
C1orf95	-1.44644	0.00442322	0.023099	53.9274	15.3051
C1orf220	-1.49312	2.29409e-06	4.81559e-05	65.2129	19.3889
GBP6	-1.52615	0.000621316	0.00495171	973.948	286.998
PCDH9	-1.5301	3.48213e-05	0.000486409	132.436	42.428
CYP19A1	-1.54722	0.00106802	0.00761099	82.6688	28.3776
FCRL2	-1.55358	4.287e-05	0.000579047	963.278	308.227
TCL6	-1.55575	0.000568523	0.00462696	134.234	44.5053
GBP1P1	-1.56414	0.0065791	0.0315124	1828.82	410.039
FCRL5	-1.57964	0.000333402	0.00302345	1714.34	480.111
LINC00494	-1.58926	0.000253498	0.00243325	243.673	51.5782
NUP210L	-1.59447	0.000236509	0.0023059	120.384	39.4123
ZNF702P	-1.60475	0.00038883	0.00343685	208.038	77.5339
VSIG4	-1.60788	6.27639e-05	0.000788427	1281.16	449.982
ALOX15B	-1.69274	0.000413824	0.00360304	346.445	109.56
MAP2	-1.70146	0.000993361	0.00721887	130.229	25.3915
ABCA9	-1.70287	0.00161279	0.0104758	263.844	30.2519
ALMS1P	-1.74336	0.000798717	0.00605883	170.239	38.543
SH2D4A	-1.74931	9.99428e-06	0.000172007	62.8394	18.2015
LOC100128164	-1.76628	1.02637e-05	0.000176329	33.3948	8.67118
LINC01355	-1.77339	1.3351e-19	8.54776e-17	78.2476	16.278
CD200	-1.78339	1.28223e-05	0.000211943	173.488	43.5079
FCRLA	-1.79631	6.38208e-06	0.000117302	633.178	139.821
LIPM	-1.82598	5.63718e-05	0.000720861	42.8066	9.70734
HIST1H3E	-1.83359	6.35966e-08	2.22495e-06	39.518	9.15345
TCL1A	-1.89725	1.57897e-05	0.000251679	320.774	76.3691
ABCA6	-1.92369	0.00073679	0.00566741	360.498	33.0505
WNT16	-1.93444	7.04773e-08	2.43027e-06	65.2051	16.3301
THNSL2	-2.03927	2.60252e-05	0.000381285	129.256	30.6007
ZNF415	-2.21079	3.94149e-11	3.63963e-09	67.3087	14.8994
ARHGAP44	-2.40482	0.000281767	0.0026477	156.289	8.81401
OLAH	-2.46748	0.000164287	0.0017361	3216.65	1438.47
RASGRF1	-2.94893	1.2088e-05	0.000202595	209.93	8.86055
C4BPA	-2.99273	4.48888e-07	1.20081e-05	553.929	62.935

## Sheet: GSEA-Alpha < Alpha+EK
Hallmark								GO
Gene Set Name	# Genes in Gene Set (K)	Description	# Genes in Overlap (k)	k/K	p-value	FDR q-value		Gene Set Name	# Genes in Gene Set (K)	Description	# Genes in Overlap (k)	k/K	p-value	FDR q-value
HALLMARK_TNFA_SIGNALING_VIA_NFKB	200	Genes regulated by NF-kB in response to TNF [GeneID=7124].	22	0.11	3.76e-28	1.88e-26		GOBP_REGULATION_OF_PROTEIN_KINASE_ACTIVITY	794	Any process that modulates the frequency, rate or extent of protein kinase activity. [GOC:go_curators]	20	0.0252	3.92e-13	3.99e-09
HALLMARK_ESTROGEN_RESPONSE_LATE	200	Genes defining late response to estrogen.	8	0.04	1.89e-07	4.73e-06		GOBP_SECRETION	1464	The controlled release of a substance by a cell or a tissue. [GOC:ai]	25	0.0171	1.85e-12	5.32e-09
HALLMARK_IL2_STAT5_SIGNALING	199	Genes up-regulated by STAT5 in response to IL2 stimulation.	7	0.0352	2.67e-06	2.76e-05		GOBP_REGULATION_OF_PROTEIN_PHOSPHORYLATION	1211	Any process that modulates the frequency, rate or extent of addition of phosphate groups into an amino acid in a protein. [GOC:hjd]	23	0.019	1.91e-12	5.32e-09
HALLMARK_HYPOXIA	200	Genes up-regulated in response to low oxygen levels (hypoxia).	7	0.035	2.76e-06	2.76e-05		GOBP_PROTEIN_PHOSPHORYLATION	1616	The process of introducing a phosphate group on to a protein. [GOC:hb]	26	0.0161	2.36e-12	5.32e-09
HALLMARK_KRAS_SIGNALING_UP	200	Genes up-regulated by KRAS activation.	7	0.035	2.76e-06	2.76e-05		GOCC_SPECIFIC_GRANULE	160	Granule with a membranous, tubular internal structure, found primarily in mature neutrophil cells. Most are released into the extracellular fluid. Specific granules contain lactoferrin, lysozyme, vitamin B12 binding protein and elastase. [GOC:jl, ISBN:0721662544, PMID:7334549]	11	0.0688	2.61e-12	5.32e-09
HALLMARK_APOPTOSIS	161	Genes mediating programmed cell death (apoptosis) by activation of caspases.	6	0.0373	1.02e-05	8.49e-05		GOBP_CELL_ACTIVATION	1461	A change in the morphology or behavior of a cell resulting from exposure to an activating factor such as a cellular or soluble ligand. [GOC:mgi_curators]	24	0.0164	1.23e-11	2.08e-08
HALLMARK_EPITHELIAL_MESENCHYMAL_TRANSITION	200	Genes defining epithelial-mesenchymal transition, as in wound healing, fibrosis and metastasis.	6	0.03	3.47e-05	0.000248		GOCC_SPECIFIC_GRANULE_LUMEN	62	The volume enclosed by the membrane of a specific granule, a granule with a membranous, tubular internal structure, found primarily in mature neutrophil cells. Most are released into the extracellular fluid. Specific granules contain lactoferrin, lysozyme, vitamin B12 binding protein and elastase. [GOC:bf, PMID:7334549]	8	0.129	1.64e-11	2.39e-08
HALLMARK_SPERMATOGENESIS	135	Genes up-regulated during production of male gametes (sperm), as in spermatogenesis.	5	0.037	5.92e-05	0.00037		GOBP_REGULATION_OF_TRANSFERASE_ACTIVITY	1010	Any process that modulates the frequency, rate or extent of transferase activity, the catalysis of the transfer of a group, e.g. a methyl group, glycosyl group, acyl group, phosphorus-containing, or other groups, from one compound (generally regarded as the donor) to another compound (generally regarded as the acceptor). Transferase is the systematic name for any enzyme of EC class 2. [EC:2.-.-.-…	20	0.0198	2.99e-11	3.39e-08
HALLMARK_ESTROGEN_RESPONSE_EARLY	200	Genes defining early response to estrogen.	5	0.025	0.00037	0.00185		GOBP_REGULATION_OF_PROTEIN_SERINE_THREONINE_KINASE_ACTIVITY	492	Any process that modulates the rate, frequency, or extent of protein serine/threonine kinase activity. [GOC:mah]	15	0.0305	3e-11	3.39e-08
HALLMARK_INFLAMMATORY_RESPONSE	200	Genes defining inflammatory response.	5	0.025	0.00037	0.00185		GOBP_REGULATION_OF_PROTEIN_MODIFICATION_PROCESS	1627	Any process that modulates the frequency, rate or extent of the covalent alteration of one or more amino acid residues within a protein. [GOC:mah, GOC:tb]	24	0.0148	1.11e-10	1.13e-07
HALLMARK_IL6_JAK_STAT3_SIGNALING	87	Genes up-regulated by IL6 [GeneID=3569] via STAT3 [GeneID=6774], e.g., during acute phase response.	3	0.0345	0.00238	0.0108		GOBP_MYELOID_LEUKOCYTE_MEDIATED_IMMUNITY	550	Any process involved in the carrying out of an immune response by a myeloid leukocyte. [GO_REF:0000022, GOC:add, ISBN:0781735149]	15	0.0273	1.41e-10	1.31e-07
HALLMARK_MYOGENESIS	200	Genes involved in development of skeletal muscle (myogenesis).	4	0.02	0.00327	0.0136		GOBP_MYELOID_LEUKOCYTE_ACTIVATION	659	A change in the morphology or behavior of a myeloid leukocyte resulting from exposure to an activating factor such as a cellular or soluble ligand. [GOC:add, ISBN:0781735149]	16	0.0243	1.8e-10	1.53e-07
HALLMARK_COAGULATION	138	Genes encoding components of blood coagulation system; also up-regulated in platelets.	3	0.0217	0.00861	0.0331		GOBP_CELLULAR_RESPONSE_TO_OXYGEN_CONTAINING_COMPOUND	1182	Any process that results in a change in state or activity of a cell (in terms of movement, secretion, enzyme production, gene expression, etc.) as a result of an oxygen-containing compound stimulus. [GOC:pr, GOC:TermGenie]	20	0.0169	4.68e-10	3.67e-07
HALLMARK_TGF_BETA_SIGNALING	54	Genes up-regulated in response to TGFB1 [GeneID=7040].	2	0.037	0.0117	0.0414		GOBP_REGULATION_OF_PHOSPHORUS_METABOLIC_PROCESS	1610	Any process that modulates the frequency, rate or extent of the chemical reactions and pathways involving phosphorus or compounds containing phosphorus. [GOC:ai]	23	0.0143	5.35e-10	3.74e-07
HALLMARK_UV_RESPONSE_UP	158	Genes up-regulated in response to ultraviolet (UV) radiation.	3	0.019	0.0124	0.0414		GOBP_POSITIVE_REGULATION_OF_PROTEIN_PHOSPHORYLATION	824	Any process that activates or increases the frequency, rate or extent of addition of phosphate groups to amino acids within a protein. [GOC:hjd]	17	0.0206	5.6e-10	3.74e-07
								GOBP_REGULATION_OF_CELL_DIFFERENTIATION	1618	Any process that modulates the frequency, rate or extent of cell differentiation, the process in which relatively unspecialized cells acquire specialized structural and functional features. [GOC:go_curators]	23	0.0142	5.88e-10	3.74e-07
C2(CP)								GOBP_CELL_ACTIVATION_INVOLVED_IN_IMMUNE_RESPONSE	722	A change in the morphology or behavior of a cell resulting from exposure to an activating factor such as a cellular or soluble ligand, leading to the initiation or perpetuation of an immune response. [GO_REF:0000022, GOC:add, ISBN:0781735149]	16	0.0222	6.75e-10	4.04e-07
Gene Set Name	# Genes in Gene Set (K)	Description	# Genes in Overlap (k)	k/K	p-value	FDR q-value		GOBP_CELL_POPULATION_PROLIFERATION	1955	The multiplication or reproduction of cells, resulting in the expansion of a cell population. [GOC:mah, GOC:mb]	25	0.0128	8.29e-10	4.55e-07
REACTOME_NEUTROPHIL_DEGRANULATION	479	Neutrophil degranulation	14	0.0292	2.46e-10	7.19e-07		GOCC_SECRETORY_GRANULE	847	A small subcellular vesicle, surrounded by a membrane, that is formed from the Golgi apparatus and contains a highly concentrated protein destined for secretion. Secretory granules move towards the periphery of the cell and upon stimulation, their membranes fuse with the cell membrane, and their protein load is exteriorized. Processing of the contained protein may take place in secretory granules…	17	0.0201	8.48e-10	4.55e-07
REACTOME_ANTIMICROBIAL_PEPTIDES	97	Antimicrobial peptides	7	0.0722	2e-08	2.93e-05		GOBP_LEUKOCYTE_MEDIATED_IMMUNITY	873	Any process involved in the carrying out of an immune response by a leukocyte. [GO_REF:0000022, GOC:add, ISBN:0781735149]	17	0.0195	1.34e-09	6.8e-07
REACTOME_INNATE_IMMUNE_SYSTEM	1117	Innate Immune System	17	0.0152	4.96e-08	4.83e-05
PID_ERBB_NETWORK_PATHWAY	15	ErbB receptor signaling network	4	0.2667	1.06e-07	7.76e-05		C7
WP_NUCLEAR_RECEPTORS_METAPATHWAY	321	Nuclear Receptors Meta-Pathway	9	0.028	6.38e-07	0.000373		Gene Set Name	# Genes in Gene Set (K)	Description	# Genes in Overlap (k)	k/K	p-value	FDR q-value
KEGG_MAPK_SIGNALING_PATHWAY	267	MAPK signaling pathway	8	0.03	1.67e-06	0.000766		GSE9988_LOW_LPS_VS_CTRL_TREATED_MONOCYTE_UP	196	Genes up-regulated in comparison of monocytes treated with 1 ng/ml LPS (TLR4 agonist) versus monocytes treated with control IgG.	17	0.0867	3.85e-20	1.81e-16
BIOCARTA_DSP_PATHWAY	9	Regulation of MAP Kinase Pathways Through Dual Specificity Phosphatases	3	0.3333	2.24e-06	0.000766		HARALAMBIEVA_PBMC_FLUARIX_AGE_50_74YO_CORR_WITH_28D_MEM_B_CELL_RESPONSE_AT_28DY_POSITIVE	1249	Genes positively correlated with memory B cell response at 28d in peripheral blood mononuclear cell in seniors (50-74) after exposure to Fluarix , time point 28D	31	0.0248	6.93e-20	1.81e-16
REACTOME_EGFR_INTERACTS_WITH_PHOSPHOLIPASE_C_GAMMA	9	EGFR interacts with phospholipase C-gamma	3	0.3333	2.24e-06	0.000766		GSE9988_ANTI_TREM1_AND_LPS_VS_CTRL_TREATED_MONOCYTES_UP	194	Genes up-regulated in comparison of monocytes treated with anti-TREM1 [GeneID=54210] and 5000 ng/ml LPS (TLR4 agonist) versus monocytes treated with control IgG.	15	0.0773	3.9e-17	6.78e-14
REACTOME_EGFR_DOWNREGULATION	31	EGFR downregulation	4	0.129	2.36e-06	0.000766		QIU_PBMC_HEPTATITIS_B_SURFACE_ANTIGEN_AGE_UNDER50_NON_RESPONDERS_VS_RESPONDERS_0DY_UP	19	Genes up-regulated in peripheral blood mononuclear cell non-responders vs responders in adults (<50) after exposure to Heptatitis B surface antigen vaccine (HBsAg) , time point 0D	8	0.4211	4.1e-16	5.34e-13
NABA_MATRISOME	1026	Ensemble of genes encoding extracellular matrix and extracellular matrix-associated proteins	14	0.0136	2.93e-06	0.000849		GSE9988_ANTI_TREM1_VS_CTRL_TREATED_MONOCYTES_UP	198	Genes up-regulated in comparison of monocytes treated with anti-TREM1 [GeneID=54210] versus monocytes treated with control IgG.	14	0.0707	1.61e-15	1.68e-12
REACTOME_PI3K_EVENTS_IN_ERBB4_SIGNALING	10	PI3K events in ERBB4 signaling	3	0.3	3.2e-06	0.000849		GSE9988_LPS_VS_CTRL_TREATED_MONOCYTE_UP	196	Genes up-regulated in comparison of monocytes treated with 5000 ng/ml LPS (TLR4 agonist) versus monocytes treated with control IgG.	13	0.0663	3.92e-14	3.41e-11
REACTOME_METALLOTHIONEINS_BIND_METALS	11	Metallothioneins bind metals	3	0.2727	4.38e-06	0.00107		QIU_PBMC_HEPTATITIS_B_SURFACE_ANTIGEN_AGE_UNDER50_NON_RESPONDERS_VS_RESPONDERS_7DY_UP	32	Genes up-regulated in peripheral blood mononuclear cell non-responders vs responders in adults (<50) after exposure to Heptatitis B surface antigen vaccine (HBsAg) , time point 7D	8	0.25	5.52e-14	4.11e-11
REACTOME_MAPK_FAMILY_SIGNALING_CASCADES	327	MAPK family signaling cascades	8	0.0245	7.43e-06	0.00158		NAKAYA_PBMC_FLUARIX_FLUVIRIN_AGE_18_50YO_7DY_DN	277	Genes down-regulated in peripheral blood mononuclear cell 7d vs 0d in adults (18-50) after exposure to Fluarix/Fluvirin , time point 7D. Comment: Supplementary Table 1a: All the differentially expressed genes identified in PBMCs of TIV vaccinees.	14	0.0505	1.66e-13	1.08e-10
REACTOME_ERBB2_ACTIVATES_PTK6_SIGNALING	13	ERBB2 Activates PTK6 Signaling	3	0.2308	7.56e-06	0.00158		GSE17974_0H_VS_1H_IN_VITRO_ACT_CD4_TCELL_DN	197	Genes down-regulated in comparison of untreated CD4 [GeneID=920] T cells at 0 h versus the untreated cells at 1 h.	12	0.0609	1.07e-12	6.1e-10
REACTOME_RESPONSE_TO_METAL_IONS	14	Response to metal ions	3	0.2143	9.61e-06	0.00165		GSE27434_WT_VS_DNMT1_KO_TREG_DN	200	Genes down-regulated in T reg: wildtype versus DNMT1 [GeneID=1786] knockout.	12	0.06	1.28e-12	6.1e-10
REACTOME_SHC1_EVENTS_IN_EGFR_SIGNALING	14	SHC1 events in EGFR signaling	3	0.2143	9.61e-06	0.00165		GSE42021_CD24HI_TREG_VS_CD24HI_TCONV_THYMUS_DN	200	Genes down-regulated in CD42 high [GeneID=100133941] cells from thymus: T reg versus T conv.	12	0.06	1.28e-12	6.1e-10
REACTOME_SHC1_EVENTS_IN_ERBB4_SIGNALING	14	SHC1 events in ERBB4 signaling	3	0.2143	9.61e-06	0.00165		GSE36891_POLYIC_TLR3_VS_PAM_TLR2_STIM_PERITONEAL_MACROPHAGE_UP	153	Genes up-regulated in peritoneal macrophages: poly(IC) versus Pam3Cys-Ser-(Lys)4 [PubChem=130704].	11	0.0719	1.6e-12	6.95e-10
REACTOME_ERBB2_REGULATES_CELL_MOTILITY	15	ERBB2 Regulates Cell Motility	3	0.2	1.2e-05	0.00195		GSE6269_E_COLI_VS_STREP_PNEUMO_INF_PBMC_DN	166	Genes down-regulated in comparison of peripheral blood mononuclear cells (PBMC) from patients with acute E. coli infection versus PBMC from patients with acute S. pneumoniae infection.	11	0.0663	3.91e-12	1.57e-09
REACTOME_GRB2_EVENTS_IN_ERBB2_SIGNALING	16	GRB2 events in ERBB2 signaling	3	0.1875	1.47e-05	0.00215		QIU_PBMC_HEPTATITIS_B_SURFACE_ANTIGEN_AGE_UNDER50_NON_RESPONDERS_VS_RESPONDERS_28DY_UP	17	Genes up-regulated in peripheral blood mononuclear cell non-responders vs responders in adults (<50) after exposure to Heptatitis B surface antigen vaccine (HBsAg) , time point 28D	6	0.3529	8.17e-12	3.05e-09
REACTOME_PI3K_EVENTS_IN_ERBB2_SIGNALING	16	PI3K events in ERBB2 signaling	3	0.1875	1.47e-05	0.00215		GSE40666_STAT1_KO_VS_STAT4_KO_CD8_TCELL_WITH_IFNA_STIM_90MIN_DN	183	Genes down-regulated in CD8 T cells treated by interferon alpha: STAT1 [GeneID=6772] knockout versus STAT4 [GeneID=6775].	11	0.0601	1.13e-11	3.93e-09
								GSE17974_0H_VS_0.5H_IN_VITRO_ACT_CD4_TCELL_DN	190	Genes down-regulated in comparison of untreated CD4 [GeneID=920] T cells at 0 h versus the untreated cells at 0.5 h.	11	0.0579	1.7e-11	5.53e-09
Key immune genes								GSE4748_CYANOBACTERIUM_LPSLIKE_VS_LPS_AND_CYANOBACTERIUM_LPSLIKE_STIM_DC_3H_DN	194	Genes down-regulated in monocyte-derived dendritic cells: LPS like antigen from O. planktothrix (3h) versus LPS and LPS like antigen from O. planktothrix (3h).	11	0.0567	2.13e-11	6.16e-09
CTSG								GSE9988_ANTI_TREM1_VS_VEHICLE_TREATED_MONOCYTES_UP	194	Genes up-regulated in comparison of monocytes treated with anti-TREM1 [GeneID=54210] versus untreated monocytes.	11	0.0567	2.13e-11	6.16e-09
LCN2								GSE29617_CTRL_VS_DAY7_TIV_FLU_VACCINE_PBMC_2008_UP	196	Genes up-regulated in comparison of peripheral blood mononuclear cells (PBMC) from TIV influenza vaccinee pre-vaccination versus those at day 7 post-vaccination.	11	0.0561	2.37e-11	6.52e-09
RNASE3								GSE22886_DAY0_VS_DAY1_MONOCYTE_IN_CULTURE_DN	200	Genes down-regulated in comparison of monocytes cultured for 0 days versus those cultured for 1 day.	11	0.055	2.95e-11	7e-09
LTF
CAMP
BPI
DEFA4
SLC2A5
PLAU
MPO
CHIT1
CRISP3
OLFM4
MS4A3
DUSP4
FCER1A
LPO
CD24

## Sheet: GSEA-Alpha > Alpha+EK
C2(CP)
Gene Set Name	# Genes in Gene Set (K)	Description	# Genes in Overlap (k)	k/K	p-value	FDR q-value
REACTOME_RNA_POLYMERASE_II_TRANSCRIPTION	1374	RNA Polymerase II Transcription	25	0.0182	1.6e-11	4.66e-08
GO
Gene Set Name	# Genes in Gene Set (K)	Description	# Genes in Overlap (k)	k/K	p-value	FDR q-value
GOMF_DNA_BINDING_TRANSCRIPTION_FACTOR_ACTIVITY	1430	A transcription regulator activity that modulates transcription of gene sets via selective and non-covalent binding to a specific double-stranded genomic DNA sequence (sometimes referred to as a motif) within a cis-regulatory region. Regulatory regions include promoters (proximal and distal) and enhancers. Genes are transcriptional units, and include bacterial operons. [GOC:txnOH-2018]	28	0.0196	1.37e-13	8.46e-10
GOMF_CIS_REGULATORY_REGION_SEQUENCE_SPECIFIC_DNA_BINDING	1219	Interacting selectively and non-covalently with a specific upstream regulatory DNA sequence (transcription factor recognition sequence or binding site) located in cis relative to the transcription start site (i.e., on the same strand of DNA) of a gene transcribed by some RNA polymerase. The proximal promoter is in cis with and relatively close to the core promoter. [GOC:txnOH-2018]	26	0.0213	1.66e-13	8.46e-10
GOMF_SEQUENCE_SPECIFIC_DNA_BINDING	1672	Interacting selectively and non-covalently with DNA of a specific nucleotide composition, e.g. GC-rich DNA binding, or with a specific sequence motif or type of DNA e.g. promotor binding or rDNA binding. [GOC:jl]	27	0.0161	3.3e-11	1.12e-07
GOMF_TRANSCRIPTION_REGULATOR_ACTIVITY	1909	A molecular function that controls the rate, timing and/or magnitude of gene transcription. The function of transcriptional regulators is to modulate gene expression at the transcription step so that they are expressed in the right cell at the right time and in the right amount throughout the life of the cell and the organism. Genes are transcriptional units, and include bacterial operons. [GOC:p…	28	0.0147	1.23e-10	3.14e-07
GOCC_INTRINSIC_COMPONENT_OF_PLASMA_MEMBRANE	1730	The component of the plasma membrane consisting of the gene products and protein complexes having either part of their peptide sequence embedded in the hydrophobic region of the membrane or some other covalently attached group such as a GPI anchor that is similarly embedded in the membrane. [GOC:dos, GOC:mah]	19	0.011	1.13e-05	0.023
C7
Gene Set Name	# Genes in Gene Set (K)	Description	# Genes in Overlap (k)	k/K	p-value	FDR q-value
GSE4984_UNTREATED_VS_GALECTIN1_TREATED_DC_DN	191	Genes down-regulated in monocyte-derived dendritic cells: control versus treated with LGALS1 [GeneID=3956].	15	0.0785	3.15e-16	1.65e-12
GSE40666_UNTREATED_VS_IFNA_STIM_STAT1_KO_CD8_TCELL_90MIN_DN	198	Genes down-regulated in CD8 T cells with STAT1 [GeneID=6772]: untreated versus interferon alpha.	14	0.0707	1.38e-14	3.61e-11
FOURATI_BLOOD_TWINRIX_AGE_25_83YO_RESPONDERS_VS_POOR_RESPONDERS_0DY_UP	585	Genes up-regulated in blood responders vs poor responders in adults (25-83) (responders) after exposure to Twinrix , time point 0D	19	0.0325	3.09e-13	5.38e-10
VOIGT_PBMC_FLUARIX_AGE_50_74YO_FEMALES_VS_MALES_0DY_TO_28D_UP	20	Genes up-regulated in peripheral blood mononuclear cell females vs males in adults (50-74) (females) after exposure to Fluarix , time point 0D, 3DY, 28D. Comment: Caucasian adults (50-74); See Suppl Table 6 for full DE gene list, time point 0D, 3DY, 28D combined (identical signatures)	6	0.3	6.39e-11	7.24e-08
SOBOLEV_PBMC_PANDEMRIX_AGE_18_64YO_MEDIUM_HIGH_ADVERSE_EVENT_SUBJECTS_1DY_UP	39	Genes up-regulated in peripheral blood mononuclear cell -7d vs 1d in adults (18-64) (medium/high AE subjects) after exposure to Pandemrix (A/California/7/09 (H1N1)) , time point 1D	7	0.1795	8.11e-11	7.24e-08
SOBOLEV_PBMC_PANDEMRIX_AGE_18_64YO_HIGH_VS_LOW_RESPONDERS_MEDIUM_HIGH_ADVERSE_EVENTS_SCORE_1DY_CORRELATED_WITH_TRANSITIONAL_B_CELLS_UP	21	Genes up-regulated in peripheral blood mononuclear cell high vs low responders in adults (18-64) (medium-high adverse events score) after exposure to Pandemrix , time point 1D. Comment: Pre-vaccine transitional B cell levels and increased auto-antibodies correlate with post-vaccination AE. (a) Genes expressed differentially in low AE vs medium/high AE study subjects, both pre-vaccination and on p…	6	0.2857	8.92e-11	7.24e-08
GSE10325_CD4_TCELL_VS_BCELL_DN	194	Genes down-regulated in comparison of healthy CD4 [GeneID=920] T cells versus healthy CD19 [GeneID=920] B cells.	11	0.0567	1.11e-10	7.24e-08
GSE4748_CYANOBACTERIUM_LPSLIKE_VS_LPS_AND_CYANOBACTERIUM_LPSLIKE_STIM_DC_3H_UP	194	Genes up-regulated in monocyte-derived dendritic cells: LPS like antigen from O. planktothrix (3h) versus LPS and LPS like antigen from O. planktothrix (3h).	11	0.0567	1.11e-10	7.24e-08
GSE22886_NAIVE_BCELL_VS_MONOCYTE_UP	197	Genes up-regulated in comparison of naive B cells versus day 0 monocytes.	11	0.0558	1.31e-10	7.59e-08
GSE45881_CXCR6HI_VS_CXCR1LO_COLONIC_LAMINA_PROPRIA_DN	199	Genes down-regulated in colonic lamina propria cells sorted by CXCR6 [GeneID=10663]: high versus low.	11	0.0553	1.46e-10	7.61e-08
GSE29618_BCELL_VS_MONOCYTE_UP	194	Genes up-regulated in comparison of B cells versus monocytes.	10	0.0515	2.02e-09	8.03e-07
GSE10325_LUPUS_CD4_TCELL_VS_LUPUS_BCELL_DN	195	Genes down-regulated in comparison of systemic lupus erythematosus CD4 [GeneID=920] T cells versus systemic lupus erythematosus B cells.	10	0.0513	2.13e-09	8.03e-07
GSE29618_BCELL_VS_MONOCYTE_DAY7_FLU_VACCINE_UP	195	Genes up-regulated in comparison of B cells from influenza vaccinee at day 7 versus monocytes from influenza vaccinee at day 7.	10	0.0513	2.13e-09	8.03e-07
GSE10325_BCELL_VS_MYELOID_UP	196	Genes up-regulated in comparison of healthy B cells versus healthy myeloid cells.	10	0.051	2.23e-09	8.03e-07
GSE22886_CD8_TCELL_VS_BCELL_NAIVE_DN	198	Genes down-regulated in comparison of naive CD8 T cells versus naive B cells.	10	0.0505	2.46e-09	8.03e-07
GSE22886_TCELL_VS_BCELL_NAIVE_DN	198	Genes down-regulated in comparison of naive CD4 [GeneID=920] CD8 T cells versus naive B cells.	10	0.0505	2.46e-09	8.03e-07
HOWARD_NEUTROPHIL_INACT_MONOV_INFLUENZA_A_INDONESIA_05_2005_H5N1_AGE_18_49YO_1DY_UP	394	Genes up-regulated in neutrophil 1d vs 0d in adults (18-49) after exposure to inactivated monovalent influenza A/Indonesia/05/2005 H5N1 split-virus vaccine , time point 1D , administered i.m.	12	0.0305	1.79e-08	5.49e-06
GSE22886_NAIVE_BCELL_VS_NEUTROPHIL_UP	199	Genes up-regulated in comparison of naive B cells versus unstimulated neutrophils.	9	0.0452	4.12e-08	1.19e-05
GSE6269_FLU_VS_STAPH_AUREUS_INF_PBMC_UP	184	Genes up-regulated in comparison of peripheral blood mononuclear cells (PBMC) from healthy donors versus PBMC from patients with acute S. aureus infection.	8	0.0435	3.22e-07	8.85e-05
VAN_DEN_BIGGELAAR_PBMC_PREVNAR_9MO_INFANT_STIMULATED_VS_UNSTIMULATED_8MO_UP	80	Genes up-regulated in peripheral blood mononuclear cell stimulated vs unstimulated in infants (9m) (neonatal) after exposure to Prevnar (USA) , time point 8M	6	0.075	4.17e-07	0.000106
