# Supplementary material for: Immune transcriptome analysis of COVID-19 patients infected with SARS-CoV-2 variants carrying the E484K escape mutation identifies a distinct gene module
Source: Sci Rep. 2022 Feb 18;12:2784. doi: 10.1038/s41598-022-06752-0 (PMC8857234; doi:10.1038/s41598-022-06752-0)
Supplement: Supplementary file 7 — Supplementary Table 6. [file 41598_2022_6752_MOESM7_ESM.xlsx]

## Sheet: alive < deceased
	Alpha					Alpha+EK
Gene	log2FoldChange	pvalue	padj	mean_Alpha_1st_alive	mean_Alpha_1st_deceased	log2FoldChange	pvalue	padj	mean_Alpha+EK_1st_alive	mean_Alpha+EK_1st_deceased
AMPH	1.37975	0.00115802	0.0068433	251.175	576.249	1.51783	0.00749414	0.0428442	90.1435	305.818
AP3B2	1.52003	0.0134812	0.046316	157.839	449.074	2.52269	0.00198394	0.0173152	127.074	629.75
ASPH	1.37196	6.63797e-07	1.73638e-05	8852.11	16930.5	1.1875	0.00118334	0.0118986	4794.54	10378.9
BMX	1.41319	2.78611e-06	5.63021e-05	1210.68	3031.4	1.12151	0.00520187	0.0335968	477.36	1003.19
BTBD19	1.08287	0.000318717	0.00247841	481.804	1201.13	1.14279	0.00433999	0.0296965	250.304	512.021
C5orf30	1.98622	7.94289e-05	0.000821958	1630.52	4163.95	1.80344	0.00694419	0.0407814	735.304	3028.12
CD163	1.1905	0.00222315	0.011378	31785.2	69735.9	1.57089	0.00234982	0.0193775	10873.3	37441.6
CD163L1	2.08911	0.000144468	0.00132117	151.572	639.008	2.30846	0.00164297	0.0151603	54.3995	320.69
CLVS1	1.39568	0.00011033	0.00107065	16.7213	42.8393	1.52407	0.00473502	0.0315036	6.08852	15.302
CYP1B1-AS1	1.11273	0.00116499	0.00687389	86.7636	186.121	1.41466	0.00226839	0.0189311	38.9634	143.399
DAAM2	2.57111	0.000913871	0.00571364	4045.64	14292.2	2.93683	0.00431242	0.0296067	938.08	7836.18
ECHDC3	1.32924	0.00340755	0.0159032	582.673	833.865	1.60321	0.00775155	0.043797	268.081	1023.48
FAM19A2	1.17976	0.000424821	0.00310576	196.63	472.513	1.78612	5.76605e-05	0.00143718	198.688	710.014
FKBP5	1.11082	0.00290153	0.0140266	55503.1	91019.1	1.49596	0.00250393	0.0201517	16133.5	55490.4
FOXC1	1.25928	0.00846163	0.0324641	111.256	209.346	2.10552	0.000860806	0.00959018	50.1469	288.378
GALNT14	1.0003	0.00899739	0.0339934	1011.18	1756.27	1.44622	0.00445209	0.0302143	496.894	1272.04
GRB10	1.79382	9.92145e-06	0.000153548	3154.81	7954.46	1.73502	0.00127955	0.0126432	1311.18	6006.83
HMP19	1.59217	0.00110173	0.00657685	85.7222	248.093	1.74005	0.00745093	0.0427534	78.7478	174.045
HPGD	2.204	2.59971e-05	0.000331502	684.358	3796.97	2.8109	5.31014e-05	0.00135613	385.946	3929.28
IGSF11	1.27367	0.00401352	0.018149	21.2792	55.4055	1.69413	0.00521215	0.0336399	10.801	36.2112
IL18R1	1.28988	0.0017184	0.00928409	20771.4	41799.3	1.91381	0.000455237	0.00616389	6138.39	27598.6
IL1R1	1.67931	8.48959e-09	4.84104e-07	8406.47	19479.7	1.20422	0.00186013	0.0164683	4506.32	10160.6
IL1R2	1.79085	8.90437e-05	0.000898259	36197.3	69939.4	2.29282	0.000155805	0.00290603	12740.7	65654.4
IRAK3	1.18299	8.81611e-07	2.1728e-05	31088	61586.9	1.052	0.000983735	0.0104975	15991.5	37234.6
IRF2BPL	1.11014	3.61387e-06	7.01687e-05	1829.79	3719.33	1.56667	8.4755e-07	7.10572e-05	1157.4	3938.63
KCNE1	1.25839	5.52958e-06	9.84348e-05	2054.1	4349.44	1.17013	0.00147776	0.0139994	885.748	2265.65
LINC00640	1.47671	2.79113e-05	0.000351156	14.1483	40.015	1.45632	0.00297672	0.0227817	10.321	30.8554
LINC01118	1.78078	1.89481e-05	0.000256371	15.4627	43.4841	1.97374	0.000700279	0.00830925	8.14212	33.6708
LOC102724190	1.50614	0.00309059	0.014735	706.493	1629.75	2.60987	0.000113493	0.00230597	224.844	1506.98
LOC283575	1.42157	0.000784948	0.00504908	252.714	533.229	2.30168	4.34182e-05	0.00117385	115.551	596.422
LOH12CR2	1.02577	2.9171e-08	1.34025e-06	40.2876	80.0662	1.27637	2.35962e-06	0.00014781	22.5174	63.6843
LSMEM2	1.13218	0.00293672	0.0141531	36.9174	86.5099	1.31889	0.00871798	0.0474954	35.8259	83.0129
MAB21L3	1.21556	0.000464895	0.00334447	361.881	923.801	1.48731	0.001293	0.0127457	213.121	520.613
MAOA	3.04537	0.00106863	0.00643024	1297.77	6037.45	3.99003	0.00124199	0.0123381	266.169	5479.54
MCAM	1.47664	0.000209531	0.00176727	60.9148	224.268	2.36642	6.72299e-06	0.000317953	56.2837	378.592
MYO1B	2.42252	0.000126189	0.00118418	228.893	943.38	2.77415	0.000972671	0.0104341	66.6832	619.537
NSUN7	1.55288	1.08148e-06	2.58485e-05	1498.92	3397.71	1.71298	5.11131e-05	0.00132589	803.183	3074.39
OLAH	4.23676	1.78232e-06	3.90781e-05	1878.91	9013.56	3.13853	0.00768782	0.0435259	336.863	3917.08
OLFML3	1.33915	1.04718e-05	0.000160607	8.72405	23.005	1.31681	0.00341894	0.0252466	6.74457	15.2655
PAQR6	1.30467	3.5537e-05	0.000427398	468.411	1068.63	1.34356	0.00133744	0.013029	490.781	1395.91
PLIN5	1.02467	1.28817e-05	0.000188657	1023.78	1769.42	1.21182	0.000101415	0.00213101	892.298	1999.49
PPARG	1.16893	0.00476913	0.0207393	81.3791	161.725	1.77626	0.00136237	0.0131715	42.7025	147.097
RAB36	1.24841	0.000126614	0.00118698	305.769	603.071	1.81904	2.8612e-05	0.000869937	126.754	592.178
RPL23AP87	1.3781	0.00016538	0.00147061	43.5119	93.0674	1.37037	0.00653151	0.039156	19.5276	43.2601
SAMD15	1.22832	2.28573e-05	0.000296688	64.3718	122.611	1.25838	0.00170557	0.0155563	30.3189	75.5175
SLC5A9	1.36085	8.54208e-05	0.000866352	496.392	953.577	1.78622	0.00010294	0.00214943	282.415	954.852
SPINK8	1.62269	3.54598e-05	0.000426741	46.648	119.934	1.54988	0.00322842	0.0242358	37.147	117.527
ST6GALNAC3	1.53417	4.39353e-09	2.72197e-07	247.03	684.366	1.38819	7.43614e-05	0.0017097	139.595	426.549
TCTEX1D4	1.00008	9.71421e-05	0.000963949	178.833	385.992	1.01933	0.00316785	0.0239048	94.207	173.585
TLR10	1.03382	1.37485e-05	0.000197966	2880.28	5730.11	1.22867	9.92928e-05	0.00209188	1979.38	4527.15
TPST1	1.43659	0.000299305	0.00234782	3684.31	8607.86	1.8067	0.000610654	0.00754792	1549.32	6325.25
ZDHHC19	1.44332	0.00545098	0.0230705	316.609	685.199	2.17236	0.0016424	0.0151603	101.071	724.67
ZNF608	1.7663	0.00100489	0.00615482	3104.94	6812.37	2.58254	0.00029035	0.0045903	892.19	5720.21

## Sheet: GSEA1
Hallmark
Gene Set Name	# Genes in Gene Set (K)	Description	# Genes in Overlap (k)	k/K	p-value	FDR q-value
HALLMARK_IL6_JAK_STAT3_SIGNALING	87	Genes up-regulated by IL6 [GeneID=3569] via STAT3 [GeneID=6774], e.g., during acute phase response.	3	0.0345	0.00021	0.0105	IL1R1	IL18R1	IL1R2
HALLMARK_ESTROGEN_RESPONSE_EARLY	200	Genes defining early response to estrogen.	3	0.015	0.00235	0.0391
HALLMARK_XENOBIOTIC_METABOLISM	200	Genes encoding proteins involved in processing of drugs and other xenobiotics.	3	0.015	0.00235	0.0391	IL1R1	MAOA	TPST1
C2(CP)
Gene Set Name	# Genes in Gene Set (K)	Description	# Genes in Overlap (k)	k/K	p-value	FDR q-value
PID_IL1_PATHWAY	34	IL1-mediated signaling events	3	0.0882	1.25e-05	0.0365	IL1R1	IRAK3	IL1R2
GO
Gene Set Name	# Genes in Gene Set (K)	Description	# Genes in Overlap (k)	k/K	p-value	FDR q-value
GOMF_INTERLEUKIN_1_RECEPTOR_ACTIVITY	7	Combining with interleukin-1 to initiate a change in cell activity. Interleukin-1 is produced mainly by activated macrophages and is involved in the inflammatory response. [GOC:jl]	3	0.4286	7.48e-08	0.000762	IL1R1	IL18R1	IL1R2
GOMF_NADPLUS_NUCLEOSIDASE_ACTIVITY	16	Catalysis of the reaction: NAD+ + H2O = nicotinamide + ADP-ribose. [GOC:dph, GOC:pad, GOC:PARL, GOC:pde, PMID:11866528, PMID:7805847]	3	0.1875	1.19e-06	0.00605
GOBP_INFLAMMATORY_RESPONSE	773	The immediate defensive reaction (by vertebrate tissue) to infection or injury caused by chemical or physical agents. The process is characterized by local vasodilation, extravasation of plasma into intercellular spaces and accumulation of white blood cells and macrophages. [GO_REF:0000022, ISBN:0198506732]	8	0.0103	7.29e-06	0.0248	IL1R1	IL18R1	IL1R2	TLR10	TPST1	PPARG	MACIR (C5orf30)	CD163
GOBP_T_HELPER_1_CELL_CYTOKINE_PRODUCTION	5	Any process that contributes to cytokine production by a T-helper 1 cell. [CL:0000545, GOC:BHF]	2	0.4	1.69e-05	0.0334	IL1R1	IL18R1
GOMF_HYDROLASE_ACTIVITY_HYDROLYZING_N_GLYCOSYL_COMPOUNDS	38	Catalysis of the hydrolysis of any N-glycosyl bond. [GOC:jl]	3	0.0789	1.75e-05	0.0334
GOCC_GOLGI_APPARATUS_SUBCOMPARTMENT	887	A compartment that consists of a lumen and an enclosing membrane, and is part of the Golgi apparatus. [GOC:dos]	8	0.009	1.97e-05	0.0334

## Sheet: alive > deceased
	Alpha					Alpha+EK
Gene	log2FoldChange	pvalue	padj	mean_Alpha_1st_alive	mean_Alpha_1st_deceased	log2FoldChange	pvalue	padj	mean_Alpha+EK_1st_alive	mean_Alpha+EK_1st_deceased
A2M	-1.69694	1.95482e-05	0.000262043	197.663	60.2189	-1.72515	0.000934905	0.0101767	279.782	90.3738
A2M-AS1	-1.92418	6.50587e-06	0.000111089	42.9533	9.92348	-1.6167	0.0028843	0.0222248	49.4904	16.7866
A2MP1	-1.71344	0.000113535	0.00109489	108.452	32.5413	-2.1142	0.000269779	0.00433946	165.608	42.2708
ABCB1	-1.20242	4.24819e-05	0.000494808	564.518	228.666	-1.20865	0.00189529	0.0166995	524.229	217.657
ADGRD1	-1.49036	0.000204645	0.00173851	49.7493	14.5643	-1.64152	0.00130338	0.0127854	72.829	23.9657
AGAP1	-1.37503	0.000623587	0.00420202	222.102	72.9947	-1.39625	0.00853113	0.0468155	239.709	87.7404
AKAP12	-2.09544	9.66599e-05	0.000962206	218.178	34.9847	-1.02177	3.16966e-05	0.00092427	139.576	71.1059
ALMS1-IT1	-1.06994	2.86274e-07	8.73854e-06	59.7458	26.3267	-1.23609	7.62405e-05	0.00173607	73.2528	30.3069
C6orf201	-1.08577	5.03298e-06	9.15856e-05	68.8445	32.7929	-1.5662	0.00169569	0.0154832	50.5974	16.4525
CAMK2N1	-1.32184	0.000469807	0.00337208	44.878	17.9038	-1.04234	0.00102779	0.0108188	211.841	107.813
CCDC136	-1.06709	1.01936e-05	0.000157108	190.724	90.6582	-1.23737	0.0077909	0.0439328	16.2002	6.29006
CCNB3	-1.0831	0.000694325	0.00458196	18.0975	9.20181	-1.47366	0.00348629	0.0255474	209.563	75.6272
CD1C	-1.39387	0.000291565	0.00229379	140.45	73.1278	-1.31208	0.00622028	0.0378375	2657.97	991.107
CD8A	-1.70599	2.47559e-06	5.09567e-05	1909.51	606.968	-2.19379	9.45796e-06	0.000399497	71.2476	16.9355
CDHR1	-1.10721	0.00171564	0.00927984	78.73	30.3496	-1.69298	0.00906523	0.0487	153.167	45.2733
CDKN1C	-1.38081	0.00801872	0.0311263	33.3952	12.3798	-1.17481	0.000814846	0.0092142	185.387	82.162
CEP126	-1.45904	5.50625e-08	2.27423e-06	214.005	79.5578	-2.10347	0.00483576	0.0319636	291.183	71.1628
CPA3	-2.25509	8.3609e-05	0.000852473	149.989	27.1555	-1.14139	0.005345	0.0341887	169.576	80.5595
CRTAM	-1.21392	8.45684e-05	0.000860952	206.455	97.7273	-1.31358	0.00842147	0.0463362	447.987	182.157
DTHD1	-1.21227	0.00128145	0.0074208	471.168	182.679	-1.78824	0.000952117	0.0102764	432.868	132.387
EOMES	-1.27988	0.00168579	0.00916472	510.611	240.641	-1.14768	0.00403145	0.0281862	82.0405	38.3922
EXPH5	-1.24189	4.72682e-05	0.000541514	84.7277	37.9318	-2.9197	2.51286e-05	0.000787047	1161.29	171.446
FCER1A	-3.249	1.27419e-09	9.52309e-08	609.922	56.066	-3.10722	2.25192e-08	4.85479e-06	366.324	47.2009
GCSAML	-1.06492	0.00958927	0.0356926	202.087	101.923	-1.50763	2.65937e-07	3.17594e-05	592.591	229.875
GPR174	-1.18709	9.26893e-08	3.51509e-06	500.103	248.488	-1.09095	0.00119075	0.0119507	44.4198	20.0506
GUSBP2	-1.06534	1.95863e-05	0.000262367	46.5466	21.2037	-2.93566	0.000252269	0.00413392	1419.27	219.09
HDC	-2.6751	1.04698e-05	0.000160607	676.719	88.7006	-1.4638	0.00216538	0.0183395	151.76	51.2055
HEATR9	-1.15526	0.00124102	0.00722739	153.132	68.4244	-1.01965	0.00662562	0.0394929	2340.65	1213.11
HEG1	-1.33224	2.68919e-06	5.46956e-05	1598.77	598.487	-1.20031	0.000135053	0.00262207	52.9547	21.1043
IRAK1BP1	-1.11221	2.62708e-06	5.3548e-05	52.0411	23.6541	-1.31847	0.000703505	0.00832372	464.268	197.826
KCNC3	-1.65915	2.61437e-08	1.2358e-06	288.472	91.8814	-1.06135	0.000858559	0.00957157	450.037	228.872
KIF21A	-1.07194	9.07214e-06	0.000142863	426.906	228.34	-1.32001	0.00106345	0.0110958	266.515	114.995
KLRAP1	-1.41719	3.29797e-06	6.48562e-05	312.21	158.639	-1.11953	0.00222357	0.0187136	1355.44	572.974
KLRB1	-1.05243	0.000143661	0.00131586	1093.72	507.622	-1.79001	0.000187225	0.003324	609.583	187.889
KLRG1	-1.6415	5.60907e-06	9.94582e-05	720.419	234.502	-1.52467	0.00300248	0.0228958	359.262	126.381
LGR6	-1.52384	9.38221e-05	0.000935935	318.691	101.984	-1.13176	1.55009e-08	3.84053e-06	890.922	429.863
LINC00342	-1.00183	3.68075e-11	4.59094e-09	792.324	401.693	-1.50072	0.00613559	0.0375556	26.9031	8.48869
LINC00665	-1.36897	0.0003327	0.00256072	47.7633	19.5831	-1.79022	0.000204524	0.00353748	263.563	78.138
LINC00987	-1.36813	0.000176296	0.00154292	185.408	72.5616	-1.30754	0.00861422	0.0470713	511.037	214.255
LOC101928100	-1.6514	1.12858e-05	0.000170182	563.542	183.055	-1.26176	0.00135851	0.0131455	945.435	412.087
MCOLN2	-1.72549	7.19211e-09	4.24628e-07	1015.83	267.374	-1.04948	0.000706106	0.00833075	263.643	129.833
MID2	-1.14196	1.56603e-06	3.49048e-05	219.795	118.903	-2.0085	5.32433e-05	0.00135766	334.933	86.4104
MRAS	-1.03829	0.00642699	0.0263372	102.133	49.614	-3.15635	2.09065e-05	0.000690761	466.941	58.1502
MS4A2	-2.16626	0.000112997	0.00109082	266.649	44.1759	-1.33602	0.00267315	0.0210804	3016.39	1211.9
MYBL1	-1.55731	3.52126e-06	6.86536e-05	2694.39	829.588	-1.162	0.00521526	0.0336469	93.551	43.4853
NAP1L3	-1.34919	3.36982e-05	0.00040973	76.0447	38.3721	-1.04596	0.00076421	0.00884034	377.708	187.647
NR3C2	-1.12462	2.25754e-06	4.73481e-05	290.745	158.456	-1.80679	0.00377949	0.0270662	261.157	74.8423
P2RY10	-1.01739	3.41822e-05	0.000414545	768.968	456.656	-1.29896	6.64222e-05	0.00157741	773.554	315.912
PDGFD	-1.06534	0.000448343	0.00324898	317.088	149.603	-1.19398	0.00307903	0.0233601	294.956	123.149
PHLDB2	-1.03453	0.00024941	0.00203086	261.629	123.629	-1.03389	0.00546003	0.0345949	305.561	147.506
PPAN	-1.30856	1.32089e-05	0.000192381	18.7758	7.45537	-1.01359	0.00551653	0.0348589	23.6768	12.1745
PTCH1	-1.20608	5.79312e-05	0.000636939	597.609	271.808	-1.13999	0.00406817	0.0283432	582.41	264.491
PTGER3	-1.19255	0.01393	0.0474942	32.3302	13.8457	-2.78248	1.77792e-05	0.000620619	85.877	14.229
PWAR5	-1.19133	3.92176e-11	4.82761e-09	466.652	201.618	-1.07146	5.32918e-06	0.000263287	624.929	322.942
PWARSN	-1.11946	2.33568e-09	1.58809e-07	180.223	82.4442	-1.05413	1.3995e-05	0.000531892	223.397	111.258
PYHIN1	-1.31021	1.74322e-07	5.87331e-06	1391.93	588.176	-1.19737	0.000308657	0.00475739	1430.6	616.767
PZP	-2.05875	2.97306e-07	8.95913e-06	278.473	57.7384	-2.06365	8.82008e-05	0.00191999	451.455	117.364
RNF207	-1.26912	2.7881e-05	0.00035101	46.922	20.1652	-1.66131	1.07392e-05	0.000433747	87.3779	27.5039
ROPN1B	-1.08894	0.00374351	0.0171517	11.0185	5.39649	-1.38312	0.00912944	0.0489024	11.8095	4.66748
RORA	-1.21234	1.60784e-08	8.22882e-07	7144.9	3027.66	-1.07244	0.000162302	0.00298362	10427.2	5033.39
RORA-AS1	-1.02766	6.3202e-07	1.66715e-05	139.827	62.36	-1.19296	6.86504e-06	0.000321013	217.529	96.8383
SAMD3	-1.18504	2.1398e-06	4.53841e-05	1906.51	851.782	-1.0666	0.001285	0.0126819	1801.65	850.358
SH2D1A	-1.0717	1.72058e-06	3.78567e-05	785.718	395.415	-1.08881	0.000232604	0.00388453	920.528	451.66
SLC30A4	-1.03805	7.98571e-08	3.08836e-06	132.18	66.1725	-1.05876	3.58599e-05	0.00101409	126.394	60.2724
SLC4A4	-1.65672	3.19364e-06	6.32481e-05	151.942	51.7344	-1.26019	0.00628215	0.0381154	185.698	80.2347
SYTL2	-1.52378	3.11333e-07	9.30737e-06	1119.92	375.389	-1.17786	0.002781	0.0217041	1221.02	529.034
TARP	-1.2089	0.000259902	0.00209725	728.36	314.603	-1.28892	0.00332404	0.0247329	614.028	251.203
TBX21	-1.37948	1.63371e-05	0.000227247	1132.32	443.118	-1.1216	0.00824151	0.0456487	855.05	377.326
TGFBR3	-1.62787	3.65516e-09	2.34154e-07	2354.41	671.865	-1.39958	0.00012601	0.00250812	3077.85	1171.05
THEMIS	-1.1004	8.54531e-06	0.000136856	1140.52	607.264	-1.13698	0.000500095	0.00655733	1474.89	688.425
TNIP3	-1.45268	4.988e-05	0.000564228	67.8227	25.1029	-1.29349	0.00534787	0.0341887	72.1402	30.3794
TTC16	-1.35847	0.000154535	0.00139325	254.271	95.898	-1.52529	0.00131123	0.0128415	318.451	111.942
TTC24	-1.61511	3.68058e-06	7.10246e-05	74.1132	22.6938	-1.79076	8.48301e-05	0.00186267	87.0878	25.3159
WDR17	-1.05063	0.000656708	0.00437047	81.6002	40.1332	-1.27033	0.00199244	0.0173528	79.4068	36.5944
ZBED2	-1.61189	1.73255e-08	8.74824e-07	46.7787	13.9625	-1.18754	0.000307946	0.00475526	86.9281	40.6048
ZFP82	-1.08213	1.79937e-05	0.000245753	113.579	68.0639	-1.07082	0.00218262	0.0184572	64.8797	29.2109
ZNF483	-1.14109	4.3778e-07	1.22696e-05	113.493	52.6744	-1.08404	0.000163838	0.00300189	153.187	74.8685
ZNF578	-1.09963	0.000851251	0.00540638	34.212	20.0902	-1.28584	0.00574498	0.0358791	23.5366	9.37651
ZNF683	-1.64572	0.00312061	0.0148455	122.302	31.1254	-2.21065	0.00283577	0.022002	101.642	25.2431
ZNF703	-1.96127	7.88595e-05	0.000817976	48.4552	10.7315	-1.76362	0.00376926	0.0270046	133.179	38.804
ZNF80	-1.18466	3.22188e-06	6.37404e-05	218.722	99.5957	-1.00714	0.00274307	0.0214889	159.892	77.5889
ZNF827	-1.14969	1.2671e-12	2.68142e-10	446.47	220.666	-1.02148	1.30349e-06	9.40782e-05	520.292	252.436
ZSWIM5	-1.52077	2.34384e-08	1.14518e-06	110.698	38.2195	-1.09128	0.00147241	0.0139669	115.553	57.3615

## Sheet: GSEA2
Hallmark
Gene Set Name	# Genes in Gene Set (K)	Description	# Genes in Overlap (k)	k/K	p-value	FDR q-value
HALLMARK_IL2_STAT5_SIGNALING	199	Genes up-regulated by STAT5 in response to IL2 stimulation.	5	0.0251	5.59e-05	0.00279	CDKN1C	ABCB1	RORA	PTCH1	EOMES
C2(CP)
Gene Set Name	# Genes in Gene Set (K)	Description	# Genes in Overlap (k)	k/K	p-value	FDR q-value
REACTOME_IMMUNOREGULATORY_INTERACTIONS_BETWEEN_A_LYMPHOID_AND_A_NON_LYMPHOID_CELL	191	Immunoregulatory interactions between a Lymphoid and a non-Lymphoid cell	6	0.0314	2.72e-06	0.00793	CD8A	CD1C	SH2D1A	KLRG1	KLRB1	CRTAM
GO
Gene Set Name	# Genes in Gene Set (K)	Description	# Genes in Overlap (k)	k/K	p-value	FDR q-value
GOBP_REGULATION_OF_IMMUNE_SYSTEM_PROCESS	1593	Any process that modulates the frequency, rate, or extent of an immune system process. [GOC:add]	15	0.0094	6.91e-07	0.0027	TBX21	CD8A	THEMIS	CRTAM	RORA	ZNF683	CD1C	SH2D1A	FCER1A	MS4A2	GCSAML	KLRB1	PYHIN1	A2M	PDGFD
GOBP_T_CELL_DIFFERENTIATION	246	The process in which a precursor cell type acquires characteristics of a more mature T-cell. A T cell is a type of lymphocyte whose definin characteristic is the expression of a T cell receptor complex. [GO_REF:0000022, GOC:jid, GOC:mah]	7	0.0285	7.45e-07	0.0027	TBX21	CD8A	THEMIS	CRTAM	RORA	ZNF683	EOMES
GOBP_REGULATION_OF_IMMUNE_RESPONSE	993	Any process that modulates the frequency, rate or extent of the immune response, the immunological reaction of an organism to an immunogenic stimulus. [GOC:ai]	12	0.0121	7.95e-07	0.0027	TBX21	CD8A	THEMIS	CRTAM	CD1C	SH2D1A	FCER1A	MS4A2	GCSAML	KLRB1	PYHIN1	A2M
GOBP_T_CELL_ACTIVATION	474	The change in morphology and behavior of a mature or immature T cell resulting from exposure to a mitogen, cytokine, chemokine, cellular ligand, or an antigen for which it is specific. [GOC:mgi_curators, ISBN:0781735149]	8	0.0169	5.74e-06	0.0146	TBX21	CD8A	THEMIS	CRTAM	RORA	ZNF683	CD1C	EOMES
GOBP_HEART_MORPHOGENESIS	239	The developmental process in which the heart is generated and organized. The heart is a hollow, muscular organ, which, by contracting rhythmically, keeps up the circulation of the blood. [GOC:dph, GOC:isa_complete]	6	0.0251	9.8e-06	0.02
GOBP_ADAPTIVE_IMMUNE_RESPONSE	693	An immune response mediated by cells expressing specific receptors for antigen produced through a somatic diversification process, and allowing for an enhanced secondary response to subsequent exposures to the same antigen (immunological memory). [GO_REF:0000022, GOC:add, ISBN:0781735149]	9	0.013	1.19e-05	0.0203	TBX21	CD8A	THEMIS	RORA	ZNF683	CD1C	SH2D1A	EOMES	MCOLN2
GOBP_ALPHA_BETA_T_CELL_ACTIVATION	149	The change in morphology and behavior of an alpha-beta T cell resulting from exposure to a mitogen, cytokine, chemokine, cellular ligand, or an antigen for which it is specific. [GOC:add]	5	0.0336	1.4e-05	0.0204	TBX21	CRTAM	RORA	ZNF683	EOMES
GOBP_MONONUCLEAR_CELL_DIFFERENTIATION	411	The process in which a relatively unspecialized cell acquires the specialized features of a mononuclear cell. [CL:0000842, GO_REF:0000086, GOC:TermGenie, PMID:24759906]	7	0.017	2.14e-05	0.0273	TBX21	CD8A	THEMIS	CRTAM	RORA	ZNF683	EOMES
GOMF_DNA_BINDING_TRANSCRIPTION_FACTOR_ACTIVITY	1430	A transcription regulator activity that modulates transcription of gene sets via selective and non-covalent binding to a specific double-stranded genomic DNA sequence (sometimes referred to as a motif) within a cis-regulatory region. Regulatory regions include promoters (proximal and distal) and enhancers. Genes are transcriptional units, and include bacterial operons. [GOC:txnOH-2018]	12	0.0084	3.17e-05	0.0341
GOMF_IGE_BINDING	5	Interacting selectively and non-covalently with an immunoglobulin of the IgE isotype. [GOC:add, ISBN:0781735149]	2	0.4	4.07e-05	0.0341	FCER1A	MS4A2
GOBP_LOCOMOTION	1975	Self-propelled movement of a cell or organism from one location to another. [GOC:dgh]	14	0.0071	4.19e-05	0.0341
GOBP_LYMPHOCYTE_ACTIVATION_INVOLVED_IN_IMMUNE_RESPONSE	189	A change in morphology and behavior of a lymphocyte resulting from exposure to a specific antigen, mitogen, cytokine, chemokine, cellular ligand, or soluble factor, leading to the initiation or perpetuation of an immune response. [GOC:add, ISBN:0781735149]	5	0.0265	4.38e-05	0.0341	TBX21	RORA	ZNF683	CD1C	EOMES
GOCC_INTRINSIC_COMPONENT_OF_PLASMA_MEMBRANE	1730	The component of the plasma membrane consisting of the gene products and protein complexes having either part of their peptide sequence embedded in the hydrophobic region of the membrane or some other covalently attached group such as a GPI anchor that is similarly embedded in the membrane. [GOC:dos, GOC:mah]	13	0.0075	4.51e-05	0.0341
GOMF_MOLECULAR_TRANSDUCER_ACTIVITY	1489	A compound molecular function in which an effector function is controlled by one or more regulatory components. [GOC:dos, GOC:pdt]	12	0.0081	4.68e-05	0.0341
GOBP_ALPHA_BETA_T_CELL_DIFFERENTIATION	107	The process in which a precursor cell type acquires the specialized features of an alpha-beta T cell. An alpha-beta T cell is a T cell that expresses an alpha-beta T cell receptor complex. [CL:0000789, GOC:ai]	4	0.0374	7e-05	0.0475	TBX21	RORA	ZNF683	EOMES
