# Supplementary material for: Immune transcriptome analysis of COVID-19 patients infected with SARS-CoV-2 variants carrying the E484K escape mutation identifies a distinct gene module
Source: Sci Rep. 2022 Feb 18;12:2784. doi: 10.1038/s41598-022-06752-0 (PMC8857234; doi:10.1038/s41598-022-06752-0)
Supplement: Supplementary file 8 — Supplementary Table 7. [file 41598_2022_6752_MOESM8_ESM.xlsx]

## Sheet: 67 genes in all variants
Alpha vs Alpha+EK				Non-COVID vs Alpha			Non-COVID vs Alpha+EK			Non-COVID vs Beta			Non-COVID vs Gamma
Gene	log2FoldChange	pvalue	padj	log2FoldChange	pvalue	padj	log2FoldChange	pvalue	padj	log2FoldChange	pvalue	padj	log2FoldChange	pvalue	padj
DEFA4	2.43679	5.32081e-05	0.000686345	3.62787	6.15243e-07	3.14783e-06	6.06466	2.13087e-13	5.10336e-12	4.80403	9.04188e-09	4.29232e-08	5.38257	3.67016e-06	3.06162e-05
GRASP	1.97293	2.2322e-23	3.06242e-20	-0.866718	0.00027565	0.000815529	1.10622	4.25649e-05	0.000175288	0.653235	0.0166123	0.0289121	2.33851	6.43553e-10	1.32179e-08
CTSG	1.93794	0.00206015	0.0127725	3.20456	2.49711e-05	9.26623e-05	5.1425	2.53218e-09	2.6767e-08	3.99603	4.54736e-06	1.47415e-05	4.96074	4.2316e-05	0.000265288
OLFM4	1.89947	0.0100004	0.0435057	4.39886	7.28241e-07	3.66352e-06	6.29833	4.30688e-10	5.3646e-09	5.35721	1.05863e-10	6.45472e-10	5.76062	6.03018e-07	6.19269e-06
MPO	1.83943	0.000855603	0.00640059	3.10271	3.00163e-06	1.33424e-05	4.94214	5.83319e-11	8.73251e-10	3.76611	4.05423e-08	1.75882e-07	4.05484	2.18194e-05	0.00014872
MRS2P2	1.8323	1.21634e-19	8.05594e-17	-0.303726	0.217337	0.294989	1.52857	2.83357e-08	2.41029e-07	0.868717	0.00524652	0.0101298	2.00124	2.387e-06	2.10549e-05
NRIP3	1.81406	8.90249e-10	5.34344e-08	0.0739517	0.836841	0.877167	1.88801	3.23142e-06	1.71595e-05	0.556296	0.0302798	0.0496801	2.41716	2.02439e-12	7.09845e-11
LPO	1.80874	0.00031048	0.00285056	1.53408	0.0142558	0.0279742	3.34282	1.96186e-06	1.10051e-05	2.57038	1.43222e-05	4.3018e-05	2.65089	0.00103942	0.00424986
CRISP2	1.79282	0.000304615	0.0028088	2.29936	0.000327273	0.000953425	4.09219	9.89617e-09	9.20018e-08	4.16855	2.47059e-10	1.4409e-09	4.3932	7.46771e-07	7.46933e-06
CHIT1	1.73825	0.000242054	0.00234213	3.06826	8.12073e-08	4.88184e-07	4.80651	1.33884e-13	3.35268e-12	3.86111	3.34398e-12	2.44902e-11	5.16292	2.05136e-11	5.88418e-10
C19orf45	1.68354	4.2579e-09	2.08626e-07	1.14486	0.00166601	0.00414066	2.8284	3.02884e-12	5.77132e-11	2.43406	2.82353e-10	1.6358e-09	3.07529	2.93931e-09	5.25871e-08
CRISP3	1.62466	0.00085809	0.00640799	2.25139	0.000123945	0.000396503	3.87605	6.0525e-09	5.87123e-08	3.41188	3.56258e-07	1.34538e-06	4.98301	9.25399e-08	1.17665e-06
LTF	1.6167	0.00480448	0.0246079	3.65127	1.17293e-07	6.8559e-07	5.26796	1.76421e-11	2.91861e-10	4.36084	1.62614e-09	8.55329e-09	6.00303	2.51512e-09	4.54793e-08
INHBA	1.59129	0.00257132	0.0152054	2.92013	8.36832e-06	3.3947e-05	4.51142	1.01381e-09	1.17657e-08	3.06315	4.62042e-07	1.72283e-06	4.99814	1.45632e-09	2.77197e-08
RGCC	1.58446	1.96342e-09	1.08056e-07	-0.34848	0.272324	0.355173	1.23598	0.000609435	0.00191453	0.878989	0.0014079	0.00302925	1.84827	1.36685e-06	1.2797e-05
TKTL2	1.562	1.39051e-06	3.13469e-05	1.15884	0.00467791	0.0104172	2.72084	2.69974e-09	2.83665e-08	2.11215	1.01836e-06	3.62463e-06	2.0596	0.00046209	0.00211957
BPI	1.54658	0.00388862	0.0208919	3.37723	1.62414e-07	9.27868e-07	4.92381	1.81206e-11	2.99006e-10	3.9382	5.27468e-09	2.58917e-08	4.83709	2.58886e-07	2.96025e-06
SLED1	1.53771	2.44938e-09	1.32149e-07	1.49949	1.40647e-06	6.71158e-06	3.0372	7.5598e-18	4.55176e-16	2.91576	1.0279e-27	4.09199e-26	2.66359	7.64059e-13	2.9668e-11
PCOLCE2	1.51793	0.00735603	0.0342598	3.36957	4.40494e-06	1.88726e-05	4.8875	2.43313e-09	2.57909e-08	4.56707	1.01017e-07	4.14348e-07	5.46196	2.48591e-06	2.18126e-05
AREG	1.50349	3.34295e-05	0.000471078	0.625884	0.155097	0.222111	2.12938	1.88706e-05	8.38803e-05	2.13727	1.17803e-06	4.15898e-06	1.93524	0.00143554	0.00560719
LCN2	1.50295	0.00301098	0.0171788	2.97046	1.09652e-06	5.35356e-06	4.47341	1.05982e-10	1.50118e-09	3.71427	1.12256e-08	5.26644e-08	5.03376	2.71629e-08	3.90181e-07
MS4A3	1.48852	0.00118424	0.00823822	1.07457	0.0515856	0.0862994	2.56308	4.4003e-05	0.000180629	1.71806	0.00596707	0.0113711	1.95995	0.0243195	0.0599183
PVRL4	1.47973	7.34824e-08	2.51582e-06	0.231315	0.506689	0.592691	1.71104	7.62622e-06	3.71486e-05	1.00384	0.0215104	0.0365226	2.42565	1.87873e-05	0.000130563
CD24	1.47705	0.000685568	0.00534838	2.31979	9.2981e-06	3.72759e-05	3.79684	1.7228e-10	2.33851e-09	3.23319	1.07651e-10	6.55542e-10	3.64368	1.73581e-07	2.05753e-06
EREG	1.38015	1.11628e-05	0.000189738	1.60492	2.2881e-05	8.55675e-05	2.98507	3.99332e-12	7.40403e-11	3.4116	5.1158e-17	6.66861e-16	3.35924	2.91804e-09	5.23543e-08
RNASE3	1.36528	0.00311252	0.0176438	2.99283	7.85586e-08	4.73746e-07	4.35811	5.7107e-12	1.02414e-10	3.34083	8.14717e-09	3.89166e-08	4.05363	4.86209e-07	5.13905e-06
FAM183B	1.33484	3.2313e-12	3.9531e-10	0.0649073	0.783883	0.834869	1.39975	1.12903e-07	8.47409e-07	0.947191	0.00166614	0.00354159	2.01457	6.46217e-07	6.57409e-06
LMOD2	1.327	1.15412e-09	6.66155e-08	0.190055	0.47984	0.566563	1.51705	4.59955e-07	3.00693e-06	1.11753	9.63161e-05	0.000252613	1.82572	2.19898e-06	1.96089e-05
PLAU	1.32619	0.000427318	0.00370208	0.76545	0.092646	0.143008	2.09164	5.01875e-05	0.000202809	1.91231	1.38104e-07	5.55777e-07	4.41655	9.43686e-19	1.04224e-16
CAMP	1.3206	0.00209216	0.012921	2.40116	3.33026e-06	1.46371e-05	3.72176	2.27466e-10	3.01722e-09	3.0065	7.77868e-08	3.23698e-07	4.22955	5.67948e-08	7.57976e-07
CD83	1.31138	3.64405e-09	1.83223e-07	-0.388744	0.145731	0.210503	0.922637	0.00237789	0.00642004	0.776255	0.00478544	0.00932687	2.70125	1.72955e-12	6.18214e-11
HBEGF	1.30332	2.229e-05	0.000334463	0.468767	0.204996	0.280818	1.77208	2.46663e-05	0.000106817	0.920703	0.00883799	0.0162857	1.52078	0.00187112	0.00705025
RND2	1.2616	3.24064e-07	9.15338e-06	0.234574	0.446936	0.534414	1.49618	1.19988e-05	5.59235e-05	1.24958	0.00231323	0.0047763	1.0401	0.0637058	0.130453
SESN2	1.24563	2.3305e-13	3.79338e-11	0.549327	0.00726593	0.0153925	1.79495	1.12671e-14	3.53028e-13	1.74752	1.96437e-15	2.15016e-14	2.54086	9.83167e-17	7.65128e-15
COL17A1	1.24535	0.0109784	0.0466406	3.0479	3.08188e-07	1.6783e-06	4.29325	2.0005e-10	2.67761e-09	3.53617	4.09516e-12	2.97869e-11	4.28443	1.15452e-09	2.24858e-08
KLF10	1.2411	4.4361e-12	5.1069e-10	1.02564	1.96129e-06	9.07723e-06	2.26674	2.22074e-20	2.21004e-18	2.04644	4.81377e-14	4.41523e-13	2.82906	7.35307e-14	3.40754e-12
TUBB6	1.23057	1.19397e-06	2.76774e-05	0.319194	0.295814	0.380301	1.54977	7.72216e-06	3.75873e-05	0.925644	0.00130578	0.00282473	1.54494	0.000108377	0.000609053
SLC2A5	1.21876	0.00659429	0.0315616	1.49984	0.0055666	0.0121359	2.7186	9.62855e-06	4.57648e-05	2.04744	0.000269795	0.000659972	2.73184	0.00047271	0.00216237
DZIP1L	1.19845	0.00735408	0.034259	2.43791	7.73648e-06	3.16226e-05	3.63636	3.83179e-09	3.88171e-08	2.05589	5.23591e-06	1.68032e-05	3.08981	6.1442e-07	6.28458e-06
PIM3	1.19797	7.59254e-14	1.47303e-11	0.45927	0.0172131	0.0329525	1.65724	3.81287e-14	1.06444e-12	0.782028	0.000281918	0.000687263	1.91182	1.71723e-10	4.00036e-09
EHD4-AS1	1.19607	8.49167e-05	0.00100513	0.915849	0.0167354	0.0321662	2.11192	7.93907e-07	4.92207e-06	0.875085	0.0151017	0.0264897	2.80708	1.63479e-09	3.07674e-08
FUT4	1.18446	3.13839e-10	2.13417e-08	0.711515	0.00168183	0.0041735	1.89598	1.7413e-13	4.23894e-12	1.21477	1.04e-07	4.25581e-07	2.16623	9.16661e-12	2.79916e-10
SLC28A3	1.18352	0.00549515	0.0274001	1.40022	0.00662094	0.0141692	2.58374	9.99733e-06	4.72953e-05	1.98969	1.46224e-05	4.38191e-05	2.76137	1.38691e-05	9.98442e-05
RPL13AP6	1.18202	1.85401e-07	5.65237e-06	0.514275	0.076673	0.121607	1.69629	1.0816e-07	8.15636e-07	1.02343	0.00244694	0.00503667	2.36476	4.15265e-08	5.73719e-07
SIK1	1.17074	1.31066e-07	4.16096e-06	-0.303671	0.254778	0.336175	0.867073	0.00421469	0.0105777	0.879371	0.0117044	0.0210403	1.36825	0.00483648	0.0157049
MT2A	1.16343	0.00668143	0.0318562	4.1574	9.57913e-16	2.2575e-14	5.32084	1.40443e-19	1.21509e-17	3.25646	7.32069e-16	8.4063e-15	1.40982	0.0122131	0.0341249
IER5	1.14832	3.58291e-12	4.3555e-10	0.20356	0.305353	0.390396	1.35188	2.09274e-09	2.25057e-08	1.00814	1.92927e-05	5.66472e-05	2.03482	5.80762e-10	1.2022e-08
CDCA4	1.12503	3.23228e-14	6.74808e-12	0.277446	0.121733	0.180802	1.40247	4.71729e-12	8.62083e-11	0.746931	0.000472251	0.00110845	1.0722	0.000281668	0.00138241
FAM46A	1.12125	7.25658e-09	3.28719e-07	1.22004	1.65749e-07	9.45231e-07	2.3413	9.74308e-19	7.06171e-17	1.18085	5.89046e-07	2.16567e-06	1.86465	1.47323e-08	2.27193e-07
KLHL15	1.10013	4.06975e-25	7.81677e-22	0.480887	0.000171101	0.000530397	1.58102	1.43033e-27	6.10498e-25	1.32201	6.15365e-25	1.8683e-23	1.82624	1.15407e-24	3.80103e-22
MT1X	1.09875	4.68588e-06	8.9376e-05	1.792	7.02368e-10	6.05493e-09	2.89075	1.79795e-18	1.26034e-16	2.1894	3.69797e-18	5.42067e-17	1.2985	0.000213491	0.00108894
GADD45B	1.09393	7.81548e-08	2.66984e-06	1.07767	1.08313e-05	4.2974e-05	2.1716	6.11149e-15	2.05216e-13	1.81825	2.21077e-12	1.65963e-11	2.72163	4.44219e-14	2.14481e-12
SPRY1	1.08519	0.000150681	0.00161683	0.0171835	0.960266	0.971187	1.10237	0.00480007	0.0118411	0.629735	0.00418179	0.0082382	0.782349	0.00944785	0.0275809
MED4-AS1	1.08098	1.03912e-10	8.42122e-09	0.157757	0.4503	0.537634	1.23874	7.28023e-08	5.65661e-07	1.02209	0.0012356	0.00268624	1.68555	5.87219e-05	0.000355008
EMP1	1.07777	0.000755308	0.00578425	1.79389	3.29706e-06	1.45111e-05	2.87167	5.53356e-11	8.33359e-10	1.73122	0.000606758	0.00139665	3.29487	2.71249e-06	2.35321e-05
SOCS3	1.07692	4.06848e-05	0.000551859	0.82036	0.00931313	0.0192038	1.89728	1.21685e-07	9.05893e-07	1.32467	3.11433e-05	8.82425e-05	1.17198	0.00815967	0.0243405
MAFB	1.07446	0.000103349	0.00118792	1.44563	1.40069e-05	5.43275e-05	2.52009	2.68951e-11	4.29048e-10	1.76788	1.76045e-05	5.20646e-05	1.49622	0.00908841	0.0266667
PHF13	1.05812	3.68488e-16	1.28683e-13	-0.0327459	0.83393	0.874831	1.02537	7.35061e-09	6.99966e-08	1.55992	5.49741e-10	3.07894e-09	1.00286	0.00418122	0.0138913
GADD45G	1.04227	0.000692827	0.00539293	1.59371	3.72732e-05	0.000133266	2.63598	1.15112e-09	1.31292e-08	2.53878	7.83135e-14	7.00224e-13	1.39067	0.00346103	0.0118557
CHRM4	1.03905	5.7656e-05	0.000734837	1.37079	3.91144e-05	0.000139279	2.40984	7.67015e-11	1.11861e-09	0.954771	0.00624733	0.0118499	1.53929	0.00080997	0.00342247
F3	1.03251	0.00236627	0.0142922	1.04857	0.012905	0.025614	2.08109	1.12339e-05	5.26267e-05	1.10489	0.0213765	0.0363112	1.7827	0.0062883	0.0195716
MT1F	1.02986	0.000125939	0.00139499	1.90976	6.59065e-09	4.75353e-08	2.93961	2.81368e-15	9.98934e-14	1.98873	4.84273e-08	2.07462e-07	1.10774	0.0291179	0.0694401
C15orf48	1.02493	0.000432784	0.00373595	1.41116	0.000111637	0.000360802	2.43609	2.71655e-09	2.85275e-08	1.9452	3.15471e-08	1.38932e-07	2.32102	9.87618e-07	9.59222e-06
CCT6B	1.01926	3.38011e-09	1.71298e-07	0.0509262	0.807243	0.853783	1.07018	5.36257e-06	2.69348e-05	1.08539	3.19807e-07	1.21852e-06	1.51434	1.4244e-07	1.725e-06
RGPD1	1.01867	0.00253658	0.015051	0.126222	0.756225	0.811986	1.14489	0.0130004	0.0283881	1.15304	0.0111573	0.0201379	0.0457443	0.942755	0.964606
VASN	1.01742	9.79814e-06	0.000169086	0.49478	0.0906019	0.140429	1.5122	2.76003e-06	1.48994e-05	0.699423	0.0255311	0.0426771	1.80601	3.11379e-06	2.65637e-05
BTG3	1.00379	2.4487e-15	7.02101e-13	-0.15537	0.30795	0.393061	0.848422	8.90178e-07	5.44635e-06	0.518389	0.00211895	0.00440932	1.17906	3.72596e-07	4.07118e-06

## Sheet: 48 significantly induced genes 
Alpha vs Alpha+E484K				Non-COVID vs Alpha			Non-COVID vs Alpha+EK			Non-COVID vs Beta			Non-COVID vs Gamma
Gene	log2FoldChange	pvalue	padj	log2FoldChange	pvalue	padj	log2FoldChange	pvalue	padj	log2FoldChange	pvalue	padj	log2FoldChange	pvalue	padj
DEFA4	2.43679	5.32081e-05	0.000686345	3.62787	6.15243e-07	3.14783e-06	6.06466	2.13087e-13	5.10336e-12	4.80403	9.04188e-09	4.29232e-08	5.38257	3.67016e-06	3.06162e-05
CTSG	1.93794	0.00206015	0.0127725	3.20456	2.49711e-05	9.26623e-05	5.1425	2.53218e-09	2.6767e-08	3.99603	4.54736e-06	1.47415e-05	4.96074	4.2316e-05	0.000265288
OLFM4	1.89947	0.0100004	0.0435057	4.39886	7.28241e-07	3.66352e-06	6.29833	4.30688e-10	5.3646e-09	5.35721	1.05863e-10	6.45472e-10	5.76062	6.03018e-07	6.19269e-06
MPO	1.83943	0.000855603	0.00640059	3.10271	3.00163e-06	1.33424e-05	4.94214	5.83319e-11	8.73251e-10	3.76611	4.05423e-08	1.75882e-07	4.05484	2.18194e-05	0.00014872
NRIP3	1.81406	8.90249e-10	5.34344e-08	0.0739517	0.836841	0.877167	1.88801	3.23142e-06	1.71595e-05	0.556296	0.0302798	0.0496801	2.41716	2.02439e-12	7.09845e-11
LPO	1.80874	0.00031048	0.00285056	1.53408	0.0142558	0.0279742	3.34282	1.96186e-06	1.10051e-05	2.57038	1.43222e-05	4.3018e-05	2.65089	0.00103942	0.00424986
CRISP2	1.79282	0.000304615	0.0028088	2.29936	0.000327273	0.000953425	4.09219	9.89617e-09	9.20018e-08	4.16855	2.47059e-10	1.4409e-09	4.3932	7.46771e-07	7.46933e-06
CHIT1	1.73825	0.000242054	0.00234213	3.06826	8.12073e-08	4.88184e-07	4.80651	1.33884e-13	3.35268e-12	3.86111	3.34398e-12	2.44902e-11	5.16292	2.05136e-11	5.88418e-10
C19orf45	1.68354	4.2579e-09	2.08626e-07	1.14486	0.00166601	0.00414066	2.8284	3.02884e-12	5.77132e-11	2.43406	2.82353e-10	1.6358e-09	3.07529	2.93931e-09	5.25871e-08
CRISP3	1.62466	0.00085809	0.00640799	2.25139	0.000123945	0.000396503	3.87605	6.0525e-09	5.87123e-08	3.41188	3.56258e-07	1.34538e-06	4.98301	9.25399e-08	1.17665e-06
LTF	1.6167	0.00480448	0.0246079	3.65127	1.17293e-07	6.8559e-07	5.26796	1.76421e-11	2.91861e-10	4.36084	1.62614e-09	8.55329e-09	6.00303	2.51512e-09	4.54793e-08
INHBA	1.59129	0.00257132	0.0152054	2.92013	8.36832e-06	3.3947e-05	4.51142	1.01381e-09	1.17657e-08	3.06315	4.62042e-07	1.72283e-06	4.99814	1.45632e-09	2.77197e-08
TKTL2	1.562	1.39051e-06	3.13469e-05	1.15884	0.00467791	0.0104172	2.72084	2.69974e-09	2.83665e-08	2.11215	1.01836e-06	3.62463e-06	2.0596	0.00046209	0.00211957
BPI	1.54658	0.00388862	0.0208919	3.37723	1.62414e-07	9.27868e-07	4.92381	1.81206e-11	2.99006e-10	3.9382	5.27468e-09	2.58917e-08	4.83709	2.58886e-07	2.96025e-06
SLED1	1.53771	2.44938e-09	1.32149e-07	1.49949	1.40647e-06	6.71158e-06	3.0372	7.5598e-18	4.55176e-16	2.91576	1.0279e-27	4.09199e-26	2.66359	7.64059e-13	2.9668e-11
PCOLCE2	1.51793	0.00735603	0.0342598	3.36957	4.40494e-06	1.88726e-05	4.8875	2.43313e-09	2.57909e-08	4.56707	1.01017e-07	4.14348e-07	5.46196	2.48591e-06	2.18126e-05
AREG	1.50349	3.34295e-05	0.000471078	0.625884	0.155097	0.222111	2.12938	1.88706e-05	8.38803e-05	2.13727	1.17803e-06	4.15898e-06	1.93524	0.00143554	0.00560719
LCN2	1.50295	0.00301098	0.0171788	2.97046	1.09652e-06	5.35356e-06	4.47341	1.05982e-10	1.50118e-09	3.71427	1.12256e-08	5.26644e-08	5.03376	2.71629e-08	3.90181e-07
PVRL4	1.47973	7.34824e-08	2.51582e-06	0.231315	0.506689	0.592691	1.71104	7.62622e-06	3.71486e-05	1.00384	0.0215104	0.0365226	2.42565	1.87873e-05	0.000130563
CD24	1.47705	0.000685568	0.00534838	2.31979	9.2981e-06	3.72759e-05	3.79684	1.7228e-10	2.33851e-09	3.23319	1.07651e-10	6.55542e-10	3.64368	1.73581e-07	2.05753e-06
EREG	1.38015	1.11628e-05	0.000189738	1.60492	2.2881e-05	8.55675e-05	2.98507	3.99332e-12	7.40403e-11	3.4116	5.1158e-17	6.66861e-16	3.35924	2.91804e-09	5.23543e-08
RNASE3	1.36528	0.00311252	0.0176438	2.99283	7.85586e-08	4.73746e-07	4.35811	5.7107e-12	1.02414e-10	3.34083	8.14717e-09	3.89166e-08	4.05363	4.86209e-07	5.13905e-06
FAM183B	1.33484	3.2313e-12	3.9531e-10	0.0649073	0.783883	0.834869	1.39975	1.12903e-07	8.47409e-07	0.947191	0.00166614	0.00354159	2.01457	6.46217e-07	6.57409e-06
LMOD2	1.327	1.15412e-09	6.66155e-08	0.190055	0.47984	0.566563	1.51705	4.59955e-07	3.00693e-06	1.11753	9.63161e-05	0.000252613	1.82572	2.19898e-06	1.96089e-05
PLAU	1.32619	0.000427318	0.00370208	0.76545	0.092646	0.143008	2.09164	5.01875e-05	0.000202809	1.91231	1.38104e-07	5.55777e-07	4.41655	9.43686e-19	1.04224e-16
CAMP	1.3206	0.00209216	0.012921	2.40116	3.33026e-06	1.46371e-05	3.72176	2.27466e-10	3.01722e-09	3.0065	7.77868e-08	3.23698e-07	4.22955	5.67948e-08	7.57976e-07
HBEGF	1.30332	2.229e-05	0.000334463	0.468767	0.204996	0.280818	1.77208	2.46663e-05	0.000106817	0.920703	0.00883799	0.0162857	1.52078	0.00187112	0.00705025
SESN2	1.24563	2.3305e-13	3.79338e-11	0.549327	0.00726593	0.0153925	1.79495	1.12671e-14	3.53028e-13	1.74752	1.96437e-15	2.15016e-14	2.54086	9.83167e-17	7.65128e-15
COL17A1	1.24535	0.0109784	0.0466406	3.0479	3.08188e-07	1.6783e-06	4.29325	2.0005e-10	2.67761e-09	3.53617	4.09516e-12	2.97869e-11	4.28443	1.15452e-09	2.24858e-08
KLF10	1.2411	4.4361e-12	5.1069e-10	1.02564	1.96129e-06	9.07723e-06	2.26674	2.22074e-20	2.21004e-18	2.04644	4.81377e-14	4.41523e-13	2.82906	7.35307e-14	3.40754e-12
TUBB6	1.23057	1.19397e-06	2.76774e-05	0.319194	0.295814	0.380301	1.54977	7.72216e-06	3.75873e-05	0.925644	0.00130578	0.00282473	1.54494	0.000108377	0.000609053
SLC2A5	1.21876	0.00659429	0.0315616	1.49984	0.0055666	0.0121359	2.7186	9.62855e-06	4.57648e-05	2.04744	0.000269795	0.000659972	2.73184	0.00047271	0.00216237
PIM3	1.19797	7.59254e-14	1.47303e-11	0.45927	0.0172131	0.0329525	1.65724	3.81287e-14	1.06444e-12	0.782028	0.000281918	0.000687263	1.91182	1.71723e-10	4.00036e-09
FUT4	1.18446	3.13839e-10	2.13417e-08	0.711515	0.00168183	0.0041735	1.89598	1.7413e-13	4.23894e-12	1.21477	1.04e-07	4.25581e-07	2.16623	9.16661e-12	2.79916e-10
SLC28A3	1.18352	0.00549515	0.0274001	1.40022	0.00662094	0.0141692	2.58374	9.99733e-06	4.72953e-05	1.98969	1.46224e-05	4.38191e-05	2.76137	1.38691e-05	9.98442e-05
RPL13AP6	1.18202	1.85401e-07	5.65237e-06	0.514275	0.076673	0.121607	1.69629	1.0816e-07	8.15636e-07	1.02343	0.00244694	0.00503667	2.36476	4.15265e-08	5.73719e-07
IER5	1.14832	3.58291e-12	4.3555e-10	0.20356	0.305353	0.390396	1.35188	2.09274e-09	2.25057e-08	1.00814	1.92927e-05	5.66472e-05	2.03482	5.80762e-10	1.2022e-08
CDCA4	1.12503	3.23228e-14	6.74808e-12	0.277446	0.121733	0.180802	1.40247	4.71729e-12	8.62083e-11	0.746931	0.000472251	0.00110845	1.0722	0.000281668	0.00138241
KLHL15	1.10013	4.06975e-25	7.81677e-22	0.480887	0.000171101	0.000530397	1.58102	1.43033e-27	6.10498e-25	1.32201	6.15365e-25	1.8683e-23	1.82624	1.15407e-24	3.80103e-22
GADD45B	1.09393	7.81548e-08	2.66984e-06	1.07767	1.08313e-05	4.2974e-05	2.1716	6.11149e-15	2.05216e-13	1.81825	2.21077e-12	1.65963e-11	2.72163	4.44219e-14	2.14481e-12
SPRY1	1.08519	0.000150681	0.00161683	0.0171835	0.960266	0.971187	1.10237	0.00480007	0.0118411	0.629735	0.00418179	0.0082382	0.782349	0.00944785	0.0275809
MED4-AS1	1.08098	1.03912e-10	8.42122e-09	0.157757	0.4503	0.537634	1.23874	7.28023e-08	5.65661e-07	1.02209	0.0012356	0.00268624	1.68555	5.87219e-05	0.000355008
SOCS3	1.07692	4.06848e-05	0.000551859	0.82036	0.00931313	0.0192038	1.89728	1.21685e-07	9.05893e-07	1.32467	3.11433e-05	8.82425e-05	1.17198	0.00815967	0.0243405
MAFB	1.07446	0.000103349	0.00118792	1.44563	1.40069e-05	5.43275e-05	2.52009	2.68951e-11	4.29048e-10	1.76788	1.76045e-05	5.20646e-05	1.49622	0.00908841	0.0266667
F3	1.03251	0.00236627	0.0142922	1.04857	0.012905	0.025614	2.08109	1.12339e-05	5.26267e-05	1.10489	0.0213765	0.0363112	1.7827	0.0062883	0.0195716
C15orf48	1.02493	0.000432784	0.00373595	1.41116	0.000111637	0.000360802	2.43609	2.71655e-09	2.85275e-08	1.9452	3.15471e-08	1.38932e-07	2.32102	9.87618e-07	9.59222e-06
CCT6B	1.01926	3.38011e-09	1.71298e-07	0.0509262	0.807243	0.853783	1.07018	5.36257e-06	2.69348e-05	1.08539	3.19807e-07	1.21852e-06	1.51434	1.4244e-07	1.725e-06
VASN	1.01742	9.79814e-06	0.000169086	0.49478	0.0906019	0.140429	1.5122	2.76003e-06	1.48994e-05	0.699423	0.0255311	0.0426771	1.80601	3.11379e-06	2.65637e-05

## Sheet: GSEA for 48 genes
Hallmark
Gene Set Name	# Genes in Gene Set (K)	Description	# Genes in Overlap (k)	k/K	p-value	FDR q-value		Gene Symbol	HALLMARK_TNFA_SIGNALING_VIA_NFKB	HALLMARK_INFLAMMATORY_RESPONSE
HALLMARK_TNFA_SIGNALING_VIA_NFKB	200	Genes regulated by NF-kB in response to TNF [GeneID=7124].	10	0.05	4e-14	2e-12		INHBA	HALLMARK_TNFA_SIGNALING_VIA_NFKB	HALLMARK_INFLAMMATORY_RESPONSE
HALLMARK_KRAS_SIGNALING_UP	200	Genes up-regulated by KRAS activation.	5	0.025	4.12e-06	0.000103		HBEGF	HALLMARK_TNFA_SIGNALING_VIA_NFKB	HALLMARK_INFLAMMATORY_RESPONSE
HALLMARK_EPITHELIAL_MESENCHYMAL_TRANSITION	200	Genes defining epithelial-mesenchymal transition, as in wound healing, fibrosis and metastasis.	4	0.02	9.64e-05	0.00121		PLAU	HALLMARK_TNFA_SIGNALING_VIA_NFKB
HALLMARK_INFLAMMATORY_RESPONSE	200	Genes defining inflammatory response.	4	0.02	9.64e-05	0.00121		GADD45B	HALLMARK_TNFA_SIGNALING_VIA_NFKB
HALLMARK_SPERMATOGENESIS	135	Genes up-regulated during production of male gametes (sperm), as in spermatogenesis.	3	0.0222	0.000569	0.00569		AREG	HALLMARK_TNFA_SIGNALING_VIA_NFKB
								F3	HALLMARK_TNFA_SIGNALING_VIA_NFKB	HALLMARK_INFLAMMATORY_RESPONSE
								KLF10	HALLMARK_TNFA_SIGNALING_VIA_NFKB
								IER5	HALLMARK_TNFA_SIGNALING_VIA_NFKB
								SOCS3	HALLMARK_TNFA_SIGNALING_VIA_NFKB
								FUT4	HALLMARK_TNFA_SIGNALING_VIA_NFKB
								EREG		HALLMARK_INFLAMMATORY_RESPONSE
C2 (CP)
Gene Set Name	# Genes in Gene Set (K)	Description	# Genes in Overlap (k)	k/K	p-value	FDR q-value		Gene Symbol	REACTOME_NEUTROPHIL_DEGRANULATION	REACTOME_INNATE_IMMUNE_SYSTEM
REACTOME_NEUTROPHIL_DEGRANULATION	479	Neutrophil degranulation	13	0.0271	1.06e-14	3.09e-11		LTF	REACTOME_NEUTROPHIL_DEGRANULATION	REACTOME_INNATE_IMMUNE_SYSTEM
REACTOME_ANTIMICROBIAL_PEPTIDES	97	Antimicrobial peptides	7	0.0722	2.54e-11	2.83e-08		LCN2	REACTOME_NEUTROPHIL_DEGRANULATION	REACTOME_INNATE_IMMUNE_SYSTEM
REACTOME_INNATE_IMMUNE_SYSTEM	1117	Innate Immune System	14	0.0125	2.91e-11	2.83e-08		CTSG	REACTOME_NEUTROPHIL_DEGRANULATION	REACTOME_INNATE_IMMUNE_SYSTEM
REACTOME_EGFR_DOWNREGULATION	31	EGFR downregulation	4	0.129	5.44e-08	3.97e-05		CAMP	REACTOME_NEUTROPHIL_DEGRANULATION	REACTOME_INNATE_IMMUNE_SYSTEM
REACTOME_EGFR_INTERACTS_WITH_PHOSPHOLIPASE_C_GAMMA	9	EGFR interacts with phospholipase C-gamma	3	0.3333	1.32e-07	7.74e-05		BPI	REACTOME_NEUTROPHIL_DEGRANULATION	REACTOME_INNATE_IMMUNE_SYSTEM
								DEFA4	REACTOME_NEUTROPHIL_DEGRANULATION	REACTOME_INNATE_IMMUNE_SYSTEM
								RNASE3	REACTOME_NEUTROPHIL_DEGRANULATION	REACTOME_INNATE_IMMUNE_SYSTEM
								PLAU	REACTOME_NEUTROPHIL_DEGRANULATION	REACTOME_INNATE_IMMUNE_SYSTEM
								SLC2A5	REACTOME_NEUTROPHIL_DEGRANULATION	REACTOME_INNATE_IMMUNE_SYSTEM
								CHIT1	REACTOME_NEUTROPHIL_DEGRANULATION	REACTOME_INNATE_IMMUNE_SYSTEM
								MPO	REACTOME_NEUTROPHIL_DEGRANULATION	REACTOME_INNATE_IMMUNE_SYSTEM
								CRISP3	REACTOME_NEUTROPHIL_DEGRANULATION	REACTOME_INNATE_IMMUNE_SYSTEM
								OLFM4	REACTOME_NEUTROPHIL_DEGRANULATION	REACTOME_INNATE_IMMUNE_SYSTEM
								LPO		REACTOME_INNATE_IMMUNE_SYSTEM
GO
Gene Set Name	# Genes in Gene Set (K)	Description	# Genes in Overlap (k)	k/K	p-value	FDR q-value		Gene Symbol	GOCC_SPECIFIC_GRANULE	GOCC_SPECIFIC_GRANULE_LUMEN	GOBP_MYELOID_LEUKOCYTE_MEDIATED_IMMUNITY	GOBP_MYELOID_LEUKOCYTE_ACTIVATION	GOBP_CELL_ACTIVATION_INVOLVED_IN_IMMUNE_RESPONSE	GOBP_CELL_ACTIVATION
GOCC_SPECIFIC_GRANULE	160	Granule with a membranous, tubular internal structure, found primarily in mature neutrophil cells. Most are released into the extracellular fluid. Specific granules contain lactoferrin, lysozyme, vitamin B12 binding protein and elastase. [GOC:jl, ISBN:0721662544, PMID:7334549]	10	0.0625	4.19e-15	3.58e-11		LTF	GOCC_SPECIFIC_GRANULE	GOCC_SPECIFIC_GRANULE_LUMEN	GOBP_MYELOID_LEUKOCYTE_MEDIATED_IMMUNITY	GOBP_MYELOID_LEUKOCYTE_ACTIVATION	GOBP_CELL_ACTIVATION_INVOLVED_IN_IMMUNE_RESPONSE	GOBP_CELL_ACTIVATION
GOCC_SPECIFIC_GRANULE_LUMEN	62	The volume enclosed by the membrane of a specific granule, a granule with a membranous, tubular internal structure, found primarily in mature neutrophil cells. Most are released into the extracellular fluid. Specific granules contain lactoferrin, lysozyme, vitamin B12 binding protein and elastase. [GOC:bf, PMID:7334549]	8	0.129	7.04e-15	3.58e-11		CAMP	GOCC_SPECIFIC_GRANULE	GOCC_SPECIFIC_GRANULE_LUMEN	GOBP_MYELOID_LEUKOCYTE_MEDIATED_IMMUNITY	GOBP_MYELOID_LEUKOCYTE_ACTIVATION	GOBP_CELL_ACTIVATION_INVOLVED_IN_IMMUNE_RESPONSE	GOBP_CELL_ACTIVATION
GOBP_MYELOID_LEUKOCYTE_MEDIATED_IMMUNITY	550	Any process involved in the carrying out of an immune response by a myeloid leukocyte. [GO_REF:0000022, GOC:add, ISBN:0781735149]	13	0.0236	6.15e-14	2.09e-10		DEFA4	GOCC_SPECIFIC_GRANULE	GOCC_SPECIFIC_GRANULE_LUMEN	GOBP_MYELOID_LEUKOCYTE_MEDIATED_IMMUNITY	GOBP_MYELOID_LEUKOCYTE_ACTIVATION	GOBP_CELL_ACTIVATION_INVOLVED_IN_IMMUNE_RESPONSE	GOBP_CELL_ACTIVATION
GOCC_VESICLE_LUMEN	328	The volume enclosed by the membrane or protein that forms a vesicle. [GOC:mah, GOC:vesicles]	11	0.0335	1.51e-13	3.85e-10		BPI	GOCC_SPECIFIC_GRANULE	GOCC_SPECIFIC_GRANULE_LUMEN	GOBP_MYELOID_LEUKOCYTE_MEDIATED_IMMUNITY	GOBP_MYELOID_LEUKOCYTE_ACTIVATION	GOBP_CELL_ACTIVATION_INVOLVED_IN_IMMUNE_RESPONSE	GOBP_CELL_ACTIVATION
GOBP_MYELOID_LEUKOCYTE_ACTIVATION	659	A change in the morphology or behavior of a myeloid leukocyte resulting from exposure to an activating factor such as a cellular or soluble ligand. [GOC:add, ISBN:0781735149]	13	0.0197	6.05e-13	1.23e-09		LCN2	GOCC_SPECIFIC_GRANULE	GOCC_SPECIFIC_GRANULE_LUMEN	GOBP_MYELOID_LEUKOCYTE_MEDIATED_IMMUNITY	GOBP_MYELOID_LEUKOCYTE_ACTIVATION	GOBP_CELL_ACTIVATION_INVOLVED_IN_IMMUNE_RESPONSE	GOBP_CELL_ACTIVATION
GOBP_CELL_ACTIVATION_INVOLVED_IN_IMMUNE_RESPONSE	722	A change in the morphology or behavior of a cell resulting from exposure to an activating factor such as a cellular or soluble ligand, leading to the initiation or perpetuation of an immune response. [GO_REF:0000022, GOC:add, ISBN:0781735149]	13	0.018	1.9e-12	3.23e-09		CHIT1	GOCC_SPECIFIC_GRANULE	GOCC_SPECIFIC_GRANULE_LUMEN	GOBP_MYELOID_LEUKOCYTE_MEDIATED_IMMUNITY	GOBP_MYELOID_LEUKOCYTE_ACTIVATION	GOBP_CELL_ACTIVATION_INVOLVED_IN_IMMUNE_RESPONSE	GOBP_CELL_ACTIVATION
GOBP_CELL_ACTIVATION	1461	A change in the morphology or behavior of a cell resulting from exposure to an activating factor such as a cellular or soluble ligand. [GOC:mgi_curators]	16	0.011	6.16e-12	8.97e-09		CRISP3	GOCC_SPECIFIC_GRANULE	GOCC_SPECIFIC_GRANULE_LUMEN	GOBP_MYELOID_LEUKOCYTE_MEDIATED_IMMUNITY	GOBP_MYELOID_LEUKOCYTE_ACTIVATION	GOBP_CELL_ACTIVATION_INVOLVED_IN_IMMUNE_RESPONSE	GOBP_CELL_ACTIVATION
								OLFM4	GOCC_SPECIFIC_GRANULE	GOCC_SPECIFIC_GRANULE_LUMEN	GOBP_MYELOID_LEUKOCYTE_MEDIATED_IMMUNITY	GOBP_MYELOID_LEUKOCYTE_ACTIVATION	GOBP_CELL_ACTIVATION_INVOLVED_IN_IMMUNE_RESPONSE	GOBP_CELL_ACTIVATION
								PLAU	GOCC_SPECIFIC_GRANULE		GOBP_MYELOID_LEUKOCYTE_MEDIATED_IMMUNITY	GOBP_MYELOID_LEUKOCYTE_ACTIVATION	GOBP_CELL_ACTIVATION_INVOLVED_IN_IMMUNE_RESPONSE	GOBP_CELL_ACTIVATION
								SLC2A5	GOCC_SPECIFIC_GRANULE		GOBP_MYELOID_LEUKOCYTE_MEDIATED_IMMUNITY	GOBP_MYELOID_LEUKOCYTE_ACTIVATION	GOBP_CELL_ACTIVATION_INVOLVED_IN_IMMUNE_RESPONSE	GOBP_CELL_ACTIVATION
								RNASE3			GOBP_MYELOID_LEUKOCYTE_MEDIATED_IMMUNITY	GOBP_MYELOID_LEUKOCYTE_ACTIVATION	GOBP_CELL_ACTIVATION_INVOLVED_IN_IMMUNE_RESPONSE	GOBP_CELL_ACTIVATION
								CTSG			GOBP_MYELOID_LEUKOCYTE_MEDIATED_IMMUNITY	GOBP_MYELOID_LEUKOCYTE_ACTIVATION	GOBP_CELL_ACTIVATION_INVOLVED_IN_IMMUNE_RESPONSE	GOBP_CELL_ACTIVATION
								MPO			GOBP_MYELOID_LEUKOCYTE_MEDIATED_IMMUNITY	GOBP_MYELOID_LEUKOCYTE_ACTIVATION	GOBP_CELL_ACTIVATION_INVOLVED_IN_IMMUNE_RESPONSE	GOBP_CELL_ACTIVATION
								CD24						GOBP_CELL_ACTIVATION
								INHBA						GOBP_CELL_ACTIVATION
								MAFB						GOBP_CELL_ACTIVATION
