# Supplementary material for: Immune transcriptome analysis of COVID-19 patients infected with SARS-CoV-2 variants carrying the E484K escape mutation identifies a distinct gene module
Source: Sci Rep. 2022 Feb 18;12:2784. doi: 10.1038/s41598-022-06752-0 (PMC8857234; doi:10.1038/s41598-022-06752-0)
Supplement: Supplementary file 9 — Supplementary Table 8. [file 41598_2022_6752_MOESM9_ESM.xlsx]

## Sheet: significantly regulated genes
Gene	log2FoldChange	pvalue	padj	mean_Non-COVID	mean_Alpha_2nd
OLFM4	5.38221	1.72455e-09	4.77649e-07	69.8452	3041.31
IFI27	4.80536	1.74559e-10	7.19051e-08	10.6746	519.455
DEFA4	4.69815	1.39843e-10	6.12513e-08	51.6235	1565.63
MMP8	4.42219	4.01405e-11	2.36252e-08	199.464	4420.28
CEACAM8	4.41491	6.95294e-10	2.15405e-07	108.107	2368.59
CEACAM6	4.28541	3.20371e-09	7.18317e-07	75.9854	1428.65
LTF	4.27346	7.27262e-10	2.20923e-07	1134.57	23880.3
CTSG	4.18267	4.58762e-08	5.4002e-06	29.2803	614.582
ABCA13	4.10386	1.20551e-09	3.5476e-07	79.4993	1473.62
OLR1	3.95394	1.47127e-08	2.1992e-06	23.6439	377.491
MPO	3.93247	4.06603e-09	8.70222e-07	121.468	2088.43
BPI	3.91714	1.58155e-09	4.4458e-07	166.773	2948.68
CD177	3.78287	4.99594e-09	9.70036e-07	237.826	4624.84
AZU1	3.72727	7.17758e-07	3.98769e-05	10.005	144.972
LPL	3.61162	3.58805e-07	2.35461e-05	8.8086	111.25
LCN2	3.53358	8.42705e-09	1.42987e-06	263.691	3454.78
COL17A1	3.44226	9.26133e-09	1.54361e-06	23.3204	260.111
NXF3	3.37352	2.51519e-08	3.336e-06	3.53813	37.3042
SERPINB10	3.18972	7.44944e-07	4.10242e-05	41.692	380.796
ERG	3.14051	5.6934e-07	3.33011e-05	22.3592	209.245
RNASE3	3.09517	3.43206e-08	4.19737e-06	80.2803	681.45
OTOF	3.08166	1.50694e-05	0.000379435	27.1312	275.21
CHIT1	3.08127	8.69685e-08	8.71258e-06	60.5613	626.475
CAMP	3.04431	4.73044e-09	9.57991e-07	310.351	2756.82
RASGRF1	2.99642	0.000180411	0.00244099	15.5431	224.241
CD24	2.76905	1.46467e-07	1.28579e-05	401.959	2789.09
CRISP3	2.74067	3.45119e-06	0.000129788	197.346	1437.45
GBP1P1	2.68386	0.00012552	0.00186146	45.1406	352.41
SFRP1	2.61677	6.37573e-05	0.00112435	4.83411	37.2564
CLNK	2.56673	0.000827214	0.00745086	22.3265	182.035
MYL9	2.56604	2.60266e-06	0.000106331	372.82	2341.28
ABCA6	2.55272	0.000192221	0.00256576	41.2975	526.868
E2F8	2.51259	1.94609e-07	1.52825e-05	16.391	96.4606
HBD	2.43973	0.00235373	0.0160791	71.0526	284.672
GPER1	2.43199	3.41904e-07	2.28668e-05	4.997	34.4128
KIF18B	2.36426	7.80113e-07	4.22203e-05	10.8857	59.3612
GLDN	2.35718	3.9527e-05	0.000798768	5.09241	36.5957
BIRC5	2.35645	1.00069e-07	9.71499e-06	16.9792	90.4111
ANLN	2.31299	6.81207e-07	3.82981e-05	29.7107	156.553
DAAM2	2.29454	0.00078645	0.00722495	195.844	2426.14
CDC25A	2.25198	4.3217e-07	2.72224e-05	15.3257	74.0618
RSAD2	2.25003	0.000353208	0.00406303	1043.88	5024.08
KIF4A	2.23747	3.12489e-07	2.17978e-05	14.9736	71.4289
CXCL2	2.22993	2.36041e-06	9.83538e-05	11.3526	76.1392
HP	2.2263	7.70674e-06	0.000228941	286.642	1463.12
ANKRD34B	2.21494	1.32806e-06	6.41352e-05	57.0328	297.919
TACSTD2	2.20994	0.000495435	0.00521887	16.5381	87.8493
AHSP	2.20404	0.00667445	0.0340789	29.2298	108.803
DEPDC1	2.17679	2.62674e-06	0.000107082	8.78375	41.9784
RRM2	2.1535	2.59577e-07	1.88759e-05	145.585	655.45
HJURP	2.13445	2.04397e-06	8.74913e-05	27.806	124.899
SLC1A3	2.1254	3.42671e-08	4.19737e-06	30.5563	160.765
SFTPB	2.10374	0.000560839	0.00566372	4.98605	22.9948
IFI44L	2.09662	0.000215689	0.00278621	1972.01	8774.6
EPCAM	2.09089	0.00219269	0.015194	3.17551	25.6362
ITGA9	2.08533	6.28212e-05	0.0011141	29.0863	127.175
DTL	2.07819	2.37154e-07	1.76544e-05	34.5473	147.924
IFIT1B	2.06575	0.0016418	0.0123194	19.0288	68.2469
DLGAP5	2.04212	2.95781e-06	0.000115576	29.7124	126.524
ALOX15B	2.04197	0.000501415	0.00526595	18.2436	123.08
DIAPH3	2.03748	2.40936e-05	0.000538955	5.74874	24.562
MKI67	2.01327	1.94447e-07	1.52825e-05	404.948	1636.65
FCGR1C	1.99852	0.000303328	0.00361118	84.8325	381.732
LINC00487	1.99417	0.000258843	0.00319886	6.23344	26.1424
TPRG1-AS1	1.99353	4.91461e-08	5.57602e-06	6.97068	28.4569
ESCO2	1.95587	9.10063e-07	4.8282e-05	11.6765	45.3802
TCN1	1.94367	4.97301e-06	0.00016876	289.984	1175.76
C1QB	1.94139	9.48293e-05	0.00149834	27.8526	107.185
STAC	1.93909	0.000696507	0.00660192	3.84867	15.6188
BATF2	1.93111	0.000185222	0.00248821	164.051	689.837
LINC00428	1.92752	0.000272861	0.00333057	2.74071	13.6531
HMMR	1.92117	3.07775e-07	2.15543e-05	20.0411	76.679
TROAP	1.91103	8.95626e-06	0.000253277	19.6365	73.8464
ETV7	1.90426	0.000458258	0.0049319	117.977	464.332
TMTC1	1.88495	0.00141574	0.011041	245.323	1087.69
KIAA0101	1.88407	3.05361e-05	0.000650584	49.2373	185.081
SLC28A3	1.88223	0.000286998	0.00345609	39.8952	159.903
PRR16	1.87951	1.62766e-07	1.36854e-05	5.85787	21.815
MS4A3	1.87251	0.000751502	0.00697231	415.907	1590.07
RNASE2	1.8648	1.21718e-07	1.12374e-05	706.03	2689.16
SLC2A5	1.85283	0.000667909	0.00640173	74.5812	295.121
TMEM45A	1.85035	0.000317742	0.00373089	9.887	40.9816
PGLYRP1	1.84602	1.55326e-06	7.29531e-05	157.216	519.064
CENPM	1.82956	7.47749e-05	0.00126118	4.8445	17.6833
DZIP1L	1.82237	0.000906101	0.00793007	20.4259	77.4991
NRIR	1.82098	0.000356922	0.004084	61.4394	226.588
MCM10	1.82087	1.25408e-05	0.000328503	19.8264	71.4629
E2F7	1.81873	1.86853e-06	8.28044e-05	21.1438	70.7846
GPT2	1.81164	0.00124727	0.0100304	49.7946	224.727
ISG15	1.81113	0.00466684	0.0262322	81.6952	303.618
SAP30	1.80367	5.34333e-05	0.000985663	109.385	503.846
CDC20	1.80222	1.54416e-05	0.000385849	20.3559	72.852
CXCL10	1.79959	0.0110071	0.0489714	36.8413	134.028
KIF14	1.79579	2.64966e-06	0.00010709	32.149	114.95
SKA1	1.79544	2.09062e-05	0.000481943	22.3749	79.2433
FOSB	1.79418	0.00056335	0.00567691	4208.71	12814
FN1	1.7933	0.00696633	0.0350438	129.26	670.102
LOC100129940	1.78359	3.1771e-06	0.000121374	15.5856	50.1152
ARG1	1.77862	5.46996e-06	0.000183312	839.471	4025.12
CKAP2L	1.77644	1.63649e-07	1.36985e-05	34.5788	125.401
CDCA2	1.7732	6.77845e-05	0.00117124	15.7053	54.2409
ABCA9	1.75857	0.00677694	0.0344035	29.2601	228.723
ASPM	1.75718	5.04725e-06	0.000170971	84.4108	283.377
SAMD14	1.75288	0.000180114	0.00243908	23.4928	85.056
C1orf95	1.74087	0.00452705	0.0257435	10.9305	35.371
CEP55	1.73922	7.56114e-06	0.000225805	24.7008	85.3383
NRN1	1.73366	0.000150405	0.00213469	19.1988	82.4475
TPX2	1.7294	2.23886e-06	9.41222e-05	66.4619	221.531
LY6E	1.72166	0.00014106	0.00203425	731.634	2659.13
SLPI	1.7164	6.69277e-05	0.00116177	556.235	2317.39
EPSTI1	1.71551	2.35093e-06	9.8176e-05	1603.23	5697.09
BUB1B	1.70989	3.15599e-05	0.000666368	39.9488	129.526
TOP2A	1.70729	5.99389e-06	0.000193967	199.366	647.867
ANKRD22	1.70097	0.00110325	0.00915759	232.96	815.42
RETN	1.69253	0.00282198	0.0183115	111.682	369.725
GINS2	1.69089	6.96945e-06	0.000213901	21.1155	67.4516
IL10	1.6897	3.265e-05	0.000685627	16.6619	71.2205
TPST1	1.68657	1.32341e-06	6.4102e-05	359.615	1715.03
ESPL1	1.68124	2.42927e-06	0.000101	40.2482	131.694
EGR1	1.66413	0.000356542	0.004084	3990.16	10312.7
PTGFR	1.66247	0.00122163	0.00987052	11.5363	38.8411
CDK1	1.65283	2.17454e-05	0.00049703	52.3338	167.076
WFDC21P	1.64796	0.000875464	0.0077666	29.2445	100.719
EXO1	1.64678	6.74955e-06	0.000209081	22.2389	69.5606
FER1L4	1.64111	0.00834001	0.0398568	19.3124	63.233
SHROOM4	1.63709	4.69074e-07	2.8871e-05	22.0066	76.827
APOL4	1.62688	0.0023226	0.0158895	32.9594	98.5876
PPAP2B	1.62413	7.46564e-06	0.000224476	22.4037	73.5174
KIF15	1.61973	1.25002e-05	0.000328352	36.418	111.176
LRRN1	1.6177	6.05079e-06	0.000194665	122.055	369.466
THCAT158	1.61671	0.00113604	0.00933923	4.52493	14.1046
INSC	1.61217	0.000759165	0.0070192	20.2756	77.3484
DUSP13	1.60682	0.000105414	0.00163673	10.4462	45.4604
SYN2	1.60112	2.04291e-07	1.58338e-05	12.2911	45.4336
LOC221946	1.60057	0.000208617	0.00271721	80.5625	194.575
CCNB2	1.5994	1.51765e-06	7.18178e-05	32.2599	98.5388
SERPING1	1.59713	0.0019274	0.0138658	556.979	1794.53
OASL	1.5896	3.8346e-05	0.00078161	883.859	2906.76
ANXA3	1.5857	8.27865e-09	1.42442e-06	2108.89	7318.14
CDCA5	1.58019	5.94097e-05	0.00106463	39.2818	120.509
MT2A	1.57712	0.00248322	0.0167492	94.8339	290.587
CCDC68	1.57677	0.00175274	0.0129608	8.3796	27.3735
FLT1	1.57471	0.00222836	0.0153732	133.191	414.187
CASC5	1.57288	1.70675e-05	0.000416285	112.385	336.248
PLXNB3	1.56354	0.000988369	0.00846903	11.9559	35.7877
TMIGD3	1.56186	0.00095361	0.00823489	58.3596	245.401
FCGR1A	1.55451	1.42874e-05	0.000366169	759.768	2479.04
PTX3	1.55096	8.43701e-06	0.000241127	154.461	490.211
HTRA1	1.54827	0.000785923	0.00722404	10.3956	33.5856
CMPK2	1.54262	0.00153709	0.0117586	595.679	1801.12
ITGA7	1.53088	0.000200799	0.0026465	58.3652	238.771
GBP6	1.52925	0.00472925	0.0264507	78.207	228.781
TTK	1.5264	9.37724e-05	0.00148788	31.8165	90.0411
CDT1	1.52177	0.000150187	0.0021332	11.0964	32.7732
RBPMS2	1.52092	0.000556714	0.00563406	10.6992	31.1513
KIF23	1.51741	1.66988e-05	0.000408449	55.7075	156.853
CLSPN	1.50979	9.22123e-07	4.85119e-05	87.602	254.666
RAB13	1.5088	1.5022e-05	0.000378746	108.646	316.357
IFI44	1.49919	0.0010653	0.00895309	2480.46	7264.82
SH3PXD2B	1.49525	0.000407333	0.00450747	42.5305	138.481
MCEMP1	1.49518	7.05996e-07	3.93394e-05	940.195	3583.16
GGH	1.48998	8.00216e-05	0.00132553	35.3884	108.237
GBP1	1.47968	0.000453579	0.00489943	5242.95	15177.1
RMI2	1.47402	3.65412e-07	2.38137e-05	37.0517	118.038
BUB1	1.47197	0.000224152	0.00286605	65.9858	185.309
LINC01220	1.46583	0.000121564	0.00181278	12.6049	32.263
PBK	1.45946	0.00130014	0.010332	11.8126	33.1063
ARHGAP29	1.45729	4.27789e-05	0.000848996	39.1119	128.376
ZNF608	1.44407	0.00223791	0.0154109	212.036	874.831
IFIT1	1.44288	0.0106873	0.0479476	2559.72	6810.89
FOXC1	1.43746	0.00171962	0.012766	6.07065	35.3496
KCNE1	1.43097	3.0283e-09	6.87168e-07	273.873	889.67
OSBP2	1.42732	0.00517962	0.0282844	148.586	388.801
ITGA2B	1.42597	0.000845234	0.0075339	1106.64	3170.73
KANK2	1.42501	0.0032774	0.0204528	22.2439	63.3708
GTSE1	1.42414	1.8112e-05	0.000436089	23.592	65.9211
OAS1	1.42255	0.000658546	0.00632809	1424.04	3720.63
CLEC12A	1.42	0.000680427	0.00648541	4952.22	12028.2
OAS3	1.41599	0.00463896	0.0261274	3396.05	9116.19
HIST1H4D	1.41458	0.000768035	0.00708035	9.29839	22.8145
FKBP5	1.40551	1.55154e-05	0.000387043	6182.42	22624.6
AIM2	1.40005	3.70924e-05	0.000761831	658.574	1781.15
MAB21L3	1.39817	6.18329e-06	0.000196385	58.1094	171.05
CMTM5	1.39436	0.000402072	0.00447291	113.973	304.578
SMTNL1	1.39232	0.00210571	0.014787	290.43	842.991
ECRP	1.3913	9.09479e-05	0.00145285	39.5174	105.013
FBXO39	1.39128	0.00768697	0.0375945	8.91819	26.8173
CDC6	1.38949	2.64709e-06	0.00010709	49.3106	135.803
VEGFC	1.3886	0.00164135	0.0123194	4.2684	10.9049
ELOVL3	1.38625	0.000176225	0.00240509	7.7726	23.4201
S100A12	1.38456	2.99286e-06	0.000116426	5232.16	16612.9
DRC1	1.38197	0.000194414	0.00258242	20.4663	54.5937
FCRL5	1.3789	0.00957691	0.0440899	632.389	1714.64
EDA2R	1.37655	1.94144e-05	0.000457636	16.1575	43.7666
C3AR1	1.374	0.000179878	0.00243908	1185.06	3536.89
MYO10	1.37251	6.52789e-05	0.00113839	56.0459	202.595
PNPLA1	1.36626	2.14806e-09	5.6981e-07	151.188	392.984
VSIG4	1.3627	0.00511538	0.0280649	166.083	494.145
EPHB2	1.35928	0.000352069	0.0040531	47.7051	125.846
POLQ	1.35593	0.000108797	0.00167136	56.4402	146.028
HIST1H2AI	1.35067	0.00187909	0.0135976	9.99697	26.1914
CDKN3	1.34651	5.19781e-05	0.000969192	19.4327	49.5847
SERPINB2	1.34619	0.00183187	0.0133549	100.353	331.375
CYP7A1	1.3334	0.000160079	0.0022444	3.42816	10.0227
PCSK6	1.33296	0.00062243	0.00608032	164.825	416.538
S100A8	1.33179	9.99658e-08	9.71499e-06	74397.4	199103
TRIM6	1.33177	0.000744026	0.00691999	31.5445	79.184
EREG	1.32906	0.000496045	0.00522219	171.841	501.495
EGR3	1.32863	0.00370402	0.0223738	1090.22	2740.81
IFIT3	1.32709	0.00866435	0.0409394	6745.72	16784.4
MYBL2	1.3251	0.00261061	0.0173311	97.3287	241.735
ZBTB32	1.3246	0.00496145	0.0274432	44.4579	118.262
HTRA4	1.32321	0.00144162	0.0112057	20.948	52.0409
TMEM158	1.3225	0.00303156	0.0192959	22.6216	56.9904
FFAR3	1.32233	0.0048941	0.0271584	19.167	50.8721
PTPRF	1.32064	0.00774751	0.0377924	18.6476	46.4394
KCNN3	1.32048	0.00591829	0.0312631	16.9798	42.2627
MFSD2B	1.31831	0.00179693	0.0131841	16.1383	39.1455
KIAA1462	1.3131	0.00339036	0.0209633	4.25556	10.5996
GAS2L1	1.30693	0.000195924	0.00259314	29.1886	71.9694
PPBP	1.30448	0.000356815	0.004084	4859.72	12350.4
IFI6	1.30121	0.00604751	0.0317444	733.408	1833.99
EGR2	1.29738	0.000549376	0.00558983	530.503	961.896
AQP10	1.29734	0.00905436	0.0423571	109.041	262.942
KIF20A	1.29334	0.000175282	0.00239395	57.7129	137.592
CCNA2	1.29268	0.000135863	0.00198207	70.0938	171.429
LINC00482	1.29165	9.3522e-05	0.00148516	41.3691	138.577
HIST1H3D	1.2889	0.000285317	0.00344244	30.6703	67.6738
LINC01151	1.28595	0.00382143	0.0228412	23.4343	58.7124
LOC643406	1.28377	0.00113543	0.00933826	3.68216	10.2998
FCGR1B	1.28289	0.000135369	0.00197792	1183.42	3190.61
KIF11	1.28235	3.90653e-05	0.000791136	163.634	399.029
TRIP13	1.28089	0.000827799	0.00745148	16.4202	41.0821
CCNB1	1.28055	0.000226989	0.00289837	51.34	123.368
COL9A2	1.27906	0.00240592	0.0163291	234.615	680.22
SLC27A2	1.27513	0.000183215	0.00246829	34.4539	81.7841
E2F2	1.27411	4.92439e-06	0.000168018	251.473	613.87
SPATA3-AS1	1.2729	0.00323691	0.0202606	15.1076	39.5192
PFN4	1.26425	0.000298987	0.00356636	6.35617	15.7351
SPATS2L	1.26287	0.0101376	0.0459634	149.088	349.909
PROS1	1.26225	0.000501599	0.00526595	98.8656	249.331
TCN2	1.2605	0.000551027	0.00559464	232.314	573.303
CLTCL1	1.25889	2.80078e-05	0.00060632	265.311	660.166
SCD	1.25164	0.000525884	0.00544503	259.013	622.826
FOSL1	1.25153	0.000798895	0.00730407	77.4646	194.365
ECHDC3	1.24736	0.00174959	0.0129476	80.9124	321.767
GRB10	1.24393	0.000470353	0.00502189	373.417	1798.37
BCL2L15	1.24362	0.00212905	0.0148928	114.343	280.847
KCNK5	1.23882	0.00457512	0.0258996	25.1544	64.7986
E2F1	1.23871	0.00123237	0.00993172	80.1308	199.78
C1orf226	1.23829	0.00336883	0.0208651	23.5078	69.1207
XK	1.22786	0.00164771	0.012349	190.43	440.187
APBB2	1.22763	0.0036747	0.022211	70.1352	180.604
SERINC2	1.22705	0.000375748	0.00423927	29.9285	78.3399
PLSCR4	1.22016	0.00657226	0.0337097	7.81835	18.5957
KIF2C	1.2175	0.000236781	0.00299298	61.9975	142.516
ABLIM3	1.21654	0.00058248	0.00577695	463.344	1111.39
AK4	1.21159	8.40517e-06	0.000241127	29.2526	65.4477
SPATC1	1.21117	0.000214085	0.00277118	12.8913	32.614
MND1	1.20903	0.00179381	0.0131816	11.4854	26.0968
SHCBP1	1.20858	0.000358816	0.00409325	93.3255	221.108
CD163	1.20646	0.000459885	0.00494377	3982.32	10831.2
LOC388813	1.20438	0.00720346	0.035911	5.5857	20.445
SERPINA11	1.20048	0.000241363	0.00304266	9.35028	25.583
VSIG10	1.19705	0.0093754	0.0434596	184.831	417.49
RPL23AP87	1.19633	0.000376967	0.00424883	16.4574	42.5456
KEL	1.19553	0.00255092	0.0170193	20.0256	47.6755
CENPF	1.19453	0.000316215	0.00371891	236.065	534.009
MGLL	1.18844	0.000130405	0.00192247	263.293	598.621
HERC5	1.18007	0.0101927	0.0461244	1290.15	2966.89
CBS	1.17829	0.000231251	0.00294681	54.858	168.121
CEBPE	1.17777	0.00178211	0.0131322	35.1553	72.6623
AICDA	1.17187	0.00325536	0.020349	6.06332	14.4667
FBXO6	1.17099	5.65797e-05	0.0010278	239.1	553.336
SMCO4	1.16794	8.99314e-05	0.00143906	154.997	358.524
LHFPL2	1.16617	5.57687e-06	0.000186139	671.87	1554.08
NUSAP1	1.16525	8.59235e-05	0.00139495	227.139	506.388
MS4A4A	1.16325	0.000650219	0.00628341	156.803	371.256
LY6G6C	1.16239	3.87461e-06	0.000140877	17.0345	40.3983
FAM151B	1.16177	1.06861e-10	4.90884e-08	92.9842	226.36
MARCO	1.15984	0.00252546	0.0169324	169.766	375.116
SNX32	1.15921	0.00172412	0.0127843	28.9442	66.8112
GINS1	1.15907	0.000402425	0.00447419	29.7222	67.873
CENPE	1.15475	0.000256665	0.00318238	114.105	251.295
PDE3A	1.15387	0.00163715	0.0122943	21.5981	46.2977
PFKFB2	1.14899	0.000326654	0.00381414	1993.8	6082.24
CALD1	1.14824	0.00222162	0.015338	79.7903	180.948
MUC19	1.14772	0.00740919	0.0366249	4.67727	11.1885
CD274	1.14667	0.00987876	0.0450609	718.911	1786.66
SAMD15	1.14579	4.48841e-05	0.000876915	12.7708	32.525
NLRC4	1.14305	2.35325e-10	8.72274e-08	1350.13	3203.13
MAFB	1.14166	0.00065485	0.00630867	1273.54	2786.12
KREMEN1	1.13984	0.000495452	0.00521887	2075.78	5465.84
INHBB	1.13844	0.00115	0.00942516	34.8413	129.572
FOLR3	1.13651	0.00262075	0.0173561	286.954	550.687
FTH1P3	1.13488	0.00364535	0.0220902	8.6442	28.7023
ALDH1A3	1.13374	0.00186662	0.0135371	8.3051	17.5415
KL	1.13317	0.00181018	0.0132297	25.9408	63.7974
OLFML2B	1.13089	0.00462539	0.02609	15.4965	34.2986
ATP2C2	1.12909	0.00460212	0.0260055	100.228	239.969
TK1	1.12128	0.000329987	0.00384115	57.112	127.907
TMEM144	1.11844	1.73104e-06	7.83711e-05	203.936	460.616
EGF	1.11761	0.00193717	0.0139148	162.934	356.728
MGC16025	1.11715	0.000262067	0.00323022	10.5515	24.3413
TLR5	1.117	6.07341e-08	6.57395e-06	1317.02	3370.08
CFAP58-AS1	1.11692	6.50672e-05	0.00113613	169.356	419.478
ASGR2	1.11653	5.96013e-05	0.00106704	331.784	767.433
CLEC12B	1.11313	0.0109086	0.0486624	317.035	675.925
CARD17	1.11305	0.00717572	0.0358091	99.6608	214.504
MMP19	1.11164	0.000386883	0.00434499	18.7328	42.8036
TREML1	1.11155	0.00181662	0.0132664	479.224	1065.77
RAB32	1.11072	2.362e-10	8.72274e-08	508.38	1135.31
FBN1	1.11004	0.00668586	0.0340881	66.7852	146.473
RCVRN	1.10955	0.000340231	0.00394576	12.9517	31.7705
IL18R1	1.10737	0.00206857	0.0145915	1853.48	6580.8
PIWIL4	1.10199	1.23022e-06	6.04958e-05	163.038	358.871
ZNF788	1.10108	0.000543735	0.0055656	44.3701	88.9935
AFF2	1.09945	0.00953894	0.0440011	129.925	283.137
SCRG1	1.09645	0.00467453	0.0262427	12.7642	35.7869
FRRS1	1.09357	1.50586e-06	7.16199e-05	92.2199	197.33
ODF3B	1.0917	0.00285189	0.0184453	145.045	312.525
DACH1	1.09166	1.78376e-06	7.99891e-05	134.26	312.444
GMPR	1.09097	0.00393748	0.0233791	197.117	416.033
AANAT	1.0894	0.00018854	0.00252379	64.6099	139.816
VNN1	1.08852	0.000411784	0.00454071	1193.48	3176.86
FAM20C	1.0863	0.000445807	0.00484776	52.7503	116.844
ITGB3	1.08325	0.00402865	0.0237408	2882.54	6193.73
SATB2	1.0831	5.7974e-06	0.000190942	28.9845	61.0062
CLU	1.07969	0.00102244	0.00869728	1989.08	4475.07
ARNTL2	1.07741	0.000146742	0.00209692	49.315	104.702
SIGLEC14	1.0758	1.49764e-05	0.000378105	2045.26	4148.8
KCNJ2-AS1	1.07554	2.33965e-05	0.000527092	130.336	328.976
PSTPIP2	1.0734	3.80422e-06	0.000139037	2606.01	5999.27
TPTEP1	1.07326	0.00276732	0.0180658	264.028	579.993
PRRG4	1.06748	9.94372e-06	0.000274202	1432.28	3037.1
GYG1	1.06635	3.07853e-07	2.15543e-05	1567.85	4030.31
FRMD3	1.06541	0.00312586	0.0197625	399.541	823.88
LY6G6E	1.06441	0.0041786	0.0243502	111.066	230.732
MMP9	1.06321	0.00154176	0.0117704	2286.96	6683.02
HIST1H3E	1.06202	0.0085403	0.0405323	10.0975	26.6582
TMEM132D	1.05911	7.07402e-05	0.00121541	55.6554	131.019
FUT7	1.0567	4.75859e-05	0.000917489	113.164	242.797
CDKN2B	1.05632	4.92859e-09	9.70036e-07	58.2121	121.851
BCAT1	1.05536	0.00379088	0.0227308	365.975	818.281
IL1R2	1.0543	0.00867057	0.0409458	4391.49	18335.5
HIST1H2BK	1.05296	2.02547e-05	0.000472126	699.317	1498.61
CLEC1B	1.05242	0.000362024	0.00411488	251.119	500.195
PRUNE2	1.05239	0.00417693	0.024348	119.85	248.004
FLT3	1.05163	0.010167	0.0460446	293.187	808.264
TAS2R40	1.04901	0.000844493	0.0075339	99.4119	234.724
VSTM1	1.04867	0.00227595	0.0156214	422.072	872.888
MAPK12	1.04766	0.0113122	0.0499231	4.72833	10.0324
ATP8B4	1.04493	0.000225838	0.00288564	752.323	1593.57
CIT	1.04472	0.00255181	0.0170193	70.9504	144.642
C5orf67	1.04257	0.00177653	0.0131007	30.6181	67.6477
CEACAM1	1.0417	0.000315881	0.00371832	1689.8	3478.08
CARD6	1.03898	2.56616e-09	6.27677e-07	1043.08	2094.07
FMN1	1.03647	0.00418645	0.0243884	369.062	796.416
NTSR1	1.0329	0.00309973	0.019617	28.0812	68.1768
CLEC5A	1.03115	0.00317836	0.0200138	353.866	771.552
GALNT14	1.03008	0.00208821	0.0146971	179.237	511.898
GABRR2	1.02941	0.000290959	0.00349262	141.345	324.118
CENPW	1.02631	0.000218219	0.00281503	38.2834	77.8616
NCAPG	1.02619	0.000460357	0.00494404	97.6628	194.865
S100A9	1.02454	1.5897e-07	1.34767e-05	142022	316297
TRIM58	1.02366	0.00380033	0.022773	912.091	1830.46
NCAPH	1.02363	0.000567872	0.00569809	89.3141	176.476
KLF5	1.01876	2.63768e-06	0.00010709	303.913	837.796
CDKN2A	1.0186	0.0040631	0.0239139	11.0266	22.7114
CEBPD	1.01772	8.14173e-05	0.0013404	293.742	637.81
NRGN	1.0151	0.00131767	0.0104493	753.994	1564.65
HIST1H2BG	1.01504	0.00438433	0.0252275	68.504	131.528
CKS2	1.01444	0.000451999	0.0048871	84.4557	165.267
CSF1	1.01255	0.000993855	0.00850444	456.939	959.178
MGST1	1.01246	1.1324e-05	0.000303598	306.102	623.459
SORT1	1.01017	2.7896e-11	1.69481e-08	2417.6	5185.85
DSCC1	1.01008	0.00188805	0.0136348	21.8371	42.7812
DSC2	1.00996	0.00359543	0.0219076	2456.61	4978.33
CACNA1E	1.00957	0.000236428	0.00299052	356.524	877.351
UBE2C	1.00559	0.000116923	0.00176735	76.4404	151.035
FSTL3	1.00327	0.0018558	0.0134887	98.6757	195.705
IRAK3	1.00294	1.61004e-06	7.52445e-05	7588.1	18337.4
AURKA	1.00293	5.54928e-05	0.00101668	50.2817	102.768
HK3	1.00237	9.11526e-10	2.72503e-07	4120.14	9156.79
PEAR1	1.00141	0.00400239	0.0236398	153.123	304.981
STOM	1.00111	2.50792e-05	0.000557007	3276.54	6892.88
GP9	1.00043	0.00986569	0.0450231	65.183	127.168
LOC100289333	-1.0006	6.72627e-05	0.00116517	21.0699	11.0313
ZNF204P	-1.00568	4.34409e-06	0.000152643	510.447	262.556
CDHR3	-1.00584	0.000145058	0.00208233	187.16	99.2335
FIGNL2	-1.00703	6.49992e-06	0.000204033	47.9801	24.8742
LINC00950	-1.01185	3.77935e-05	0.000773699	69.7166	36.589
FAM229B	-1.01447	2.72128e-06	0.000109048	57.1704	30.9345
ANAPC1P1	-1.01721	0.00931261	0.0432729	79.1568	36.5898
LTBP3	-1.02471	3.07825e-06	0.000118445	1326.75	660.73
ANTXRLP1	-1.02552	2.6845e-06	0.000108265	270.655	142.855
LOC100996286	-1.02598	0.000541307	0.00554979	454.206	217.366
NKD1	-1.02789	0.000220913	0.00283812	234.581	116.649
SLC7A8	-1.02906	0.00205094	0.0144998	172.779	85.0432
BEX5	-1.0296	9.22444e-05	0.00146982	71.3085	36.8692
PARVA	-1.03159	0.00029758	0.00355849	27.2605	13.4795
FAM102A	-1.03245	4.76415e-08	5.50478e-06	2831.44	1439.03
NOS3	-1.03251	0.000113452	0.00172736	47.2634	23.6124
HAVCR1	-1.03262	1.9346e-05	0.00045666	128.942	65.6312
LARGE	-1.03509	0.00204126	0.0144531	90.6119	44.3026
ERBB3	-1.03566	0.00056279	0.0056743	29.2336	15.2239
ZNF157	-1.0376	1.53748e-05	0.000385579	46.3101	23.0199
APBA1	-1.0406	0.000554293	0.00561568	57.3316	30.9923
ZBED2	-1.04125	1.59568e-07	1.34767e-05	131.266	58.0748
CDON	-1.04235	9.41262e-05	0.00149147	70.7691	34.807
P2RY6	-1.04636	0.00953844	0.0440011	57.5429	29.7085
OXNAD1	-1.05031	1.4678e-07	1.28579e-05	4002.38	1954.8
ACER1	-1.05083	7.55613e-05	0.00126725	29.8628	14.1575
PLEKHH2	-1.05725	0.00673322	0.0342647	85.0187	37.7199
GYS2	-1.06228	6.49869e-05	0.00113613	17.5326	8.74774
KLHL3	-1.06432	3.56505e-16	6.71441e-12	1124.93	561.482
CD40LG	-1.06498	1.96034e-06	8.50465e-05	980.266	513.027
NT5E	-1.06556	0.000697633	0.00660927	382.292	193.131
SPTLC3	-1.06728	0.00217076	0.0150931	29.2158	15.8907
ZNF541	-1.07771	4.89277e-05	0.000928	24.0237	11.7363
RASGRF2	-1.0811	5.79903e-06	0.000190942	1453.68	729.633
LDB2	-1.08243	0.0112137	0.0496238	40.4174	19.198
SATB1-AS1	-1.08312	9.74578e-06	0.000270327	380.029	184.591
MAN1C1	-1.08362	9.2858e-07	4.87155e-05	784.628	381.29
ABLIM1	-1.0845	5.77408e-12	5.17852e-09	11865.2	5712.02
APBB1	-1.10358	1.53683e-13	4.30509e-10	1373.99	662.327
KLF3-AS1	-1.11729	1.35674e-05	0.000351002	410.353	199.026
ATG9B	-1.1173	1.32397e-06	6.4102e-05	121.94	57.306
B3GNT7	-1.12126	0.00276689	0.0180658	251.688	84.1266
FAM153A	-1.12264	0.000809115	0.0073744	448.014	209.083
EXPH5	-1.12378	6.39733e-06	0.000201484	175.92	88.7167
PLXDC1	-1.12788	6.50668e-05	0.00113613	1074.23	502.91
PLAG1	-1.13374	1.63538e-06	7.60243e-05	875.566	403.726
RBM20	-1.13462	0.0041392	0.0242255	35.152	17.4243
AMIGO1	-1.13604	1.7562e-10	7.19051e-08	517.621	248.329
LOC283683	-1.13614	0.00248446	0.0167492	15.8298	7.34127
LOC100507387	-1.13865	0.00437699	0.0252098	309.376	133.889
LINC01550	-1.13981	8.44899e-08	8.50954e-06	425.177	203.817
DHRS3	-1.14542	2.18618e-07	1.67376e-05	697.085	306.936
FGF9	-1.14943	0.000195055	0.00258526	52.7114	27.4685
NLGN2	-1.14995	5.71153e-07	3.33037e-05	196.612	88.6505
GOLGA6L9	-1.15547	3.37396e-07	2.27867e-05	96.2101	44.574
SMARCA1	-1.1559	0.00148985	0.0115046	27.481	12.0792
CNN3	-1.15646	2.03138e-05	0.000472918	49.0931	23.3604
OBSCN	-1.1583	2.52604e-05	0.00055971	1386.68	660.101
MTUS1	-1.16077	0.0014372	0.0111806	179.955	81.2824
STRC	-1.16173	8.32637e-07	4.45508e-05	69.05	36.3914
SMIM10L2A	-1.16465	9.2757e-05	0.00147549	55.8084	26.9995
RCAN3	-1.16599	6.12062e-10	2.02238e-07	3612.48	1620.95
TNFRSF21	-1.16781	0.00163357	0.0122772	120.444	52.7202
LOC101929524	-1.16808	3.35443e-05	0.000700414	90.7651	42.0792
EPPK1	-1.16845	0.00116557	0.00952379	63.9419	27.7068
LOC100506985	-1.17696	4.70118e-08	5.46555e-06	1371.59	608.949
DCHS1	-1.1821	2.89047e-06	0.000114128	471.526	207.148
CCR9	-1.18733	3.4246e-07	2.28668e-05	118.283	55.4177
EPHX2	-1.19986	3.49485e-07	2.31768e-05	836.482	384.658
AK5	-1.20548	0.000136916	0.00198801	359.008	166.74
CAMK4	-1.20665	7.80744e-08	8.07942e-06	1309.96	586.495
TCF7	-1.21143	2.38673e-07	1.76975e-05	12240.2	5576.63
ADGRA3	-1.21325	2.55654e-05	0.000564477	120.302	52.1431
SPEG	-1.21914	3.88429e-05	0.000787682	82.2023	36.1351
ALS2CL	-1.23567	5.24403e-07	3.10585e-05	954.075	402.741
CUX2	-1.23681	0.00301666	0.0192335	52.2782	24.8673
GPA33	-1.23798	3.14311e-08	3.97298e-06	452.197	204.841
SLC4A10	-1.24825	0.00211708	0.0148393	393.158	188.647
LEF1	-1.25195	1.11169e-07	1.06824e-05	7271.4	3152.05
CDH1	-1.25243	0.000729511	0.00681866	44.9333	21.6854
AKR1E2	-1.25801	3.84652e-06	0.000140126	79.5318	33.3625
PHYHD1	-1.25829	0.000169699	0.00233805	80.5867	32.1516
COL11A2	-1.267	1.80162e-05	0.000435023	124.307	54.2639
TRABD2A	-1.26832	2.95658e-06	0.000115576	3820.63	1631.9
MDS2	-1.27041	3.22328e-05	0.000678294	361.168	157.746
ZNF662	-1.27194	6.66554e-06	0.00020716	245.043	103.502
CHRM3-AS2	-1.27627	3.11602e-05	0.000660148	1682.31	688.764
DNASE1L3	-1.27975	0.0042871	0.0248594	58.0643	31.3453
PMEL	-1.28234	1.27117e-08	1.94645e-06	266.716	113.405
SIRPG-AS1	-1.29878	1.03152e-06	5.23656e-05	288.691	127.322
CA6	-1.30199	0.00171257	0.0127236	631.777	264.528
HSPG2	-1.3074	0.000550257	0.00558983	62.7921	25.856
AXIN2	-1.34153	4.39093e-08	5.20118e-06	909.222	350.53
DCANP1	-1.37872	0.000859231	0.00764058	94.2645	50.3643
FAM153B	-1.38872	0.000312778	0.00369333	468.642	162.487
LINC00865	-1.3926	4.23844e-05	0.000845622	113.722	53.4359
CCR7	-1.4108	6.58671e-07	3.72535e-05	5769.13	2194.09
NUP210L	-1.41415	0.00638864	0.0330629	224.44	86.6102
CYP2B7P	-1.42302	0.000866194	0.00768799	42.9786	15.7812
LOC101928979	-1.43196	4.24979e-05	0.000846989	34.8096	17.7216
LOC101929698	-1.44123	2.7831e-08	3.61902e-06	160.21	61.9582
C1orf145	-1.48538	1.25468e-10	5.62636e-08	106.335	39.7559
DSC1	-1.49659	0.000300492	0.00358194	191.367	71.8805
NELL2	-1.51453	9.83363e-08	9.64617e-06	3507.7	1297.08
FBLN2	-1.54163	1.1233e-05	0.000301802	36.0461	12.8062
DNAH6	-1.59154	2.13817e-06	9.13159e-05	168.388	58.6805
FCGBP	-1.60434	9.05205e-08	9.02044e-06	264.845	94.9358
KRT2	-1.63769	1.53974e-06	7.24988e-05	34.7146	11.3272
EDAR	-1.74434	1.02432e-06	5.22817e-05	391.708	121.831
CACHD1	-1.79149	2.06697e-08	2.85057e-06	205.136	64.6167
ROBO1	-1.80205	4.26036e-05	0.000848199	67.3061	19.1496
MKRN3	-1.81216	1.82833e-05	0.000438102	87.6528	24.1645
KRT73-AS1	-1.87236	6.15607e-06	0.00019585	56.8812	16.3256
MIR548AN	-2.2137	2.05238e-08	2.85057e-06	102.177	22.2757
LRRN3	-2.91349	5.35297e-12	5.04089e-09	1534.73	184.367

## Sheet: GSEA-Non < Alpha-2nd
Hallmark								GO
Gene Set Name	# Genes in Gene Set (K)	Description	# Genes in Overlap (k)	k/K	p-value	FDR q-value		Gene Set Name	# Genes in Gene Set (K)	Description	# Genes in Overlap (k)	k/K	p-value	FDR q-value
HALLMARK_G2M_CHECKPOINT	200	Genes involved in the G2/M checkpoint, as in progression through the cell division cycle.	39	0.195	2.23e-39	1.11e-37		GOBP_IMMUNE_EFFECTOR_PROCESS	1296	Any process of the immune system that can potentially contribute to an immune response. [GO_REF:0000022, GOC:add, ISBN:0781735149]	83	0.064	3.63e-44	3.7e-40
HALLMARK_E2F_TARGETS	200	Genes encoding cell cycle related targets of E2F transcription factors.	30	0.15	6.03e-27	1.51e-25		GOBP_DEFENSE_RESPONSE	1790	Reactions, triggered in response to the presence of a foreign body or the occurrence of an injury, which result in restriction of damage to the organism attacked or prevention/recovery from the infection caused by the attack. [GOC:go_curators]	90	0.0503	1.41e-39	7.17e-36
HALLMARK_MITOTIC_SPINDLE	199	Genes important for mitotic spindle assembly.	20	0.1005	6.44e-15	1.07e-13		GOCC_SECRETORY_GRANULE	847	A small subcellular vesicle, surrounded by a membrane, that is formed from the Golgi apparatus and contains a highly concentrated protein destined for secretion. Secretory granules move towards the periphery of the cell and upon stimulation, their membranes fuse with the cell membrane, and their protein load is exteriorized. Processing of the contained protein may take place in secretory granules…	64	0.0756	4.33e-38	1.12e-34
HALLMARK_INTERFERON_ALPHA_RESPONSE	97	Genes up-regulated in response to alpha interferon proteins.	15	0.1546	2.59e-14	3.24e-13		GOBP_RESPONSE_TO_BIOTIC_STIMULUS	1606	Any process that results in a change in state or activity of a cell or an organism (in terms of movement, secretion, enzyme production, gene expression, etc.) as a result of a biotic stimulus, a stimulus caused or produced by a living organism. [GOC:hb]	84	0.0523	4.4e-38	1.12e-34
HALLMARK_INTERFERON_GAMMA_RESPONSE	200	Genes up-regulated in response to IFNG [GeneID=3458].	19	0.095	8.62e-14	8.62e-13		GOBP_CELL_CYCLE	1872	The progression of biochemical and morphological phases and events that occur in a cell during successive cell replication or nuclear replication events. Canonically, the cell cycle comprises the replication and segregation of genetic material followed by the division of the cell, but in endocycles or syncytial cells nuclear replication or nuclear division may not be followed by cell division. [G…	89	0.0475	3.12e-37	6.36e-34
HALLMARK_COAGULATION	138	Genes encoding components of blood coagulation system; also up-regulated in platelets.	12	0.087	9.21e-09	7.67e-08		GOBP_CELL_ACTIVATION	1461	A change in the morphology or behavior of a cell resulting from exposure to an activating factor such as a cellular or soluble ligand. [GOC:mgi_curators]	79	0.0541	9.66e-37	1.64e-33
HALLMARK_ESTROGEN_RESPONSE_LATE	200	Genes defining late response to estrogen.	13	0.065	7.27e-08	4.54e-07		GOBP_MYELOID_LEUKOCYTE_ACTIVATION	659	A change in the morphology or behavior of a myeloid leukocyte resulting from exposure to an activating factor such as a cellular or soluble ligand. [GOC:add, ISBN:0781735149]	56	0.085	5.26e-36	7.65e-33
HALLMARK_TNFA_SIGNALING_VIA_NFKB	200	Genes regulated by NF-kB in response to TNF [GeneID=7124].	13	0.065	7.27e-08	4.54e-07		GOBP_EXOCYTOSIS	891	A process of secretion by a cell that results in the release of intracellular molecules (e.g. hormones, matrix proteins) contained within a membrane-bounded vesicle. Exocytosis can occur either by full fusion, when the vesicle collapses into the plasma membrane, or by a kiss-and-run mechanism that involves the formation of a transient contact, a pore, between a granule (for exemple of chromaffin …	63	0.0707	8.38e-36	1.07e-32
HALLMARK_KRAS_SIGNALING_UP	200	Genes up-regulated by KRAS activation.	12	0.06	5.46e-07	3.04e-06		GOCC_SECRETORY_VESICLE	1004	A cytoplasmic, membrane bound vesicle that is capable of fusing to the plasma membrane to release its contents into the extracellular space. [GOC:dos]	66	0.0657	1.32e-35	1.5e-32
HALLMARK_SPERMATOGENESIS	135	Genes up-regulated during production of male gametes (sperm), as in spermatogenesis.	10	0.0741	7.15e-07	3.58e-06		GOBP_MYELOID_LEUKOCYTE_MEDIATED_IMMUNITY	550	Any process involved in the carrying out of an immune response by a myeloid leukocyte. [GO_REF:0000022, GOC:add, ISBN:0781735149]	51	0.0927	1.17e-34	1.19e-31
HALLMARK_INFLAMMATORY_RESPONSE	200	Genes defining inflammatory response.	11	0.055	3.77e-06	1.71e-05		GOBP_DEFENSE_RESPONSE_TO_OTHER_ORGANISM	1208	Reactions triggered in response to the presence of another organism that act to protect the cell or organism from damage caused by that organism. [GOC:dos]	70	0.0579	2.51e-34	2.32e-31
HALLMARK_COMPLEMENT	200	Genes encoding components of the complement system, which is part of the innate immune system.	10	0.05	2.37e-05	9.11e-05		GOBP_LEUKOCYTE_MEDIATED_IMMUNITY	873	Any process involved in the carrying out of an immune response by a leukocyte. [GO_REF:0000022, GOC:add, ISBN:0781735149]	60	0.0687	2.07e-33	1.76e-30
HALLMARK_EPITHELIAL_MESENCHYMAL_TRANSITION	200	Genes defining epithelial-mesenchymal transition, as in wound healing, fibrosis and metastasis.	10	0.05	2.37e-05	9.11e-05		GOCC_SPECIFIC_GRANULE	160	Granule with a membranous, tubular internal structure, found primarily in mature neutrophil cells. Most are released into the extracellular fluid. Specific granules contain lactoferrin, lysozyme, vitamin B12 binding protein and elastase. [GOC:jl, ISBN:0721662544, PMID:7334549]	32	0.2	7.48e-33	5.86e-30
HALLMARK_GLYCOLYSIS	200	Genes encoding proteins involved in glycolysis and gluconeogenesis.	9	0.045	0.000135	0.000482		GOBP_CELL_ACTIVATION_INVOLVED_IN_IMMUNE_RESPONSE	722	A change in the morphology or behavior of a cell resulting from exposure to an activating factor such as a cellular or soluble ligand, leading to the initiation or perpetuation of an immune response. [GO_REF:0000022, GOC:add, ISBN:0781735149]	54	0.0748	6.5e-32	4.73e-29
HALLMARK_CHOLESTEROL_HOMEOSTASIS	74	Genes involved in cholesterol homeostasis.	5	0.0676	0.000702	0.00234		GOBP_SECRETION	1464	The controlled release of a substance by a cell or a tissue. [GOC:ai]	73	0.0499	1.25e-31	8.5e-29
HALLMARK_IL6_JAK_STAT3_SIGNALING	87	Genes up-regulated by IL6 [GeneID=3569] via STAT3 [GeneID=6774], e.g., during acute phase response.	5	0.0575	0.00146	0.00455		GOBP_MITOTIC_CELL_CYCLE	1032	Progression through the phases of the mitotic cell cycle, the most common eukaryotic cell cycle, which canonically comprises four successive phases called G1, S, G2, and M and includes replication of the genome and the subsequent segregation of chromosomes into daughter cells. In some variant cell cycles nuclear replication or nuclear division may not be followed by cell division, or G1 and G2 ph…	62	0.0601	3.08e-31	1.96e-28
HALLMARK_IL2_STAT5_SIGNALING	199	Genes up-regulated by STAT5 in response to IL2 stimulation.	7	0.0352	0.00304	0.00743		GOBP_CELL_CYCLE_PROCESS	1415	The cellular process that ensures successive accurate and complete genome replication and chromosome segregation. [GOC:isa_complete, GOC:mtg_cell_cycle]	70	0.0495	4.26e-30	2.55e-27
HALLMARK_ALLOGRAFT_REJECTION	200	Genes up-regulated during transplant rejection.	7	0.035	0.00312	0.00743		GOBP_REGULATION_OF_CELL_CYCLE	1211	Any process that modulates the rate or extent of progression through the cell cycle. [GOC:ai, GOC:dph, GOC:tb]	63	0.052	2.94e-28	1.66e-25
HALLMARK_APICAL_JUNCTION	200	Genes encoding components of apical junction complex.	7	0.035	0.00312	0.00743		GOBP_INNATE_IMMUNE_RESPONSE	997	Innate immune responses are defense responses mediated by germline encoded components that directly recognize components of potential pathogens. [GO_REF:0000022, GOC:add, GOC:ebc, GOC:mtg_sensu]	57	0.0572	1.25e-27	6.7e-25
HALLMARK_HEME_METABOLISM	200	Genes involved in metabolism of heme (a cofactor consisting of iron and porphyrin) and erythroblast differentiation.	7	0.035	0.00312	0.00743		GOCC_VESICLE_LUMEN	328	The volume enclosed by the membrane or protein that forms a vesicle. [GOC:mah, GOC:vesicles]	35	0.1067	4.38e-26	2.23e-23
C2(CP)								C7
Gene Set Name	# Genes in Gene Set (K)	Description	# Genes in Overlap (k)	k/K	p-value	FDR q-value		Gene Set Name	# Genes in Gene Set (K)	Description	# Genes in Overlap (k)	k/K	p-value	FDR q-value
REACTOME_NEUTROPHIL_DEGRANULATION	479	Neutrophil degranulation	49	0.1023	2.46e-35	7.2e-32		HOWARD_NK_CELL_INACT_MONOV_INFLUENZA_A_INDONESIA_05_2005_H5N1_AGE_18_49YO_3DY_UP	68	Genes up-regulated in natural killer cell 3d vs 0d in adults (18-49) after exposure to inactivated monovalent influenza A/Indonesia/05/2005 H5N1 split-virus vaccine , time point 3D , administered i.m.	45	0.6618	4.06e-75	2.12e-71
REACTOME_CELL_CYCLE	693	Cell Cycle	52	0.075	8.21e-31	1.2e-27		VAN_DEN_BIGGELAAR_PBMC_PREVNAR_9MO_INFANT_STIMULATED_VS_UNSTIMULATED_9MO_UP	127	Genes up-regulated in peripheral blood mononuclear cell stimulated vs unstimulated in infants (9m) (infant) after exposure to Prevnar (USA) , time point 9M	52	0.4094	1.36e-71	3.55e-68
REACTOME_INNATE_IMMUNE_SYSTEM	1117	Innate Immune System	62	0.0555	2.43e-29	2.37e-26		HOWARD_PBMC_INACT_MONOV_INFLUENZA_A_INDONESIA_05_2005_H5N1_AGE_19_39YO_AS03_ADJUVANT_VS_BUFFER_1DY_UP	377	Genes up-regulated in peripheral blood mononuclear cell vaccinated with AS03 adjuvant vs phosphate-bufferred saline in adults (19-39) after exposure to inactivated monovalent influenza A/Indonesia/05/2005 H5N1 split-virus vaccine , time point 1D , administered i.m.	64	0.1698	2.22e-60	3.87e-57
REACTOME_CELL_CYCLE_MITOTIC	561	Cell Cycle, Mitotic	45	0.0802	5.93e-28	4.33e-25		GSE15750_DAY6_VS_DAY10_TRAF6KO_EFF_CD8_TCELL_UP	200	Genes up-regulated in comparison of wild type CD8 effector T cells at day 6 versus those from mice defficient for TRAF6 [GeneID=7189] at day 10.	51	0.255	8.03e-58	8.38e-55
REACTOME_CELL_CYCLE_CHECKPOINTS	292	Cell Cycle Checkpoints	26	0.089	1.06e-17	6.2e-15		GSE34205_HEALTHY_VS_RSV_INF_INFANT_PBMC_DN	200	Genes down-regulated in comparison of peripheral blood mononuclear cells (PBMC) from healthy donors versus PBMCs from infanct with acute RSV infection.	51	0.255	8.03e-58	8.38e-55
REACTOME_CYTOKINE_SIGNALING_IN_IMMUNE_SYSTEM	719	Cytokine Signaling in Immune system	37	0.0515	1.04e-16	5.04e-14		GSE15750_DAY6_VS_DAY10_EFF_CD8_TCELL_UP	200	Genes up-regulated in comparison of wild type CD8 effector T cells at day 6 versus those at day 10.	50	0.25	3.27e-56	2.85e-53
NABA_MATRISOME_ASSOCIATED	751	Ensemble of genes encoding ECM-associated proteins including ECM-affilaited proteins, ECM regulators and secreted factors	36	0.0479	2.43e-15	1.01e-12		GSE45365_HEALTHY_VS_MCMV_INFECTION_CD11B_DC_DN	195	Genes down-regulated in ITGAM+ [GeneID=3684] dendritic cells: control versus primary acute viral infection.	48	0.2462	1.29e-53	9.65e-51
NABA_MATRISOME	1026	Ensemble of genes encoding extracellular matrix and extracellular matrix-associated proteins	41	0.04	1.2e-14	4.4e-12		HARALAMBIEVA_PBMC_M_M_R_II_AGE_11_22YO_VACCINATED_VS_UNVACCINATED_7YR_UP	973	Genes up-regulated in peripheral blood mononuclear cell vaccinated vs unvaccinated in adolescent/young adults (11-22) after exposure to M-M-R II , time point 7Y	82	0.0843	9.4e-53	6.13e-50
WP_RETINOBLASTOMA_GENE_IN_CANCER	88	Retinoblastoma Gene in Cancer	14	0.1591	1.27e-13	4.11e-11		FOURATI_BLOOD_TWINRIX_AGE_25_83YO_RESPONDERS_VS_POOR_RESPONDERS_0DY_DN	747	Genes down-regulated in blood responders vs poor responders in adults (25-83) (responders) after exposure to Twinrix , time point 0D	72	0.0964	3.48e-50	2.02e-47
REACTOME_M_PHASE	417	M Phase	25	0.06	4.02e-13	1.18e-10		GSE36476_CTRL_VS_TSST_ACT_72H_MEMORY_CD4_TCELL_YOUNG_DN	200	Genes down-regulated in comparison of untreated CD4 [GeneID=920] memory T cells from young donors versus those treated with TSST at 72 h.	44	0.22	7.99e-47	3.79e-44
REACTOME_HEMOSTASIS	678	Hemostasis	31	0.0457	7.84e-13	2.08e-10		GSE39110_DAY3_VS_DAY6_POST_IMMUNIZATION_CD8_TCELL_DN	200	Genes down-regulated in CD8 T cells after immunization: day 3 versus day 6.	44	0.22	7.99e-47	3.79e-44
KEGG_CELL_CYCLE	125	Cell cycle	15	0.12	1.2e-12	2.91e-10		HOWARD_NEUTROPHIL_INACT_MONOV_INFLUENZA_A_INDONESIA_05_2005_H5N1_AGE_18_49YO_1DY_UP	394	Genes up-regulated in neutrophil 1d vs 0d in adults (18-49) after exposure to inactivated monovalent influenza A/Indonesia/05/2005 H5N1 split-virus vaccine , time point 1D , administered i.m.	54	0.1371	9.86e-46	4.29e-43
REACTOME_RHO_GTPASE_EFFECTORS	324	RHO GTPase Effectors	21	0.0648	7.29e-12	1.64e-09		GSE6269_E_COLI_VS_STREP_PNEUMO_INF_PBMC_DN	166	Genes down-regulated in comparison of peripheral blood mononuclear cells (PBMC) from patients with acute E. coli infection versus PBMC from patients with acute S. pneumoniae infection.	40	0.241	2.32e-44	9.33e-42
WP_CELL_CYCLE	122	Cell Cycle	14	0.1148	1.26e-11	2.63e-09		GSE30962_PRIMARY_VS_SECONDARY_ACUTE_LCMV_INF_CD8_TCELL_UP	200	Genes up-regulated in comparison of splenic primary CD8 effector T cells at day 8 post-acute infection versus splenic secondary CD8 effector T cells at day 8 post-acute infection.	42	0.21	8.38e-44	3.13e-41
REACTOME_INTERFERON_SIGNALING	203	Interferon Signaling	17	0.0837	1.35e-11	2.63e-09		GSE13547_CTRL_VS_ANTI_IGM_STIM_BCELL_12H_UP	187	Genes up-regulated in B lymphocytes: control versus stimulated by anti-IgM for 12h.	40	0.2139	4.27e-42	1.48e-39
PID_PLK1_PATHWAY	46	PLK1 signaling events	10	0.2174	1.56e-11	2.7e-09		GSE45365_HEALTHY_VS_MCMV_INFECTION_CD11B_DC_IFNAR_KO_DN	192	Genes down-regulated in ITGAM+ [GeneID=3684] dendritic cells with IFNAR1 [GeneID=3454] knockout: control versus primary acute viral infection.	40	0.2083	1.33e-41	4.35e-39
REACTOME_MITOTIC_G1_PHASE_AND_G1_S_TRANSITION	149	Mitotic G1 phase and G1/S transition	15	0.1007	1.57e-11	2.7e-09		GSE14415_INDUCED_VS_NATURAL_TREG_DN	181	Genes down-regulated in T reg: induced versus natural.	39	0.2155	3.39e-41	1.04e-38
REACTOME_RESOLUTION_OF_SISTER_CHROMATID_COHESION	126	Resolution of Sister Chromatid Cohesion	14	0.1111	1.96e-11	3.18e-09		GSE13547_2H_VS_12_H_ANTI_IGM_STIM_BCELL_UP	175	Genes up-regulated in B lymphocytes stimulated by anti-IgM: 2h versus 12h.	38	0.2171	2.67e-40	7.75e-38
PID_E2F_PATHWAY	73	E2F transcription factor network	11	0.1507	1.01e-10	1.55e-08		HOWARD_DENDRITIC_CELL_INACT_MONOV_INFLUENZA_A_INDONESIA_05_2005_H5N1_AGE_18_49YO_1DY_UP	159	Genes up-regulated in dendritic cell 1d vs 0d in adults (18-49) after exposure to inactivated monovalent influenza A/Indonesia/05/2005 H5N1 split-virus vaccine , time point 1D , administered i.m.	36	0.2264	6.19e-39	1.7e-36
REACTOME_MITOTIC_PROMETAPHASE	203	Mitotic Prometaphase	16	0.0788	1.34e-10	1.96e-08		GSE21063_WT_VS_NFATC1_KO_8H_ANTI_IGM_STIM_BCELL_UP	199	Genes up-regulated in B lymphocytes stimulated by anti-IgM for 8h: wildtype versus NFATC1 [GeneID=4772] knockout.	38	0.191	5.06e-38	1.32e-35
