# Supplementary material for: Immune transcriptome analysis of COVID-19 patients infected with SARS-CoV-2 variants carrying the E484K escape mutation identifies a distinct gene module
Source: Sci Rep. 2022 Feb 18;12:2784. doi: 10.1038/s41598-022-06752-0 (PMC8857234; doi:10.1038/s41598-022-06752-0)
Supplement: Supplementary file 10 — Supplementary Table 9. [file 41598_2022_6752_MOESM10_ESM.xlsx]

## Sheet: significantly regulated genes
Gene	log2FoldChange	pvalue	padj	mean_Non-COVID	mean_Alpha+EK_2nd
IFI27	7.53605	3.05988e-17	5.99706e-15	10.6746	1625.71
ADAMTS2	5.80348	5.19317e-10	1.56832e-08	3.96561	327.791
OTOF	5.44625	1.25394e-10	4.52716e-09	27.1312	1267.94
MMP8	4.87936	9.70722e-10	2.74995e-08	199.464	6707.78
DEFA4	4.8249	3.14015e-08	5.71685e-07	51.6235	1476.84
OLFM4	4.6119	1.48689e-05	0.000115716	69.8452	1926.9
PCOLCE2	4.57671	1.03e-07	1.59541e-06	2.6196	68.2467
METTL7B	4.4563	1.37183e-07	2.04571e-06	3.92447	92.989
CD177	4.45527	7.46021e-09	1.62828e-07	237.826	5899.99
LTF	4.40262	1.01651e-07	1.57579e-06	1134.57	24168.4
ABCA13	4.23499	1.38726e-07	2.06371e-06	79.4993	1665.33
CTSG	4.23479	3.30971e-06	3.14079e-05	29.2803	599.322
CEACAM8	4.16762	1.02846e-06	1.15586e-05	108.107	1960.48
LINC00487	4.1365	8.93404e-11	3.37788e-09	6.23344	120.426
CEACAM6	4.1168	1.79854e-06	1.87233e-05	75.9854	1351.13
LINC00428	4.00212	1.92729e-11	8.56886e-10	2.74071	50.3908
MAOA	3.9961	6.96764e-05	0.000439104	6.54847	117.494
MPO	3.88422	1.08453e-06	1.20687e-05	121.468	1903.38
IL10	3.85157	6.22172e-16	8.59717e-14	16.6619	245.962
IFI44L	3.82329	1.51429e-08	3.02502e-07	1972.01	29747.4
RSAD2	3.76762	5.19859e-07	6.36983e-06	1043.88	17542.7
SIGLEC1	3.76335	2.26878e-07	3.135e-06	310.173	4289.86
BPI	3.74634	1.27092e-06	1.3846e-05	166.773	2457.18
INHBA	3.73938	1.55608e-06	1.65115e-05	6.83165	101.917
IGLL5	3.70556	4.53624e-08	7.8706e-07	721.608	10499.4
LCN2	3.62608	7.0727e-07	8.30859e-06	263.691	3266.55
HBD	3.56974	0.000186836	0.00101948	71.0526	1039.92
FAM3B	3.54863	1.1844e-05	9.55427e-05	3.91879	44.5998
NRIR	3.54045	5.35697e-09	1.21334e-07	61.4394	856.125
AZU1	3.5357	7.38335e-05	0.000462014	10.005	130.367
AHSP	3.52664	0.000264604	0.0013721	29.2298	393.104
COL17A1	3.45201	1.24502e-06	1.3587e-05	23.3204	291.029
BIRC5	3.44376	4.3276e-11	1.77229e-09	16.9792	188.916
PLAU	3.38245	4.89252e-10	1.48923e-08	54.3725	1105.4
OLR1	3.37387	4.82717e-05	0.000319164	23.6439	260.558
SFRP1	3.36095	1.24608e-05	9.97643e-05	4.83411	47.8907
CHIT1	3.34418	1.06393e-06	1.18808e-05	60.5613	740.393
IQGAP3	3.3329	4.80129e-06	4.35667e-05	11.0743	120.288
IGF1	3.31278	1.27211e-05	0.000101611	8.32483	95.7546
CRISP2	3.26862	1.34284e-05	0.000106393	3.80148	37.2455
PKMYT1	3.26695	6.09205e-07	7.31313e-06	1.84669	19.0473
OLAH	3.25569	0.000607988	0.00277367	23.8925	436.498
CAV1	3.25558	1.01857e-06	1.14676e-05	11.5572	131.584
TARM1	3.23147	1.79638e-06	1.872e-05	5.48686	47.0191
MIR181A1HG	3.22377	1.27399e-16	2.10944e-14	37.6865	257.315
HTRA3	3.2001	0.000616489	0.00280391	3.87823	36.2869
RRM2	3.17178	1.87142e-10	6.38445e-09	145.585	1310.51
FBXO39	3.16624	2.24112e-07	3.10124e-06	8.91819	105.621
CA12	3.14928	1.37687e-08	2.7779e-07	5.29239	61.2729
CDC25A	3.14556	2.21152e-09	5.67871e-08	15.3257	138.504
E2F8	3.13775	3.94278e-08	6.98607e-07	16.391	150.614
RNASE3	3.12162	2.96086e-06	2.85919e-05	80.2803	725.818
CAMP	3.11981	4.75026e-07	5.90673e-06	310.351	2548.4
RNASE1	3.11328	1.24238e-07	1.88189e-06	22.3798	185.014
LY6E	3.10646	8.28959e-09	1.78574e-07	731.634	7575.91
EREG	3.10598	7.87193e-12	3.92717e-10	171.841	1316.66
GLDN	3.10319	3.87617e-06	3.61056e-05	5.09241	45.3467
MT2A	3.10232	5.74111e-07	6.93083e-06	94.8339	868.543
CAPN13	3.08739	2.63358e-07	3.57667e-06	9.83683	89.7233
HJURP	3.087	6.86272e-09	1.50815e-07	27.806	237.672
SLED1	3.08441	1.21451e-16	2.04533e-14	275.791	3190.64
ERG	3.06536	4.01054e-05	0.000271521	22.3592	202.905
FOXC1	3.05502	8.90596e-09	1.90486e-07	6.07065	75.3189
CMPK2	3.05166	1.45804e-07	2.14923e-06	595.679	5732.01
SKA1	3.04096	1.07486e-09	3.00082e-08	22.3749	178.455
HMP19	3.03458	2.78032e-08	5.13385e-07	5.62323	68.034
CRISP3	3.02395	1.72284e-05	0.000131314	197.346	1562.66
JCHAIN	3.02184	2.67639e-05	0.000190532	3625.96	39891
NXF3	3.01214	2.10947e-05	0.000155355	3.53813	30.143
DIAPH3	2.99576	1.00108e-07	1.55313e-06	5.74874	48.7942
SPC25	2.9919	7.96146e-08	1.28285e-06	5.79795	47.4806
STOX2	2.94148	0.000334382	0.00167776	2.48637	20.873
DAAM2	2.92679	0.000326003	0.00164215	195.844	1671.83
PRRT4	2.91892	0.000223236	0.00118314	7.9143	62.3855
IFI44	2.91325	9.55419e-08	1.49558e-06	2480.46	20411.6
CDC45	2.89239	3.12271e-09	7.65828e-08	23.5191	176.677
MIR5690	2.88938	3.46623e-07	4.52282e-06	8.57854	65.9703
ELK2AP	2.88582	9.08469e-05	0.000552882	8.15733	62.4914
KIF4A	2.82422	4.52124e-08	7.85167e-07	14.9736	110.302
CCL2	2.79597	0.00470387	0.0153417	46.0244	506.483
SPATS2L	2.78975	1.84408e-06	1.91455e-05	149.088	1101.67
KIF18B	2.78872	7.78276e-07	9.04863e-06	10.8857	83.5918
DLL4	2.78304	1.1919e-09	3.27039e-08	2.86249	22.9689
USP18	2.77796	3.56255e-05	0.000244989	96.6532	650.653
AREG	2.75852	1.42684e-07	2.10828e-06	46.6885	191.48
PBK	2.73183	3.03109e-07	4.02615e-06	11.8126	77.7807
CD24	2.73116	1.35857e-05	0.000107427	401.959	2748.06
NEK2	2.73085	4.13377e-09	9.75396e-08	11.6367	76.5151
FOSL1	2.72532	7.34366e-10	2.14892e-08	77.4646	418.458
IFIT1	2.71634	5.54268e-05	0.000360753	2559.72	16660.7
EPHB2	2.70557	2.0108e-09	5.20504e-08	47.7051	321.602
TNFRSF17	2.70065	0.000243714	0.00127722	40.9151	417.412
THBS1	2.69412	6.00135e-06	5.26818e-05	2348.98	16822.7
MZB1	2.68948	1.47174e-05	0.000114676	160.544	1128.59
HP	2.68843	5.80907e-06	5.12582e-05	286.642	2633.8
OAS3	2.67715	7.11582e-06	6.10695e-05	3396.05	24465.6
MKI67	2.6738	6.5919e-09	1.46033e-07	404.948	2553.42
MYBL2	2.64768	4.29269e-07	5.41008e-06	97.3287	570.426
SMTNL1	2.63041	1.08204e-06	1.20525e-05	290.43	2383.92
CDCA5	2.62372	1.88389e-08	3.65493e-07	39.2818	247.18
DTL	2.62268	3.84799e-08	6.85974e-07	34.5473	217.187
CENPM	2.62102	9.98208e-07	1.1278e-05	4.8445	30.7934
ANLN	2.61548	2.23952e-06	2.25325e-05	29.7107	194.256
FER1L4	2.6096	0.000408081	0.00198431	19.3124	97.1019
E2F7	2.60629	7.1316e-09	1.5601e-07	21.1438	120.588
CDCA2	2.60303	7.30257e-07	8.54726e-06	15.7053	95.9815
DLGAP5	2.59964	5.29942e-07	6.47906e-06	29.7124	194.207
EMP1	2.59315	2.03019e-08	3.91113e-07	276.4	1291.95
CKAP2L	2.58263	1.23694e-10	4.48261e-09	34.5788	226.724
BEX1	2.58147	0.000461788	0.00220966	4.81282	30.2164
PDE4C	2.57026	1.52502e-05	0.000118109	2.02018	15.18
PIP	2.56385	1.94833e-06	2.00651e-05	3.51263	31.3642
PYCR1	2.54744	2.42171e-05	0.000174471	5.81835	36.1949
STAC	2.5441	0.000136464	0.000778225	3.84867	21.2338
EXO1	2.53386	4.33086e-09	1.0095e-07	22.2389	125.388
EPSTI1	2.53112	5.11423e-09	1.16385e-07	1603.23	11587
KCNN3	2.52864	8.24559e-06	6.96775e-05	16.9798	102.833
KIAA0101	2.52609	2.56984e-06	2.52898e-05	49.2373	293.39
MYL9	2.5254	0.000104076	0.000617161	372.82	2246.64
BUB1B	2.51709	2.43028e-07	3.32704e-06	39.9488	222.737
CDC20	2.51319	3.44929e-07	4.50684e-06	20.3559	125.238
LINC01268	2.50785	5.72885e-06	5.06602e-05	16.0723	129.258
RNASE2	2.5077	2.36667e-09	6.02075e-08	706.03	4301.75
C5orf47	2.49093	3.4122e-07	4.46142e-06	5.12705	42.1463
KIF14	2.4873	4.01562e-08	7.08897e-07	32.149	189.858
UTS2	2.47498	0.00787336	0.0235148	33.4174	191.552
BUB1	2.47428	1.79512e-07	2.55589e-06	65.9858	386.019
MCM10	2.47402	5.20013e-07	6.36983e-06	19.8264	116.265
CXCL3	2.45211	4.10451e-06	3.80296e-05	11.5387	62.1473
GK3P	2.44261	6.82522e-16	9.36371e-14	42.4754	300.871
TP73	2.44157	3.49661e-05	0.000240801	6.13364	31.7437
MELK	2.4379	3.19351e-08	5.79752e-07	21.728	121.959
SERPINB10	2.43689	0.00149475	0.0058952	41.692	255.834
HTRA1	2.42574	7.68437e-06	6.53648e-05	10.3956	55.439
MIR650	2.41333	0.00145999	0.00578663	71.9334	460.501
GGH	2.41116	7.13393e-08	1.16713e-06	35.3884	211.386
ISG15	2.40714	0.00159398	0.0062189	81.6952	561.463
SAP30	2.40693	5.93687e-06	5.22352e-05	109.385	571.735
TCTEX1D1	2.40481	0.000656938	0.00295637	6.71443	36.9178
HPN	2.39844	4.12197e-07	5.22923e-06	3.54957	22.1206
RAP1GAP	2.39757	2.92749e-07	3.90746e-06	37.812	248.187
MYL4	2.39265	0.0038332	0.0128872	23.6149	125.294
TACSTD2	2.39219	0.00150137	0.00591522	16.5381	100.05
ESPL1	2.38913	1.59406e-08	3.15315e-07	40.2482	215.894
ARFGEF3	2.38687	0.000391786	0.00191867	3.26137	16.4205
GLDC	2.37974	0.000282511	0.00145202	37.3721	247.062
INHBB	2.37887	8.91739e-09	1.90519e-07	34.8413	272.19
ASPM	2.37218	2.23541e-07	3.09557e-06	84.4108	436.255
NFKBIA	2.36938	3.15575e-21	1.55417e-18	11888.7	77544.9
SHCBP1	2.35719	4.69359e-09	1.08093e-07	93.3255	483.688
SLPI	2.35239	4.53428e-06	4.14517e-05	556.235	3242.03
GINS2	2.34789	1.25786e-07	1.90084e-06	21.1155	108.371
ALAS2	2.34226	0.0160712	0.0423719	647.303	3308.99
SERPING1	2.33791	0.000139634	0.000794417	556.979	3281.22
TKTL2	2.33705	1.19885e-06	1.31504e-05	19.3607	54.6124
DEPDC1	2.33491	1.86147e-05	0.000140264	8.78375	49.6327
HESX1	2.32385	0.00119968	0.00491516	7.83357	37.3433
CLSPN	2.32325	2.04297e-10	6.94502e-09	87.602	445.573
ITGA7	2.32262	2.06338e-06	2.10714e-05	58.3652	405.359
TTK	2.32212	5.25987e-07	6.4348e-06	31.8165	152.05
CCNB2	2.32169	3.55404e-09	8.54349e-08	32.2599	162.285
EDNRB	2.3143	1.90356e-05	0.000142763	3.34446	16.885
IL1R2	2.31053	1.39639e-06	1.50507e-05	4391.49	31344
HIST1H1E	2.30683	1.43957e-05	0.000112604	3.56497	23.4794
CDK1	2.29996	6.55609e-07	7.77782e-06	52.3338	264.101
RMI2	2.29913	1.85345e-11	8.27887e-10	37.0517	263.62
TROAP	2.2946	6.63877e-06	5.75513e-05	19.6365	99.8613
TPX2	2.28841	1.38602e-07	2.06366e-06	66.4619	328.414
FOXI1	2.27162	7.7892e-05	0.000485422	5.40909	31.7092
CEP55	2.26937	8.00583e-07	9.26871e-06	24.7008	126.766
CDT1	2.2551	1.68729e-06	1.77383e-05	11.0964	54.5425
SLC1A3	2.25092	8.18565e-07	9.4541e-06	30.5563	165.565
HIST1H2BO	2.25018	8.71354e-06	7.33074e-05	26.71	126.219
TNFAIP3	2.24969	9.58152e-17	1.67302e-14	14817.3	64887.8
BAMBI	2.24953	2.77601e-07	3.74414e-06	11.5029	59.2472
CDC6	2.24794	1.37062e-10	4.91148e-09	49.3106	250.269
HMMR	2.24379	4.22235e-07	5.33193e-06	20.0411	99.1933
TCN1	2.2427	9.79698e-06	8.1178e-05	289.984	1487.51
LOC388813	2.24216	1.59374e-05	0.000122542	5.5857	37.6465
IFIT1B	2.237	0.00411433	0.0136814	19.0288	91.6698
TOP2A	2.23669	6.38084e-07	7.61222e-06	199.366	935.792
OAS1	2.23196	7.33609e-06	6.27636e-05	1424.04	7796.91
SH3PXD2B	2.23002	8.9926e-06	7.52597e-05	42.5305	203.121
CYP7A1	2.22898	1.57424e-08	3.13006e-07	3.42816	20.8121
SKA3	2.22108	1.51293e-05	0.00011741	10.5779	51.8065
HERC5	2.21951	5.03408e-05	0.000331427	1290.15	6867.39
RPH3A	2.21754	0.000639152	0.00288852	348.508	1890.23
GPR84	2.21749	3.80547e-06	3.55331e-05	56.8765	411.174
DNAAF1	2.21431	0.000626547	0.0028418	11.7624	53.547
OASL	2.20698	1.61739e-06	1.70594e-05	883.859	4568.8
SLC6A9	2.20143	0.000270757	0.00139947	3.44745	17.2435
EHD4-AS1	2.20134	9.25882e-07	1.0529e-05	14.1141	56.1051
GADD45G	2.20006	1.43981e-06	1.54494e-05	11.4352	59.5207
PER1	2.19605	4.16193e-07	5.27644e-06	4541.46	16782.7
LINC00676	2.18891	0.00948991	0.0274548	9.12849	34.6601
ESCO2	2.18646	3.09011e-06	2.9577e-05	11.6765	55.1745
SLCO4A1	2.18616	0.000684743	0.00306856	6.07834	31.1748
ITLN2	2.18421	4.96281e-05	0.000327001	3.35203	18.2877
ZNF608	2.18175	0.00010592	0.000627711	212.036	1051.84
MAFB	2.1815	4.65955e-08	8.06997e-07	1273.54	5050.9
SLC2A5	2.17853	0.000779934	0.00341779	74.5812	351.585
MX1	2.17539	4.80021e-05	0.000318008	3160.94	15443.4
CXCL2	2.17404	9.887e-05	0.000592808	11.3526	53.8942
NRIP3	2.16917	3.79153e-07	4.8517e-06	54.4482	229.476
TMIGD3	2.16714	0.000116453	0.00067985	58.3596	284.539
IL21-AS1	2.16605	1.17254e-05	9.47052e-05	3.2054	13.5037
LPO	2.16569	0.00353277	0.0120223	5.56091	26.6305
CCNA1	2.16198	0.00084882	0.00367536	25.6096	104.606
SPC24	2.15136	2.29819e-05	0.000166823	10.2552	46.8232
LOC344887	2.14407	3.36943e-05	0.000233297	7.95223	48.9673
GBP1P1	2.13755	0.0103239	0.0294158	45.1406	298.849
KIFC1	2.13346	3.3893e-06	3.20839e-05	40.8762	185.029
C1QTNF7	2.13289	1.18191e-06	1.30017e-05	14.4949	85.8327
SERPINA11	2.13113	1.78203e-08	3.48904e-07	9.35028	52.2723
SPP1	2.12967	0.00668023	0.0205403	76.3757	354.974
TRIP13	2.12312	2.54714e-06	2.5142e-05	16.4202	75.7891
HRASLS	2.11663	0.000710626	0.0031705	4.95608	21.6491
IFIT3	2.11626	0.000445625	0.00214299	6745.72	34309.9
TPST1	2.11546	3.55386e-07	4.62069e-06	359.615	2105.33
LSMEM2	2.10779	3.57501e-07	4.64038e-06	8.88183	53.661
KLF10	2.1036	4.1741e-16	5.98299e-14	3625.25	13785.9
ECHDC3	2.09199	1.01673e-05	8.35613e-05	80.9124	652.635
AP3B2	2.08489	0.00134225	0.00540188	17.8117	68.8722
SERPINA9	2.07784	1.2218e-06	1.33632e-05	6.2028	30.9222
DUSP13	2.07741	2.01765e-05	0.000149857	10.4462	65.6457
RGS16	2.0774	1.48891e-06	1.58787e-05	17.0064	75.0306
GPRC5D	2.07697	0.00430324	0.0142283	18.9904	90.8388
NEIL3	2.0744	0.00018509	0.0010111	7.17429	32.2005
GPER1	2.06868	0.000213195	0.00113872	4.997	22.504
CCDC64B	2.06559	2.8932e-05	0.00020385	5.91451	49.7847
GTSE1	2.06302	1.41223e-07	2.09457e-06	23.592	105.569
ATOH8	2.06029	0.00296293	0.0103943	20.7952	83.3117
E2F2	2.05999	5.46859e-10	1.63862e-08	251.473	1079.39
C2	2.05876	9.12041e-05	0.000554529	177.059	743.016
SDC4	2.05609	5.24687e-07	6.42298e-06	105.747	426.77
SPRY2	2.05403	2.82937e-08	5.21032e-07	64.0593	295.49
GPR17	2.05014	1.53622e-05	0.000118785	4.18973	21.6741
TDRD10	2.03938	3.33204e-05	0.000230958	1.39128	5.92785
DMC1	2.03775	8.8908e-05	0.000543666	7.38879	30.6181
NOSTRIN	2.03615	0.000194907	0.00105632	5.0715	19.6921
SAMD14	2.03204	0.000252973	0.00131927	23.4928	102.864
DMRTC2	2.02551	7.68026e-07	8.93488e-06	26.8524	131.155
ASGR2	2.02349	9.91895e-10	2.80167e-08	331.784	1477.14
DZIP1L	2.02074	0.00194776	0.00735128	20.4259	75.5106
ECRP	2.01325	1.77101e-06	1.84868e-05	39.5174	172.091
SCN2B	2.0125	0.00176671	0.00676231	11.0792	44.1533
FAM72C	2.00987	0.000115639	0.000676128	2.92651	11.3812
CCIN	2.00806	4.39589e-12	2.28813e-10	38.4121	155.529
C1QB	2.00268	0.000702026	0.00313504	27.8526	109.475
LINC01093	2.00161	0.000356382	0.00177332	27.9541	150.429
LOC284950	2.00043	0.0041354	0.0137396	4.0048	15.1113
KIF23	2.00027	1.76379e-06	1.84315e-05	55.7075	225.451
ACSS3	1.99633	4.82726e-05	0.000319164	11.7564	48.5202
TRIM6	1.99585	1.98082e-05	0.000147865	31.5445	143.501
PRR16	1.99555	1.59849e-06	1.68786e-05	5.85787	22.9327
SERINC2	1.99215	1.02515e-06	1.15281e-05	29.9285	137.082
ITGA9	1.98398	0.0013631	0.00547148	29.0863	123.236
FAM71F1	1.98197	0.000626084	0.00284082	2.15117	11.1391
LOC101929595	1.97919	1.21914e-05	9.79344e-05	18.4554	62.0355
APOBEC3B	1.97647	0.000508294	0.00238315	48.2723	211.856
HSPA4L	1.97389	0.00279089	0.00989016	4.71796	17.4574
EXOC3L2	1.97156	1.4419e-05	0.000112717	2.71266	12.2483
GADD45B	1.96686	2.17112e-11	9.54248e-10	1757.46	8126.27
CCNA2	1.96678	1.02285e-06	1.1509e-05	70.0938	279.362
PRG2	1.95654	4.76541e-06	4.32967e-05	67.4191	219.381
OAS2	1.95285	0.000141815	0.000804917	3636.57	15008.2
ARL4A	1.94756	7.08881e-08	1.1629e-06	427.834	1531.58
EPCAM	1.94389	0.0156862	0.0414935	3.17551	13.5089
MYO10	1.94147	1.96036e-06	2.01674e-05	56.0459	269.75
TMEM119	1.93214	9.112e-07	1.03928e-05	99.2922	403.991
MIR3909	1.92639	1.85154e-10	6.33912e-09	31.7662	154.173
FBXO43	1.91911	0.000222469	0.00118103	5.94555	22.788
PVRL2	1.91453	0.00665994	0.0204963	186.428	1187.96
GJB6	1.9137	0.000187016	0.00102017	147.769	637.753
LOXL1	1.91362	3.47276e-09	8.36904e-08	18.3754	88.0296
LOC102723604	1.91328	3.05083e-09	7.50285e-08	134.699	513.644
FFAR3	1.91288	0.000585092	0.0026872	19.167	61.5843
MIR222	1.91166	0.000143624	0.00081429	7.54823	37.0464
RAB13	1.89386	4.96401e-06	4.47507e-05	108.646	420.298
PTX3	1.89299	4.9533e-06	4.46867e-05	154.461	543.506
COL4A2	1.88709	0.000770823	0.00338869	6.25435	30.636
SLC1A2	1.88443	1.2058e-05	9.69025e-05	19.2324	62.829
ANXA3	1.87978	9.94918e-09	2.09124e-07	2108.89	11117.9
MAB21L3	1.87685	3.13902e-07	4.15229e-06	58.1094	315.641
MIR6883	1.87545	0.00069686	0.00311414	27.4244	94.6389
CDKN3	1.87437	1.75004e-06	1.83177e-05	19.4327	72.3282
HIST1H4H	1.86693	2.5619e-07	3.48982e-06	228.014	862.568
NCAPG	1.86508	8.29193e-08	1.32795e-06	97.6628	338.782
MS4A3	1.8627	0.00491411	0.0159246	415.907	1623.24
POLQ	1.85857	7.96424e-06	6.75062e-05	56.4402	208.754
ARHGAP23	1.85783	2.48866e-06	2.46772e-05	9.92457	34.5642
HIST1H4D	1.85727	0.000152707	0.000857364	9.29839	37.971
LOC100507431	1.85227	1.27732e-05	0.000101926	4.56756	15.7897
PLXNB3	1.84528	0.00100256	0.00422933	11.9559	45.4539
PDLIM4	1.84376	0.000117884	0.000686951	4.6578	19.6596
IFI6	1.84348	0.00110231	0.00458356	733.408	3022.84
MIR5187	1.84141	1.44576e-05	0.000112927	4.41398	16.9121
ITGA2B	1.84133	0.000299603	0.00152679	1106.64	4131.39
CDC25C	1.83974	4.45996e-05	0.000298267	10.3885	41.1262
DEPDC1B	1.83909	1.75489e-05	0.000133437	21.3595	80.2592
CHEK1	1.83662	1.64509e-08	3.24406e-07	118.198	377.998
TMEM132D	1.83377	6.01815e-09	1.34251e-07	55.6554	216.457
LYPD4	1.83194	3.99679e-07	5.08251e-06	35.555	150.768
IL11	1.82825	8.97807e-05	0.000547956	3.48195	10.2065
C6orf222	1.82745	0.00215975	0.00802832	4.06062	30.9468
LDLR	1.82719	1.58557e-07	2.3022e-06	522.489	1860.61
KIF15	1.82462	3.38172e-05	0.000233979	36.418	129.859
VNN1	1.82044	7.15637e-07	8.38635e-06	1193.48	4164.26
RPL13AP6	1.81999	4.40602e-08	7.67238e-07	9.54817	35.7357
IFITM10	1.81786	1.21303e-11	5.69649e-10	73.1095	271.658
KLHDC8A	1.81632	0.0125343	0.0345772	3.3917	13.194
MT1X	1.81555	1.83448e-07	2.6042e-06	118.631	467.355
UNC5A	1.80743	1.04612e-05	8.56838e-05	13.5235	58.723
CNR1	1.80682	0.00956566	0.0276241	63.8823	265.396
TMC3	1.80603	6.82109e-09	1.50244e-07	27.9284	103.212
ELL2	1.80554	1.84704e-09	4.82667e-08	1437.32	5012.49
IRS2	1.80399	7.10428e-08	1.16426e-06	6462.21	26214.1
PTGFR	1.80389	0.0029962	0.0104881	11.5363	44.412
CCNB1	1.80292	1.22525e-05	9.83428e-05	51.34	184.632
GMPR	1.80259	6.32751e-05	0.00040587	197.117	689.303
LOC101928307	1.795	0.0155614	0.0412316	13.3462	49.2007
OOSP1	1.79417	0.000712563	0.00317692	8.18322	39.0019
NCAPH	1.79227	3.74757e-07	4.80505e-06	89.3141	295.673
LOC101927651	1.79192	0.00647971	0.0200347	6.4296	23.303
NUSAP1	1.7817	4.55428e-07	5.70608e-06	227.139	768.622
CENPU	1.77817	1.11474e-06	1.23619e-05	150.285	523.267
TK1	1.77785	1.5906e-06	1.68324e-05	57.112	201.925
ACOXL	1.7706	8.653e-05	0.000531664	17.7398	62.9485
KIAA1462	1.76865	0.000664046	0.00298696	4.25556	15.0692
KCNK7	1.76345	1.31261e-16	2.15482e-14	119.336	463.628
KLF5	1.76242	8.45732e-12	4.16512e-10	303.913	1397.62
APOA2	1.76197	1.83158e-05	0.000138338	187.145	635.565
MIR5586	1.7615	2.00367e-08	3.86779e-07	13.3299	40.3027
GALNT14	1.76112	9.85007e-06	8.15476e-05	179.237	700.176
ETV7	1.76078	0.00654078	0.0201878	117.977	941.463
TOB1	1.75252	4.04425e-07	5.13743e-06	3773.29	14851.4
LOC101927817	1.7519	3.67135e-07	4.74533e-06	23.826	83.9031
CNIH2	1.74894	1.74511e-19	5.58639e-17	38.1536	147.821
F3	1.74835	0.000462163	0.0022109	10.9428	36.7415
FAM183B	1.74743	2.33459e-10	7.85297e-09	38.4038	105.17
SLC7A5	1.74662	4.51099e-07	5.65553e-06	531.282	1670.17
ALDH1L2	1.74568	9.61429e-05	0.00057844	35.0291	117.165
NT5DC2	1.743	0.000205048	0.00110256	76.1459	279.519
LY6G6C	1.74244	2.62634e-09	6.56824e-08	17.0345	60.8719
ALDH1A2	1.74225	2.68635e-10	8.92678e-09	13.734	52.8985
NTNG2	1.74131	9.73875e-09	2.05778e-07	397.212	1794.77
KLHDC7B	1.74105	1.27581e-05	0.000101848	51.3844	168.765
LOC100272216	1.74104	2.96963e-06	2.86478e-05	658.869	2879.88
LOC101928977	1.74057	4.26253e-06	3.92233e-05	4.23872	15.2636
MIR221	1.73861	1.04918e-05	8.58609e-05	58.7571	213.91
LINC01358	1.7381	0.000558941	0.00258129	8.89922	32.4812
CHRM4	1.73784	9.03064e-06	7.55451e-05	11.2117	35.3251
RCVRN	1.73526	1.63315e-06	1.72162e-05	12.9517	51.0475
GOLGA6C	1.73274	1.19689e-05	9.64691e-05	7.72256	29.1256
HIST1H3D	1.72812	3.77491e-05	0.000257109	30.6703	111.199
TSHR	1.72617	0.000522521	0.00243771	17.6881	63.4482
MIR4772	1.72518	2.26929e-05	0.00016507	152.137	722.982
ARG1	1.72418	0.000218086	0.00116097	839.471	3556.96
NMNAT2	1.71948	5.16215e-05	0.000338565	8.28671	30.9252
ORC1	1.71882	2.78004e-06	2.70634e-05	67.0562	211.65
INSL6	1.71851	0.000157093	0.000878137	4.67681	14.3419
TPRG1-AS1	1.71512	5.95471e-05	0.000384715	6.97068	20.2453
RNF175	1.71393	3.49791e-15	4.09661e-13	434.79	1914.52
P4HA2	1.71383	1.12143e-06	1.24218e-05	9.93597	35.2282
CD9	1.71243	0.000198484	0.00107298	484.786	1642.45
C5orf30	1.70658	0.00147396	0.00582893	179.199	604.347
CR1L	1.70521	5.71327e-07	6.90257e-06	8.36294	29.1866
PFKFB3	1.70323	1.47402e-08	2.95527e-07	6184.74	27288.8
KIF2C	1.70158	1.52192e-05	0.000117964	61.9975	199.84
LOC100133669	1.6996	0.0110494	0.031141	3.21405	10.6121
KEL	1.69293	0.00030192	0.00153615	20.0256	75.9497
IER3	1.69197	2.23155e-06	2.24759e-05	390.333	1491.14
A3GALT2	1.68984	2.13829e-08	4.07922e-07	101.613	484.152
CASC5	1.68843	0.000105623	0.000626141	112.385	339.387
CSF1	1.6856	4.21137e-06	3.8867e-05	456.939	1600.13
CBS	1.684	9.06687e-06	7.57163e-05	54.858	230.607
PRKCG	1.68093	4.8175e-05	0.000318848	3.57591	11.6077
MND1	1.67977	0.000226621	0.00119844	11.4854	36.609
FAM64A	1.67538	0.00957663	0.0276492	2.04123	6.43177
TXNDC2	1.67187	2.3436e-08	4.41309e-07	10.0879	42.481
KRT8P41	1.66935	0.00317237	0.0110025	1.7041	5.74047
SHROOM4	1.66793	1.39499e-05	0.000110022	22.0066	75.8528
E2F1	1.66657	0.000257878	0.00134156	80.1308	276.341
PLK1	1.66402	3.6289e-06	3.40334e-05	50.3232	162.296
PGM5	1.66131	0.00438366	0.014447	155.696	492.793
ANKRD34B	1.66068	0.00232014	0.00850601	57.0328	188.707
FLVCR2	1.66029	2.40971e-08	4.51544e-07	349.377	1208.29
TCN2	1.65899	0.000134992	0.000771206	232.314	723.708
GRB10	1.65881	9.08335e-05	0.000552882	373.417	1450.8
SEMA3B	1.64936	4.20323e-10	1.31585e-08	54.4183	224.843
SYN2	1.6487	5.0389e-06	4.531e-05	12.2911	43.5601
LINC00683	1.64613	0.0118083	0.032865	6.69655	21.9593
IFITM3	1.64573	0.000438629	0.00211411	4413.08	16321.9
MIR4451	1.6442	0.00126823	0.00514966	6.27706	19.2103
ZWINT	1.6441	4.03144e-05	0.000272714	118.938	370.842
CENPF	1.6319	3.60754e-05	0.000247465	236.065	728.72
EDN1	1.62908	3.27034e-06	3.10804e-05	66.7323	282.362
CLEC2L	1.62882	0.0133513	0.0363847	3.45208	9.8638
MEIKIN	1.62829	0.0136058	0.0369481	7.8957	27.4174
MIR4467	1.6279	2.62011e-05	0.00018701	5.62899	20.0392
GAS2L1	1.62505	9.19083e-05	0.000558104	29.1886	89.3684
ATP1B2	1.62213	0.00823946	0.0244221	4.39643	13.0757
ZDHHC19	1.62194	0.00332154	0.0114229	20.9574	99.4437
CDCA8	1.6169	9.04857e-08	1.43042e-06	87.5021	279.732
ERICH3	1.61605	0.00918294	0.0267319	16.4811	53.3548
ETS2	1.61564	4.68906e-14	4.02066e-12	3405.72	14332.7
CMTM5	1.60879	0.000604971	0.00276396	113.973	358.633
MIR4441	1.60858	2.4562e-09	6.21557e-08	12.3593	43.2295
STIL	1.60464	6.01463e-06	5.27743e-05	73.763	213.973
CCDC150	1.60047	7.71443e-05	0.000480918	17.638	51.9057
DNMBP-AS1	1.59974	0.00157862	0.00616897	3.69939	9.99073
LHFPL2	1.59878	1.72951e-07	2.479e-06	671.87	2224.47
HMGB3	1.59813	2.53957e-06	2.51043e-05	156.629	455.594
PRC1-AS1	1.59239	4.25387e-08	7.44795e-07	29.1139	59.7733
PRRG1	1.59187	0.00273321	0.00971623	11.0495	33.1497
TRHDE	1.59177	0.00429518	0.0142066	3.88267	11.838
TYMS	1.5917	7.57936e-05	0.000472959	43.623	119.369
MUC19	1.59092	0.00140387	0.00560585	4.67727	15.8803
MIR4298	1.58792	1.79258e-05	0.000135872	9.77238	33.6921
AHR	1.58509	3.95616e-08	7.00332e-07	4625.23	13274.1
VEGFC	1.58493	0.00204045	0.00764252	4.2684	12.5641
MAPK12	1.58443	0.000965755	0.00409476	4.72833	14.5134
MIR6775	1.58384	0.00241467	0.00878716	2.8774	9.1104
UPP1	1.5828	7.20065e-14	5.88523e-12	1509.95	5602.62
RSPH9	1.58055	8.32803e-07	9.60123e-06	24.6641	83.3308
OR2B6	1.58054	0.00264086	0.00944033	10.6784	31.0697
ZC3H12A	1.57769	1.1761e-11	5.5502e-10	899.369	3752.4
MCEMP1	1.5763	1.1473e-05	9.27837e-05	940.195	4171.12
ASB9P1	1.57521	2.00788e-07	2.80679e-06	24.3056	93.7007
TMEM132A	1.57482	0.000191307	0.00104033	5.5435	17.0576
SESN2	1.57441	1.37613e-10	4.92203e-09	684.19	2607.86
PHLDA1	1.57349	1.03933e-07	1.60728e-06	193.564	598.7
HIST1H2BF	1.57152	0.000103971	0.000616731	43.2897	153.021
SUCNR1	1.57007	0.00169493	0.006541	21.4329	63.0986
PGLYRP1	1.56944	0.000603924	0.00276049	157.216	427.882
PAPPA2	1.56819	0.000918029	0.00392358	2.50433	8.6377
KIRREL3	1.56736	1.3882e-07	2.06371e-06	43.8055	168.917
TMEM45A	1.56718	0.0100307	0.0287122	9.887	38.2356
H19	1.56496	0.0159431	0.0420803	2.78081	8.51345
SPTA1	1.56348	0.0105235	0.0298867	20.0848	67.723
AGRN	1.56234	0.00999599	0.0286471	29.0684	88.9618
WFDC12	1.56188	0.000616256	0.00280351	5.93798	22.589
SAPCD2	1.56095	0.00228381	0.00839685	18.0521	63.0749
MUC1	1.5608	1.23288e-08	2.52721e-07	53.0875	161.005
C15orf48	1.55784	0.000326832	0.00164504	13.9437	45.088
ATF3	1.55675	0.00551073	0.0175181	112.838	344.042
C16orf59	1.55668	0.00236666	0.00864192	2.13252	6.82295
MIR199A1	1.55037	2.34407e-05	0.000169449	16.8062	59.3026
MRS2P2	1.54982	8.89542e-08	1.41085e-06	55.9449	147.963
ARNTL2	1.54972	4.07216e-06	3.77481e-05	49.315	144.34
DDX60	1.53964	0.00122797	0.00500648	1734.85	5970.94
TFF3	1.53898	0.00250426	0.00905827	4.20451	14.7661
ASPH	1.53709	1.07392e-07	1.65411e-06	1779.84	5859.48
SMARCD3	1.53585	1.13737e-13	8.73821e-12	771.45	2931.62
MCM4	1.53403	1.14645e-06	1.26697e-05	383.586	1077.44
LOC101927131	1.5335	4.50402e-07	5.65048e-06	104.204	396.337
LOC102723766	1.53172	3.70195e-07	4.77524e-06	135.979	470.903
AURKB	1.53074	8.24607e-06	6.96775e-05	61.4093	184.649
TICRR	1.53017	0.00253824	0.00916563	15.2831	47.6452
DSCC1	1.52901	6.75089e-05	0.000428926	21.8371	61.7031
VSTM4	1.52527	0.00868118	0.0255383	14.0503	39.504
INHBC	1.52127	0.000222983	0.00118278	7.27638	23.0153
RGSL1	1.52099	0.000952965	0.00404678	4.08608	11.3445
CTNNAL1	1.51944	3.26858e-06	3.1079e-05	98.0346	279.561
LMOD1	1.51487	0.000614657	0.00279889	2.86645	8.23892
LMOD2	1.51403	1.65879e-06	1.74578e-05	37.2151	77.0168
KCNK5	1.51318	0.00351054	0.0119615	25.1544	76.8861
CFAP58-AS1	1.51284	5.46513e-06	4.85967e-05	169.356	541.759
F2	1.51123	0.000383464	0.0018832	3.50156	10.763
CLU	1.51077	0.000115535	0.000675929	1989.08	6350.7
SPINK4	1.51032	8.52326e-05	0.000524531	6.38174	18.9553
PLEKHH3	1.51003	0.00231145	0.00847901	2.2617	6.32334
EIF2AK2	1.5089	2.02627e-05	0.000150381	2867.07	9231.57
SLC4A9	1.50717	4.91311e-05	0.000323837	6.48853	23.9994
SIPA1L2	1.50705	1.59559e-11	7.27946e-10	1880.68	6454.44
CARD17	1.50513	0.00225378	0.00830224	99.6608	349.701
STAU2-AS1	1.50442	1.24934e-06	1.36264e-05	9.85345	28.8363
WDR62	1.50315	7.3236e-07	8.56665e-06	53.3859	144.27
GTF2H2C	1.50065	0.0180756	0.0466072	2.57531	7.47735
INSC	1.5006	0.00812318	0.0241108	20.2756	56.0617
WBP5	1.49982	0.000318732	0.00161017	45.7237	128.413
SMIM10	1.49959	0.000576887	0.00265268	7.34738	23.4938
SCN3B	1.49767	0.00240662	0.00876118	17.1124	49.4879
KIF20A	1.49739	0.000255404	0.00133086	57.7129	164.708
CKAP4	1.49698	1.40062e-13	1.04676e-11	3177.19	10969.3
CTSL	1.49561	0.00091597	0.0039174	266.431	763.852
GADD45A	1.49516	1.42696e-07	2.10828e-06	206.249	650.367
ASAP1-IT2	1.49315	3.38036e-09	8.19779e-08	31.7203	102.145
LAMB3	1.49244	0.000442201	0.00212919	62.8469	179.739
CACNA1A	1.49197	1.20882e-06	1.32296e-05	61.0374	208.068
TTC25	1.49097	6.45211e-10	1.91243e-08	23.1462	63.2536
CES1	1.49036	0.00311325	0.0108209	965.523	2652.71
GPR143	1.49004	2.66818e-06	2.60935e-05	9.28834	26.9644
IL6	1.48974	0.0112442	0.0315927	10.0178	24.3775
IL18RAP	1.48697	2.01639e-05	0.000149821	6339.77	25625.8
MT1F	1.48346	0.000165546	0.000919502	36.342	113.482
SLC28A3	1.48339	0.0163554	0.0429619	39.8952	108.201
SATB2	1.48228	1.37339e-07	2.04645e-06	28.9845	79.8918
CLEC1B	1.48038	2.51768e-05	0.000180706	251.119	681.924
KIF11	1.47643	6.96823e-05	0.000439104	163.634	460.588
EAF1	1.47608	3.4534e-23	2.76373e-20	2848.46	8365.92
HIF1A	1.47448	1.8592e-20	7.29954e-18	13516.2	45073.3
MERTK	1.47204	0.00194539	0.0073464	232.097	647.243
IFIH1	1.47117	0.00044411	0.00213624	1718.09	5322.59
HIST1H1T	1.47071	0.000221504	0.00117655	11.6056	35.9039
FABP5	1.47054	2.09342e-08	4.00084e-07	131.683	358.656
PROS1	1.46887	0.00066735	0.00299901	98.8656	285.773
C2orf48	1.46817	0.00026535	0.00137485	18.4949	50.2282
P2RY1	1.46754	0.000100797	0.000601635	93.3596	265.474
GRASP	1.46545	2.73954e-07	3.70292e-06	840.863	1457.86
ABLIM3	1.4646	0.000510813	0.00238973	463.344	1325.39
MS4A4A	1.46293	0.000316025	0.00159818	156.803	467.912
TUBB6	1.46213	6.34992e-05	0.000407086	184.323	455.185
CD63	1.46192	5.65818e-21	2.65065e-18	4577.35	13796.9
XAF1	1.46165	0.0039667	0.013264	4979.7	15008.7
GNA15	1.4616	9.46866e-09	2.00734e-07	308.824	900.807
TMEM51-AS1	1.46136	0.00720569	0.021871	1.99845	5.84035
SAMSN1	1.46108	7.79234e-08	1.26089e-06	5212.49	20466
CENPE	1.46006	0.000102618	0.000610589	114.105	312.558
SPHK1	1.45866	0.000788456	0.00344722	39.1114	104.803
DDN	1.45789	0.000108919	0.000642931	8.58879	25.2632
LVRN	1.45711	0.00250088	0.00905284	3.92154	13.5709
LOC100130476	1.45704	3.03861e-06	2.91959e-05	414.821	1057.06
TNNT1	1.45557	0.0054039	0.0172299	50.5097	140.555
VSIG10L	1.45545	0.000213176	0.00113872	13.8842	37.5053
CD163	1.45408	0.000397354	0.00194346	3982.32	9716.11
NXN	1.45002	0.00401482	0.0134039	15.8541	44.1028
ORC6	1.4488	1.70064e-05	0.000129774	61.92	158.333
IL18R1	1.44859	0.00072414	0.00321734	1853.48	8114.62
RAD51AP1	1.44818	1.79713e-05	0.00013611	80.9089	216.107
EGF	1.44775	0.000746185	0.00330044	162.934	458.887
FAM72B	1.44751	3.34377e-06	3.17154e-05	34.3425	90.4823
S100A12	1.44745	4.19141e-05	0.000282175	5232.16	17681.1
CRNDE	1.44578	0.0107218	0.0303611	2.96629	8.05634
C17orf77	1.44573	0.00117062	0.00481665	10.6945	26.4795
PCSK6	1.44571	0.00183566	0.00698309	164.825	466.827
IRF7	1.44429	0.00577617	0.0182112	345.459	1287.04
VASN	1.44417	1.84614e-05	0.000139273	8.44576	26.743
MGC16025	1.4441	5.43184e-05	0.0003545	10.5515	38.644
UPB1	1.44097	2.08354e-05	0.000153799	113.146	320.676
CTRC	1.44024	2.20133e-06	2.22298e-05	24.3347	69.7851
PLSCR1	1.43659	0.000142783	0.000810171	3073.27	10933.5
PELI1	1.43452	7.07233e-14	5.80505e-12	23030.1	78857.2
PLS3	1.43306	0.00278547	0.00987275	13.4148	36.8032
SCD	1.43292	0.000863038	0.00372792	259.013	709.416
C8orf88	1.4325	7.02727e-05	0.000442243	9.81674	27.7712
SLC26A8	1.432	1.9779e-07	2.77094e-06	800.034	3067.31
SLC6A13	1.43174	6.5571e-08	1.08477e-06	16.6877	47.5711
PLK4	1.43093	3.49406e-06	3.28811e-05	130.718	328.737
C5orf67	1.43036	0.000293554	0.00150075	30.6181	102.113
LOXHD1	1.42985	0.000688357	0.00308116	263.309	880.677
MMP9	1.4294	0.000354786	0.00176722	2286.96	7455.66
SOCS3	1.42908	0.000159806	0.000892465	3245.2	9241.87
NR1I3	1.42763	0.000390628	0.00191485	41.5358	145.262
CFB	1.42487	0.000768361	0.00338019	39.1236	104.34
B3GNT5	1.42052	9.98851e-08	1.55092e-06	2996.06	9999.34
CYP1A1	1.42002	0.00597173	0.0187294	3.08879	8.71284
MARCO	1.41866	0.00192502	0.00727974	169.766	454.703
RAB20	1.41822	1.37501e-05	0.000108593	280.733	861.072
TNFRSF12A	1.41807	1.42433e-05	0.000111753	113.582	286.659
BACH1-IT2	1.41772	2.92609e-10	9.57436e-09	72.1485	204.659
UBE2J1	1.41599	8.43242e-15	8.75468e-13	6089.16	17917.8
SLCO5A1	1.4159	0.0111153	0.0312992	5.55859	15.3562
LINC00671	1.41539	0.000178295	0.00098011	145.311	431.739
MIR3173	1.41434	9.23993e-05	0.000560377	4.54806	13.0284
CITED4	1.41425	8.67952e-05	0.000532952	15.7759	43.7511
CLDN9	1.41122	4.19116e-07	5.303e-06	52.1262	134.763
AKR7A2P1	1.40923	2.4377e-05	0.00017549	9.85924	22.8731
SCN1B	1.40844	2.49916e-06	2.47685e-05	66.6682	217.284
NAV3	1.40827	0.0168667	0.0440461	86.5298	234.817
CACNA1E	1.40798	1.66929e-05	0.000127635	356.524	1182.83
MIR644A	1.40655	2.12847e-09	5.48746e-08	24.9623	57.8412
LOC100996351	1.40558	4.9244e-10	1.49656e-08	116.738	322.256
PPAP2B	1.40487	0.00108481	0.00452071	22.4037	62.1616
HBEGF	1.40463	0.00153906	0.00603648	309.935	739.79
EPAS1	1.40322	8.88936e-06	7.45255e-05	241.292	682.96
ST7-AS1	1.40319	0.000315796	0.00159787	5.3029	14.4638
MIR645	1.40275	2.99521e-05	0.000209922	11.1173	30.2533
SLC27A2	1.40131	0.000533356	0.00248103	34.4539	90.5809
AK4	1.39966	1.32438e-05	0.000105156	29.2526	78.595
FAM169B	1.39741	0.00211864	0.00789691	12.8991	36.8786
ICAM1	1.39701	3.01818e-08	5.52097e-07	3497.08	12359.2
TIMM10	1.39422	0.00233731	0.00854935	312.554	967.415
LOC100128770	1.39395	1.39446e-06	1.50384e-05	252.231	820.779
MIR22HG	1.39373	1.4045e-07	2.08633e-06	2862.09	7963.48
PHACTR1	1.38936	0.000206268	0.00110851	956.916	2807.02
KCNE1	1.38889	1.33559e-06	1.44849e-05	273.873	860.669
PLSCR4	1.3885	0.0086973	0.0255682	7.81835	24.9422
GPNMB	1.38796	0.0137621	0.0373083	23.8028	61.8872
GINS1	1.38623	0.000355068	0.00176816	29.7222	81.8502
MIR4434	1.38577	2.40128e-06	2.39467e-05	27.9686	78.7707
CLEC12B	1.38514	0.00785366	0.0234633	317.035	818.781
FCGR1A	1.38438	0.00118583	0.00486774	759.768	3002.4
CTSD	1.38363	5.17909e-08	8.85007e-07	2886.77	8171.52
CCDC36	1.3833	5.80334e-08	9.75194e-07	57.9109	175.95
HORMAD2-AS1	1.38283	4.20643e-10	1.31585e-08	39.8113	116.964
DNM1	1.38046	5.69978e-05	0.000369726	38.5836	100.618
DPYD-AS2	1.38013	7.87807e-06	6.68644e-05	28.687	85.2018
PFKFB2	1.37943	0.000295757	0.00151	1993.8	7634.65
PRUNE2	1.37817	0.00162631	0.00633086	119.85	332.912
NOD2	1.37695	2.72012e-07	3.67925e-06	1948.65	6392.77
SPATC1	1.37502	0.000357415	0.001778	12.8913	42.9187
C3AR1	1.37446	0.00166937	0.00646836	1185.06	3466.08
GAS2L3	1.3735	0.000162822	0.000906913	75.4181	177.622
IGLON5	1.37233	0.00829496	0.0245601	2.3196	5.80669
JAG1	1.37197	5.60206e-18	1.23677e-15	371.05	1051.6
FUT4	1.3717	4.43718e-07	5.5739e-06	1050.07	2834.41
CFAP45	1.37156	0.000201717	0.00108811	565.552	1517.76
MGLL	1.3704	0.000212597	0.00113648	263.293	705.254
NR4A3	1.36921	0.00045307	0.00217444	205.004	321.04
HTR2B	1.36884	4.76003e-09	1.09492e-07	28.9623	69.547
MCM2	1.3667	0.000111725	0.000656041	153.941	396.871
REC8	1.3665	1.47935e-09	3.99071e-08	1540.7	3876.76
MED4-AS1	1.3663	1.01842e-08	2.12387e-07	18.7217	44.6899
AMHR2	1.36537	0.00219619	0.00812759	2.43745	6.50423
KLF9	1.36497	1.5867e-05	0.000122197	3661.78	7957.38
MT1E	1.36456	0.00196193	0.00739604	21.2861	48.693
TLR2	1.36421	2.09715e-16	3.35778e-14	13850.7	44886.2
BEGAIN	1.3621	0.0133482	0.0363814	18.5536	47.7679
MMP19	1.36199	0.000228621	0.00120771	18.7328	45.0318
LOC100129940	1.36188	0.00268221	0.00957009	15.5856	43.9092
SLC30A1	1.35983	7.92509e-12	3.93326e-10	626.181	1771.06
NECAB1	1.35924	8.63706e-05	0.000530854	44.3806	146.832
DDIT4	1.35923	1.58327e-05	0.000121993	1970.26	4902.13
LMNA	1.35799	0.000309409	0.00156886	211.467	527.427
GSG2	1.35498	0.0014481	0.00575019	34.3945	88.7453
CD38	1.35487	0.000439558	0.00211753	368.019	951.663
INHBE	1.35482	0.00092324	0.00394147	9.97014	30.2563
CFAP43	1.35409	2.16175e-07	3.00005e-06	20.2542	54.3799
FKBP5	1.35244	0.000486561	0.0022956	6182.42	18513.7
KCNH3	1.35228	0.00160762	0.00626839	122.293	372.123
ADAM9	1.35218	2.13807e-14	2.01304e-12	1282.75	3706.78
INSL3	1.34714	2.17996e-08	4.1497e-07	46.5329	143.757
RHPN1-AS1	1.34687	0.00761846	0.0229144	3.49041	9.73865
OPLAH	1.34471	9.63924e-05	0.000579289	49.3082	161.979
HIST1H2AI	1.3444	0.00882144	0.02587	9.99697	29.2409
MIR4755	1.34332	0.00175375	0.00672339	2.59352	7.00437
SNCA	1.34252	0.00936891	0.0271744	419.396	1073.89
MIR597	1.34233	0.00542108	0.0172732	2.72293	5.94417
HIST1H2AE	1.34211	0.00703729	0.0214548	29.2248	73.539
CDCA3	1.34209	0.00102102	0.00429633	21.7322	56.7527
LHFP	1.33993	0.00525546	0.0168601	10.787	29.0807
SLC51A	1.33841	8.01528e-08	1.29044e-06	130.391	427.649
MOXD2P	1.33341	0.0026331	0.00941787	6.1347	20.5785
TG	1.33253	3.06311e-11	1.30238e-09	209.308	685.728
PIM3	1.33198	8.32704e-09	1.79101e-07	951.62	2860.08
KLHL15	1.33035	4.17069e-18	1.00133e-15	1624.97	4197.06
NOCT	1.32704	2.41574e-08	4.52232e-07	155.989	415.519
NFIL3	1.3263	1.53643e-12	9.08009e-11	5036.17	15795.9
TICAM1	1.32485	5.36875e-08	9.10129e-07	122.701	349.542
SPAG5	1.32386	2.3058e-06	2.31025e-05	328.042	788.072
NRN1	1.32303	0.0149961	0.0400476	19.1988	79.2033
MIRLET7F1	1.32207	0.000148848	0.000839623	8.49632	22.3077
LINC01002	1.32148	1.20409e-05	9.68064e-05	909.926	3495.79
PTTG1	1.32022	2.65932e-06	2.60334e-05	154.042	362.246
CENPW	1.31906	6.04211e-05	0.000389432	38.2834	96.7414
SEPT4	1.31853	0.00791873	0.0236282	66.0578	183.848
CDC42EP3	1.31601	1.98776e-09	5.15931e-08	10970.4	29527.9
RAD51	1.31482	0.000175238	0.000966348	38.1699	94.605
GRPEL1	1.31445	4.06139e-20	1.52955e-17	1183.01	3166.54
PIWIL4	1.31173	1.20355e-06	1.31794e-05	163.038	408.86
PIF1	1.31148	7.46773e-05	0.000466699	35.4078	90.888
SLC4A11	1.31141	0.000357596	0.00177844	5.37804	13.4478
CNGA4	1.31055	8.51099e-05	0.000523944	17.0656	50.0472
FAS-AS1	1.31045	4.60777e-07	5.76455e-06	64.1907	196.047
SMIM3	1.30912	8.19916e-09	1.76945e-07	471.8	1266.09
MIR589	1.3089	0.0116995	0.0326143	3.56285	10.4282
NUF2	1.30741	0.000214774	0.0011462	64.8301	157.957
NTSR1	1.30528	0.00160765	0.00626839	28.0812	77.7716
WASF1	1.30428	0.000144339	0.000818035	72.7778	189.93
TREML3P	1.30256	9.29005e-05	0.000562528	434.132	1084.38
C3orf70	1.30237	0.00183006	0.00696452	5.67498	15.5279
NEXN	1.30158	0.00315277	0.0109424	254.779	625.277
C7orf34	1.30153	0.000419418	0.00203274	27.1473	79.6842
LOC643406	1.30072	0.00462142	0.0151267	3.68216	10.7199
ITM2C	1.30039	0.0075234	0.0226777	787.13	2192.39
ZCCHC2	1.29937	0.00014547	0.000822985	4601.64	12569.7
MAP1LC3B2	1.29874	2.68712e-05	0.000191153	47.1382	130.622
OMG	1.2986	1.58486e-12	9.30898e-11	287.522	920.283
PTGR1	1.29722	0.000139699	0.000794548	23.0693	61.3522
FAM46A	1.29564	3.60662e-06	3.38409e-05	2240.82	5676.39
TOMM40L	1.29524	5.45792e-05	0.00035596	761.182	2002.38
CEBPB-AS1	1.29391	2.32236e-10	7.82553e-09	182.842	535.851
KCNJ2-AS1	1.29369	1.88032e-05	0.000141518	130.336	415.439
CDKN1A	1.29357	2.17724e-05	0.000159429	685.5	1650.49
FBXO6	1.29354	0.000187844	0.00102326	239.1	727.393
DNAJC25	1.29309	1.72051e-11	7.75726e-10	413.857	1203.12
FHDC1	1.29002	0.000471553	0.0022452	240.652	600.797
C17orf107	1.28922	0.00640083	0.0198196	19.7044	54.7874
BIN3-IT1	1.2892	2.03195e-06	2.08147e-05	23.2614	62.9
NFKBIE	1.28768	3.16232e-06	3.01582e-05	739.31	1849.69
ANXA10	1.28751	0.0193224	0.0491818	6.74309	18.9555
HSD3B7	1.28721	0.00048691	0.00229668	41.8017	114.557
NAPA-AS1	1.28575	0.000307701	0.00156225	53.9195	155.831
CCDC71L	1.28573	1.92058e-07	2.71041e-06	668.333	1886.79
SERPINB2	1.28525	0.0124961	0.0344887	100.353	327.167
RAB32	1.28465	7.48228e-10	2.17088e-08	508.38	1380.11
GRINA	1.28344	3.13735e-12	1.70706e-10	1774.74	5276.11
LHFPL4	1.28329	7.04931e-05	0.00044334	6.70832	16.7046
PXT1	1.28222	0.000132572	0.000759865	7.02897	19.8132
CIT	1.2811	0.00186935	0.007097	70.9504	170.683
ZFP92	1.28018	4.3958e-05	0.000294489	15.2213	39.1981
XK	1.28006	0.00588665	0.0185109	190.43	472.838
ZNF414	1.27935	1.44067e-06	1.54501e-05	102.645	281.325
HIST1H2BD	1.27799	0.000508768	0.00238455	229.344	606.405
HCG9	1.27795	0.00103245	0.00433352	24.2428	76.0326
NAPA	1.27682	4.45723e-06	4.07861e-05	1928.22	5643.75
MAFF	1.27616	0.000110572	0.00065043	689.369	1796.1
FAM209B	1.27556	1.58603e-08	3.14433e-07	64.4119	183.285
CNGB1	1.27485	0.00442428	0.01457	18.2678	62.1519
SMIM24	1.27436	0.0126331	0.0348027	20.4047	49.4966
CDC42BPA	1.27381	5.83409e-06	5.14015e-05	84.3003	207.221
SEMA3B-AS1	1.2719	6.59284e-05	0.000420135	12.2128	36.8656
F5	1.27025	3.38373e-07	4.43021e-06	5063.16	15288
KREMEN1	1.26873	0.00114369	0.0047281	2075.78	6347.1
SAMD15	1.26799	0.000120837	0.000701605	12.7708	36.8473
CC2D2A	1.26781	0.000116185	0.000678702	400.014	1205.23
HSP90AB4P	1.26731	1.5267e-05	0.000118191	23.5116	59.0866
GPRC5C	1.26658	0.0178811	0.0461925	3.79306	9.46136
GCNT7	1.26575	3.0523e-10	9.93653e-09	218.175	593.618
DYNC1I1	1.2651	0.0184464	0.0473663	5.30447	13.845
C2orf66	1.26493	0.000877453	0.00377452	9.7493	25.0541
LONRF3	1.26296	2.00497e-06	2.05668e-05	443.084	1209.24
GPR87	1.2625	0.00198577	0.00747416	8.92007	23.5262
RHBDL1	1.26164	0.00128051	0.00518984	5.73737	14.8162
COL7A1	1.2616	4.18144e-09	9.8182e-08	68.688	184.579
HLX	1.2616	7.27955e-05	0.000456475	302.942	989.754
CCDC85B	1.26083	0.00167337	0.00647472	9.27073	22.8091
TONSL-AS1	1.2598	1.55094e-05	0.000119682	6.84293	15.2377
ATP6V0C	1.25969	2.30704e-13	1.62312e-11	389.866	1011.26
GSN-AS1	1.25955	6.88409e-06	5.92662e-05	42.413	120.155
CST7	1.25898	0.000232489	0.00122508	1821.53	5011.49
CCDC83	1.25502	0.0112915	0.0316885	2.75649	7.3821
RGPD1	1.25499	0.00978893	0.0281461	42.8975	114.775
FAM65C	1.25306	0.000217876	0.00116024	102.573	252.037
GSTO2	1.25239	4.28893e-07	5.4089e-06	21.6646	63.8777
LOC100506860	1.252	4.66495e-05	0.000310571	43.7571	117.251
FAM151B	1.25094	4.48487e-09	1.03909e-07	92.9842	248.781
C5orf66	1.25067	4.14422e-15	4.65486e-13	1063.44	2842.45
HIST1H2BK	1.24946	2.18771e-05	0.000160074	699.317	1792.41
ARHGAP26-AS1	1.24878	0.00622687	0.0193966	16.3476	35.447
CLEC12A	1.2485	0.0122202	0.0338155	4952.22	9487.4
LHFPL3-AS2	1.24846	0.0135613	0.036847	3.51823	9.49665
GYG1	1.24838	4.95053e-07	6.13145e-06	1567.85	5210.59
POU5F1	1.24816	2.34399e-05	0.000169449	63.0744	166.823
TREML1	1.2474	0.00331624	0.0114108	479.224	1169.28
CDCA4	1.24524	5.83895e-09	1.30709e-07	150.742	342.19
C17orf96	1.2452	2.66575e-05	0.000189915	21.7917	50.9907
SCRG1	1.24509	0.00654982	0.0202027	12.7642	27.2395
S100A9	1.24397	9.35408e-08	1.47196e-06	142022	404718
KAZN	1.24339	0.00326246	0.0112661	256.565	569.376
COL9A2	1.2416	0.0134287	0.0365749	234.615	632.558
ITGA1	1.23905	0.00037372	0.00184288	187.652	463.494
MYBPC3	1.23852	7.82893e-08	1.26574e-06	426.55	1390.46
SUMO1P3	1.23777	2.69152e-09	6.7225e-08	37.143	102.869
STAB2	1.23697	0.00197762	0.0074464	22.7221	57.3963
LOC100507156	1.2368	2.56005e-06	2.52287e-05	12.9315	28.607
LOC101927604	1.2367	0.00334472	0.0114923	4.96999	8.8625
ZBP1	1.23423	0.000294462	0.00150458	2427.85	6433.27
AANAT	1.23391	0.000372387	0.001838	64.6099	192.473
HPDL	1.23374	2.31845e-05	0.00016804	17.8641	38.7232
NOXO1	1.23363	0.000361676	0.00179409	9.0059	17.9521
FRMD3	1.23356	0.00408928	0.013617	399.541	1034.65
C9orf89	1.23327	4.95088e-11	1.99243e-09	498.112	1298.54
RGL1	1.23312	0.00283976	0.0100337	194.154	484.444
ERLIN1	1.23271	4.4513e-05	0.000297792	1060.01	3435.66
FOLR3	1.23222	0.00616945	0.0192427	286.954	1347.42
FLJ45079	1.23112	1.44443e-05	0.000112869	24.6774	71.5331
JMJD6	1.23076	1.53056e-11	7.01609e-10	2798.04	7507.09
FBN1	1.2287	0.0116589	0.0325199	66.7852	159.345
MMEL1	1.22784	0.0122624	0.0339275	4.4274	11.405
DNAH17	1.22546	8.8705e-09	1.89939e-07	1172.47	3664.4
TMEM255B	1.22437	0.00143315	0.00570499	7.92664	18.3181
ZNF684	1.22167	0.00761803	0.0229144	139.202	376.159
RABGEF1	1.22063	1.43365e-14	1.4121e-12	1832.57	5516.69
IL1R1	1.22009	6.64121e-05	0.000422656	2649.52	8109.1
MIR6847	1.2194	0.00248451	0.00899697	5.96056	17.763
MIR6750	1.21848	0.000576178	0.0026507	17.2789	42.881
ITGB3	1.21812	0.00666948	0.0205158	2882.54	7014.93
RGL3	1.2174	0.000924771	0.00394625	74.4093	204.156
PEAR1	1.21691	0.00331514	0.0114108	153.123	365.816
LINC00202-2	1.2157	0.000247316	0.00129292	20.0562	41.8506
BEND7	1.2136	0.00336791	0.0115596	134.75	336.065
GCM1	1.21332	0.00012565	0.000725604	81.4482	216.111
CA4	1.21269	5.81281e-05	0.000376421	864.989	2534.69
TAS2R60	1.21079	0.0102713	0.0292875	11.8099	33.4965
CDR2L	1.20933	0.0177133	0.0458702	3.95822	9.13413
ALPK3	1.2091	2.34587e-07	3.22989e-06	97.929	273.784
TNC	1.20893	6.85446e-05	0.000434071	23.7256	53.8458
KIAA1211	1.2074	0.00190939	0.00723632	26.9497	63.3769
HMCN1	1.20694	0.00469701	0.0153245	11.3171	29.3069
TMEM253	1.20611	0.00230092	0.00844842	18.2375	46.2912
SHE	1.20436	6.95087e-06	5.97875e-05	43.1394	111.959
ARL8A	1.20377	2.19136e-39	4.20895e-35	1447.28	3945.22
SLC22A1	1.20193	2.28189e-05	0.000165816	234.491	662.333
AIF1L	1.20183	0.015666	0.0414508	3.99664	8.72442
GABRR2	1.20157	0.000379388	0.001867	141.345	340.56
PAQR4	1.20129	2.9063e-06	2.80933e-05	44.7065	103.092
BRI3	1.20128	2.48502e-09	6.27223e-08	942.576	2500.62
FAM83D	1.20114	0.000188318	0.00102523	44.7566	93.812
MAP3K6	1.19979	8.81214e-06	7.39505e-05	130.933	296.424
ATP2C2	1.19884	0.0115058	0.0321685	100.228	271.596
PNPLA1	1.19865	1.01342e-05	8.33608e-05	151.188	369.209
FAM20C	1.1985	0.00110856	0.00460169	52.7503	121.026
PCBP2-OT1	1.19818	8.19436e-06	6.93039e-05	24.9987	55.2712
TRIM58	1.19721	0.00451219	0.0148248	912.091	2106.41
ARHGAP42	1.19598	0.0134538	0.0366224	51.4254	102.309
GDF15	1.19507	0.000756741	0.00333595	13.8403	36.6496
F12	1.19493	5.02615e-06	4.52165e-05	61.8284	162.324
LGALSL	1.19486	1.89936e-05	0.00014256	862.248	2243.93
GMNN	1.19457	3.96355e-09	9.38692e-08	171.39	386.523
PAPLN	1.19438	4.78711e-10	1.4625e-08	855.644	2282.98
MROH6	1.19353	2.80517e-05	0.000198303	118.492	312.53
ATP11A-AS1	1.19343	0.000195426	0.00105823	30.5234	77.8023
CCT6B	1.19125	1.41083e-06	1.51866e-05	57.6911	123.214
TRIB1	1.19096	1.33939e-08	2.71368e-07	6127.65	16247.3
UBOX5-AS1	1.18986	4.92439e-09	1.12733e-07	146.577	322.714
LINC01554	1.18838	0.00529403	0.0169612	7.57103	17.1894
KCNQ4	1.18801	0.000223757	0.00118525	10.0892	23.9193
PLCD3	1.18687	0.00120076	0.00491853	27.6359	67.2598
LOC285696	1.18512	0.000971183	0.00410986	45.178	127.956
PRR7	1.18509	1.3761e-09	3.73844e-08	130.551	309.712
CNTD2	1.18502	0.0160329	0.0422883	4.60746	10.5005
MARCKS	1.18494	2.19457e-05	0.000160515	7356.45	19874.6
PKHD1L1	1.18353	0.00225447	0.00830224	184.409	428.378
IFNL1	1.18048	0.000138541	0.000788668	13.5003	35.4008
BCL6	1.17996	6.63566e-08	1.09494e-06	23218.6	62195.6
ITPRIP	1.17954	1.72913e-20	7.06626e-18	8701.56	24327.5
SEC11C	1.17935	0.000431462	0.00208428	611.483	1341.81
EP300-AS1	1.17887	1.99394e-05	0.000148613	12.1702	37.8925
KIAA1683	1.1779	7.18898e-05	0.000451091	255.997	607.284
TXNDC11	1.17691	2.02284e-07	2.82564e-06	1535.66	3256.89
RYR2	1.17548	0.0154845	0.0410731	12.5379	27.8125
PQLC2	1.17541	4.13874e-10	1.30082e-08	268.611	617.316
TGFB1I1	1.1751	0.00934547	0.027131	18.0422	39.9233
SFN	1.17466	6.8962e-05	0.000435995	47.1886	148.512
TRIM22	1.17305	6.88798e-05	0.000435724	17743.6	47901.7
DACH1	1.17	1.66142e-05	0.000127135	134.26	346.455
CLEC5A	1.16879	0.00501432	0.0161865	353.866	830.126
SNORD1B	1.16876	0.00131423	0.00530527	8.76156	20.5272
CD83	1.16709	0.000270853	0.00139959	1891.44	3650.75
LINC-PINT	1.16707	9.56345e-13	6.04227e-11	1909.63	4675.22
C10orf131	1.16549	6.95135e-07	8.17603e-06	35.401	88.0682
MSRB3	1.16529	0.00011593	0.000677416	223.798	541.004
GPR3	1.16499	0.000182061	0.00099682	49.0802	99.5408
RNF10	1.16453	1.02433e-10	3.80547e-09	7800.55	21782.8
HELZ2	1.16432	0.00136622	0.00548137	896.581	2515.61
FRRS1	1.16367	1.64696e-05	0.00012628	92.2199	208.16
SDF2L1	1.16149	0.00417541	0.0138605	31.2145	72.3712
LOC101928336	1.16043	0.0104308	0.0296631	3.17358	7.52214
LINC00534	1.16024	0.0137938	0.0373783	18.3922	40.7328
DSC2	1.15957	0.00504044	0.0162599	2456.61	5105.11
SLC35E4	1.15948	0.00308867	0.010751	10.0313	21.7454
BRCA2	1.15902	0.000215475	0.0011493	263.418	576.432
C1R	1.15884	5.95756e-16	8.2918e-14	141.831	370.97
APCDD1	1.15867	0.00405663	0.01352	14.7765	34.3892
PCYT1B	1.1582	0.00975785	0.0280736	55.0442	124.662
SPATA21	1.15784	0.000176999	0.000974654	14.1791	32.8632
TGM4	1.15727	1.35336e-09	3.68187e-08	66.1912	158.22
STK4-AS1	1.15726	0.011652	0.0325055	2.83939	6.25818
ZBTB43	1.15721	4.56159e-18	1.0556e-15	2559.84	5744.7
BATF	1.15701	1.95948e-07	2.75115e-06	216.419	535.534
CFAP54	1.15691	0.00144235	0.00573448	49.919	114.061
RAB1A	1.15683	5.50506e-19	1.60206e-16	3884.23	9916.86
IDI2-AS1	1.15631	2.95719e-07	3.93888e-06	353.702	842.7
FOXO3	1.15596	4.82486e-17	9.08541e-15	7465.4	19656
SQLE	1.15492	1.41347e-05	0.000111082	240.715	540.19
ST14	1.15471	0.000204796	0.00110151	213.413	484.58
PLIN3	1.15467	3.81515e-13	2.55323e-11	902.31	2382.52
MAPK6	1.15459	3.17189e-13	2.16037e-11	1450.2	3158.39
MIR5685	1.15307	6.55294e-07	7.77782e-06	36.7343	89.1224
PAQR6	1.15299	0.000537667	0.00249806	186.913	466.09
IGF2BP3	1.15182	0.00158359	0.00618336	121.162	278.449
SNORD71	1.15111	0.000168654	0.000934334	10.8879	25.8315
PHC2	1.15067	9.6506e-09	2.0414e-07	8064.01	22155.5
CCDC173	1.15043	0.0186384	0.0477444	19.6381	50.2736
ADORA2A-AS1	1.15009	0.000635086	0.00287217	299.936	1032.9
GLIS2	1.14574	0.000405996	0.00197967	26.5845	68.4324
ANKRD2	1.14485	0.00281183	0.00994782	8.37541	26.4094
LINC00640	1.14428	0.00708845	0.0215799	4.93727	13.1442
HIST1H2BC	1.14351	1.40318e-06	1.51154e-05	718.597	1759.19
MYO7A	1.14297	0.0020193	0.00757877	81.826	177.082
LRWD1	1.14115	6.07724e-07	7.29991e-06	351.971	947.69
MLK7-AS1	1.1411	0.000394706	0.00193199	34.708	78.5142
LINC01352	1.14083	0.00117416	0.00482804	7.5122	18.146
GPR52	1.14042	0.000289347	0.00148325	15.9908	30.9605
LPPR3	1.14029	0.00626722	0.019497	6.28145	12.261
ARRDC4	1.13844	9.92821e-05	0.000594609	1351.61	3043.93
HCFC1R1	1.1383	6.3711e-07	7.60846e-06	76.7603	168.894
DGCR9	1.1379	0.00122262	0.00499106	104.99	242.497
FGFR4	1.13752	0.000974548	0.00412294	11.6803	29.2269
LOC643339	1.13725	0.00900124	0.0262826	6.25475	15.1421
COL23A1	1.13719	0.00876384	0.0257263	7.41946	15.8606
GPRIN1	1.13679	8.55482e-07	9.8273e-06	31.0717	69.0775
DOCK4-AS1	1.13554	0.00491749	0.0159329	28.2528	68.7912
HIST1H2BG	1.13551	0.00736026	0.0222452	68.504	149.323
ALDH4A1	1.13536	7.16705e-05	0.000449861	68.5646	160.45
SH3D19	1.13527	3.02956e-09	7.46968e-08	260.281	386.804
TSNAX-DISC1	1.13516	0.00250387	0.00905827	6.99586	16.882
ACE2	1.1347	0.0042364	0.0140436	8.52992	29.5223
HAS1	1.1344	0.0191438	0.0487853	11.0452	29.7361
RND2	1.13369	0.00166218	0.0064509	10.6947	24.831
CTSA	1.13338	3.35011e-09	8.13471e-08	3828.77	8912.64
CEACAM1	1.13215	0.00102238	0.00429795	1689.8	4596.99
PRDX4	1.13126	3.90924e-05	0.000265317	126.791	290.406
KIAA1958	1.13114	0.000500739	0.00235267	362.652	858.815
JDP2	1.13088	4.94971e-06	4.46753e-05	1160.78	2743.37
LY6G6E	1.1297	0.0106821	0.0302612	111.066	248.686
DISC1	1.12809	9.45154e-05	0.000570144	28.4354	71.8022
HFE	1.12773	3.57467e-05	0.000245648	280.054	662.815
AGFG1	1.12757	3.38725e-13	2.28277e-11	6226.37	15943.9
SPI1	1.12754	2.39465e-13	1.67251e-11	5176.18	13453.7
LAP3	1.1272	0.00287245	0.0101269	3166.53	6801.48
CSRP2	1.12672	0.00696098	0.0212593	9.82499	21.221
ALPL	1.12493	0.00299291	0.0104837	5703.43	16445.6
NCAPG2	1.12469	4.99442e-05	0.00032897	393.959	903.361
ATG4D	1.12454	1.80253e-11	8.08905e-10	304.631	761.65
MAFG	1.12448	1.6498e-07	2.38612e-06	1090.18	2540.43
STAB1	1.12446	0.00173611	0.00666775	1839.38	4063.88
DOCK1	1.12416	0.00173417	0.00666299	32.7624	70.6048
PLK2	1.12281	0.000263009	0.00136456	95.1027	255.329
SIGLEC14	1.1228	0.000150237	0.000845327	2045.26	4805.5
KCND1	1.12267	2.68042e-11	1.16288e-09	268.525	665.565
CFD	1.12155	0.00540249	0.0172282	72.4823	182.18
LOXL4	1.1205	9.23032e-06	7.69808e-05	69.9945	148.063
NRGN	1.11813	0.00299105	0.0104796	753.994	1655.88
KIAA0319	1.11746	0.000631445	0.00285914	440.942	1087.51
PLIN4	1.11736	6.43059e-06	5.60655e-05	908.927	2544.48
FAM20A	1.11647	0.00583968	0.0183873	280.345	626.119
ODF3B	1.11422	0.0105726	0.0299998	145.045	378.047
MCAM	1.11228	0.0118887	0.0330267	39.1958	87.2965
SLC6A8	1.11227	0.00257499	0.00926036	86.0236	186.247
PLP2	1.11098	1.26855e-11	5.89953e-10	1721.04	4121.24
PARP9	1.11096	0.000272458	0.00140562	9700.35	24485.4
CNDP1	1.11087	0.00488823	0.0158568	6.54709	13.3416
UBTD1	1.11056	0.000111509	0.000654968	38.4539	93.2546
RIOK3	1.11014	1.65769e-21	9.36448e-19	6289.89	14791.8
LGALS3	1.10978	2.66426e-06	2.60685e-05	960.215	2026.27
C17orf53	1.10913	0.00263077	0.0094113	35.8058	77.2371
PLXNA2	1.10894	0.000633813	0.00286911	337.133	782.868
LILRB4	1.10843	0.000621619	0.0028239	579.08	1245.74
HK3	1.108	1.34981e-08	2.72616e-07	4120.14	10298
DUSP5	1.1074	0.00186967	0.007097	657.935	1176.42
CMYA5	1.10725	9.63856e-06	8.01419e-05	24.0292	53.5152
TRPV5	1.10704	0.00100729	0.00424464	105.453	266.952
MIR4435-2HG	1.10655	9.34829e-09	1.9884e-07	473.54	1126.82
RASGEF1A	1.10628	0.000144633	0.000818906	266.261	599.81
TPTEP1	1.10581	0.00966339	0.027856	264.028	631.077
PHF13	1.1057	3.40129e-09	8.23815e-08	665.885	1533.32
PSTPIP2	1.10546	6.51941e-05	0.000416561	2606.01	7875.96
S100A8	1.10514	0.000208969	0.00111979	74397.4	180084
MIR29A	1.10439	0.00628762	0.0195446	8.06762	19.7045
MAP1LC3B	1.10398	1.90046e-13	1.37226e-11	4492.03	11149
NECAB2	1.10379	0.00713772	0.021699	228.454	527.486
MIR8085	1.10195	0.00158524	0.00618857	34.0336	86.437
HIPK1-AS1	1.10047	0.000525651	0.00245053	21.3842	42.5699
ATG2A	1.10008	2.78611e-05	0.000197101	2510.79	7107.53
LOC100505658	1.09988	0.00195356	0.00736882	38.9318	86.7504
PDE2A	1.09981	0.000789574	0.00344981	81.5543	179.043
LINC00482	1.09946	0.00512412	0.0164911	41.3691	109.161
ZNF394	1.0982	1.5335e-12	9.08009e-11	4015.67	8745.27
MGST1	1.09721	6.45479e-05	0.000413119	306.102	670.171
CENPN	1.09701	1.42395e-05	0.000111753	100.842	213.632
CALD1	1.09678	0.014122	0.0380742	79.7903	179.104
EFCAB12	1.09676	2.79392e-06	2.71848e-05	72.3968	184.566
LOC101929023	1.09654	1.92071e-05	0.000143825	27.4248	57.2401
STON1	1.09639	8.83168e-05	0.00054074	75.9912	169.1
SLITRK4	1.09623	0.000904593	0.00387478	111.226	235.787
CRABP2	1.09623	4.19725e-07	5.30721e-06	68.1829	157.605
PKN2-AS1	1.09602	0.00106428	0.0044436	11.8169	30.4464
RGCC	1.0952	0.00401095	0.0133933	505.305	1093.11
CLTCL1	1.09405	0.00224543	0.0082843	265.311	579.291
CHGA	1.09376	0.00166425	0.00645764	25.2616	63.0534
CPEB4	1.09328	1.31807e-13	9.92746e-12	7654.79	19293
SELP	1.09327	0.000169611	0.000938823	414.363	933.384
CFAP58	1.09324	9.41784e-05	0.000568606	158.02	371.005
BCL3	1.0931	5.07678e-07	6.25865e-06	2246.03	5941.24
SIK1	1.09237	0.000635056	0.00287217	1376.91	1991.21
ACSL1	1.09135	4.95761e-07	6.13145e-06	51401.9	152149
HIST1H1C	1.08945	0.00427619	0.0141541	368.455	856.644
ATP11AUN	1.08915	0.0158202	0.0418135	2.70872	6.25336
ABHD12B	1.08854	0.000129739	0.000745633	257.852	646.126
LINC01191	1.08836	0.00152652	0.00599712	12.393	30.292
TLR5	1.08544	1.0004e-05	8.26085e-05	1317.02	3230.42
PRC1	1.08511	0.000101204	0.000603674	242.762	479.119
LIPH	1.08373	0.0189938	0.0484481	15.4255	32.4874
EPGN	1.08351	0.0104404	0.0296773	7.61042	15.2395
TIMP1	1.08257	8.12022e-05	0.000502627	2936.19	6782.28
FAXDC2	1.08253	0.00263532	0.00942406	597.726	1278.26
PGS1	1.08233	1.60994e-10	5.63244e-09	1821.06	4927.97
FAM71F2	1.08189	5.11015e-06	4.58648e-05	444.266	1065.78
RECQL4	1.08159	0.00255088	0.00920091	31.3038	66.6725
FZD5	1.08103	0.000641109	0.00289668	40.9109	94.7486
ITGAM	1.08055	1.31172e-21	7.63463e-19	15464.6	36585.9
RGS1	1.07871	0.0049997	0.0161529	791.641	1371.46
CDKN2D	1.07854	1.36352e-15	1.78157e-13	3583.18	8861.59
ETF1	1.07839	1.00304e-14	1.02475e-12	5959.54	13152.7
IFIT5	1.07818	0.0116495	0.0325031	1558.09	3525.47
ABCA1	1.07806	3.18901e-05	0.000222006	5350.5	13365.4
GRN	1.07769	7.85407e-05	0.000488274	6247.37	13585.5
KLF4	1.07752	0.0011625	0.00479041	1446.12	3124.61
NAIP	1.07731	0.000473639	0.00225182	6390.91	16521.5
UBE2C	1.07663	0.000514829	0.0024065	76.4404	162.695
MIR4639	1.07652	0.00114818	0.00474261	28.0837	67.8487
CKS2	1.0765	0.00174993	0.00671011	84.4557	183.547
DUSP4	1.07609	0.00793484	0.0236653	221.515	396.144
RAI2	1.07593	0.011275	0.0316515	10.737	29.4057
PPP1R15A	1.07499	4.70965e-05	0.000313004	8946.67	24994.5
LINC01545	1.07495	1.11595e-05	9.05921e-05	16.4703	42.2088
RASGEF1B	1.07453	0.00674426	0.0207024	686.358	1241.14
REEP2	1.07401	0.0048613	0.0157908	4.46874	10.0671
MCTP2	1.07365	4.19055e-07	5.303e-06	7388.26	19223.5
PPBP	1.07358	0.0137115	0.0371972	4859.72	10546.7
YOD1	1.07302	6.70569e-09	1.48383e-07	3730.94	8434.61
HIST1H4C	1.07201	0.0162392	0.0427268	11.8101	27.9517
C5orf56	1.07198	0.000120213	0.000698616	771.969	1997.92
HMGB2	1.07181	1.34463e-06	1.45746e-05	6401.17	14243
ACOT7	1.07147	0.000292557	0.00149724	39.9502	82.9609
IL1RN	1.07047	0.00452499	0.0148592	4287.68	11161.6
TRIM69	1.06984	0.000985632	0.00416616	113.173	249.082
FBN2	1.06926	0.00152066	0.00597654	774.914	1674.69
REM2	1.06892	2.45171e-07	3.35223e-06	972.155	2584.87
LOC100268168	1.06817	0.000732182	0.00324706	52.8162	130.296
LOC101927543	1.06776	0.000889895	0.003818	13.8695	29.9433
LOC100506321	1.06748	1.06698e-09	2.98738e-08	192.272	405.219
PCNA	1.06665	0.000275518	0.00141988	372.555	788.65
SHBG	1.0662	0.00778127	0.0233013	3.57112	7.68421
MIR3198-1	1.06603	0.00151341	0.00595214	23.9672	52.5303
IRAK3	1.06587	1.89687e-05	0.000142428	7588.1	20197.2
IFI30	1.06335	6.57864e-05	0.000419508	7708.23	16897.8
TTYH1	1.06251	0.000573135	0.00263796	18.6251	35.4157
TUFT1	1.06228	4.73118e-07	5.8893e-06	273.762	607.38
EPDR1	1.06118	0.005081	0.0163661	14.6656	29.2272
SHB	1.0609	0.000168269	0.000932737	26.6284	53.8927
OR52K2	1.06004	0.00257034	0.00925372	43.2847	105.41
LINC00264	1.0598	4.60821e-05	0.000307511	414.131	856.615
LACTB	1.05864	9.15625e-10	2.60539e-08	1535.22	3872.73
SMOX	1.0582	0.00590543	0.0185548	284.884	599.722
ZMYND15	1.05787	0.0011989	0.00491302	417.954	930.193
MIR29B2	1.0578	0.00578532	0.0182311	127.52	311.585
SMIM18	1.05739	0.000126718	0.000730234	23.2524	44.3997
CKM	1.05586	0.0148124	0.0396575	4.0809	8.70204
STX1A	1.05568	0.00147598	0.00583511	97.2216	213.876
UBQLNL	1.05325	0.0130255	0.0356892	65.762	147.994
CEP295NL	1.05247	2.94566e-07	3.92625e-06	80.1223	197.807
DHDH	1.05245	0.00895077	0.026175	6.31617	17.6064
ZNF281	1.05243	5.06377e-13	3.28581e-11	4130.61	11352
DOCK6	1.05015	0.00463794	0.015173	26.7066	58.5186
KCNQ1-AS1	1.0497	0.00235236	0.00859459	15.9823	33.8951
FSTL3	1.04863	0.00627587	0.0195176	98.6757	205.083
DOK3	1.04856	2.95038e-14	2.63572e-12	6655.48	16875.3
TSC22D3	1.04689	0.000566011	0.00260955	26624.3	55410
C6orf25	1.04628	0.000889946	0.003818	883.117	1878.19
RPA4	1.0457	0.000230961	0.00121803	12.1809	24.8935
ARHGDIA	1.04551	5.37192e-09	1.21529e-07	2043.23	4497.29
PLK3	1.04515	6.30762e-05	0.000404915	2993.73	7728.88
VCAN	1.04499	0.000493582	0.00232328	42542.2	89580.9
CLP1	1.04464	4.14526e-16	5.98299e-14	1080.08	2394.11
MTSS1L	1.04415	0.0042325	0.0140331	60.9952	114.717
USB1	1.04387	2.69288e-14	2.46296e-12	3324.65	7937.69
AGPAT2	1.0434	1.4418e-06	1.54535e-05	81.1256	183.202
MCL1	1.04292	1.5253e-08	3.0359e-07	102451	244328
GRIP2	1.04259	0.00245133	0.00889526	13.3834	31.2724
DMTN	1.0421	0.00999829	0.0286494	784.358	1621.52
DBN1	1.04106	4.69236e-05	0.000311963	243.905	579.923
EFCAB2	1.04082	0.00220443	0.00815495	284.336	882.71
MYDGF	1.03976	0.000406509	0.00197967	414.347	843.316
MAD2L1	1.0388	0.000837193	0.00362815	123.322	243.696
MIR2355	1.03853	0.003758	0.0126609	12.0047	28.6304
FAM129B	1.03845	0.0013931	0.00556979	497.824	1055.25
HSP90B1	1.03803	0.000916292	0.0039179	11670	23902.5
GPX1	1.03633	0.00207067	0.00773309	398.988	852.782
ARHGAP29	1.03611	0.0144996	0.038983	39.1119	86.7333
VIM	1.03602	2.44337e-08	4.56516e-07	21882.8	45863.4
SNAI1	1.03492	0.0139159	0.0376295	14.7818	30.1398
GNG5	1.03439	1.61285e-13	1.18237e-11	1074.08	2514.98
TTC7B	1.03431	0.000409114	0.00198882	153.71	325.069
UGCG	1.03377	5.96363e-05	0.00038502	1925.39	4256.32
IRGQ	1.03318	3.0696e-11	1.30238e-09	1451.99	3123
SNORD12	1.03286	0.00086776	0.00373953	104.493	270.894
UBALD2	1.03246	2.0824e-08	3.98769e-07	2487.37	5704.07
PRRG2	1.03006	0.00104113	0.00436137	7.16604	14.7654
UBE2L6	1.02998	0.00748714	0.0225825	4433.85	10193.4
FASTKD5	1.02945	3.7113e-23	2.85132e-20	1684.66	3476.86
SMPDL3A	1.02921	0.0018728	0.00710745	254.993	577.749
DIP2A-IT1	1.02787	0.000315998	0.00159818	180.068	333.991
MXD3	1.02781	1.1625e-09	3.20189e-08	244.212	642.483
RSPH14	1.02719	0.016515	0.0432964	16.3695	33.5652
UPK3B	1.02664	0.000312467	0.00158227	24.4738	53.4888
CHKA	1.02594	6.29683e-12	3.20804e-10	836.06	1946.55
LINC01001	1.02555	0.00118089	0.00485161	641.372	1534.57
SHISA4	1.02533	0.00167943	0.00649424	18.9377	38.1044
FRMD4B	1.02527	0.000510073	0.00238718	1084.41	2758.19
KCNS1	1.0247	0.00314473	0.0109204	47.658	100.285
LINC00173	1.02419	1.01044e-05	8.32226e-05	446.671	961.197
EVC	1.02415	0.0148297	0.0396704	49.6296	105.201
UBE2S	1.02389	0.000255918	0.00133318	115.334	255.893
IER5	1.02378	1.72674e-05	0.000131505	1847.01	4042.59
MAPKAPK2	1.02369	8.29646e-18	1.77056e-15	6306.72	14219.7
EXOSC4	1.02306	0.000300699	0.00153116	23.5524	53.4442
MIR548O	1.02296	0.0025014	0.00905303	9.65476	17.8108
DDX58	1.02099	0.0140189	0.0378548	4462.86	10083.2
DYSF	1.02071	7.68052e-09	1.67067e-07	12680.4	32215
ZNF117	1.02067	0.000149205	0.000841146	5715.21	12118.1
BEAN1-AS1	1.01849	0.00272971	0.00970557	48.7088	98.781
RNASE4	1.01816	0.000637898	0.00288353	92.4766	193.083
SLC15A4	1.01793	1.58578e-07	2.3022e-06	3885.27	9008.96
CSGALNACT2	1.01725	1.34101e-07	2.00754e-06	7256.88	17382.5
VPS9D1	1.01679	3.3817e-05	0.000233979	475.339	1298.52
MIR324	1.01658	0.000763008	0.00336126	66.4601	138.344
PTGFRN	1.01602	0.00787611	0.0235159	54.7624	101.079
ERV3-1	1.01503	0.000418025	0.00202702	2614.06	5545.72
TRPV4	1.01469	0.0171945	0.044762	12.8155	27.8054
BTG3	1.01414	2.40644e-08	4.51372e-07	305.177	513.84
STOM	1.01414	0.000341942	0.00171078	3276.54	7068.43
MIR4312	1.01374	0.000899733	0.0038574	71.2181	156.183
VEPH1	1.01235	0.00772873	0.0231692	64.6159	134.568
SLC35A2	1.01172	3.77177e-05	0.000256986	567.171	1206.17
PHTF1	1.01149	3.13945e-08	5.71685e-07	1102.29	2966.89
MN1	1.01134	0.000118423	0.000689466	33.0239	61.9224
ULBP2	1.01071	0.00983647	0.0282545	4.83681	9.64314
TUBB4B	1.00999	4.90893e-09	1.12647e-07	1242.66	2649.51
IFITM1	1.00968	0.00218065	0.00808099	14107.4	34312.3
TTC39A	1.00964	9.93815e-05	0.000595019	55.3772	124.348
LOC101927588	1.00926	0.00451458	0.0148301	6.97019	14.4596
PHF21A	1.009	1.06554e-14	1.07714e-12	8653.27	21354.1
LOC101928461	1.00888	2.46846e-06	2.45529e-05	33.786	78.3284
MPP3	1.00764	0.00783441	0.023413	10.4948	21.0857
MIR5096	1.00717	0.000362533	0.00179741	6.17814	13.0182
APOBEC3A	1.00507	0.00107425	0.0044806	1009.32	2613.18
TAS2R40	1.00409	0.00724372	0.0219448	99.4119	214.065
ETV5	1.00404	0.000868501	0.00374104	26.7568	60.1463
TSPY26P	1.00393	0.00170561	0.00657032	22.188	48.044
TREML4	1.00384	0.00799611	0.0238074	1004.15	2187.87
ARHGAP11A	1.00379	2.54821e-05	0.000182369	302.398	596.088
LGALS1	1.00329	3.03782e-06	2.91959e-05	1726.46	3484.61
PDLIM7	1.00279	1.52449e-08	3.0359e-07	1799.08	4302.32
LOC100294362	1.0021	0.0064174	0.0198645	289.493	627.242
CREG1	1.00201	3.4261e-05	0.000236369	1370.02	2957.69
SYN1	1.00178	0.000772531	0.00339232	15.053	33.3589
PRRG4	1.00081	0.000509585	0.00238606	1432.28	3751.02
NME8	1.0002	6.1286e-06	5.37007e-05	507.266	1104.27
MARC1	1.00018	1.92817e-06	1.98789e-05	1002.84	2277.77
AKR1E2	-1.00026	0.00229358	0.00842469	79.5318	42.9952
LRRC27	-1.0003	1.23615e-07	1.87394e-06	217.053	113.051
CD160	-1.00044	0.000406307	0.00197967	647.093	387.484
GLIDR	-1.00219	8.68232e-06	7.30768e-05	62.2372	33.1266
TYSND1	-1.00242	3.67009e-18	8.92295e-16	755.81	416.875
NR3C2	-1.00261	3.29922e-05	0.000228931	732.734	430.496
USP54	-1.00355	2.20774e-15	2.75351e-13	365.015	199.997
ZNF891	-1.00454	7.78358e-08	1.26053e-06	200.264	109.348
PTCH1	-1.00542	0.00123787	0.00504044	916.857	591.717
FAM86C2P	-1.00554	4.8257e-05	0.000319164	19.7635	10.2589
ZNF614	-1.00556	1.46716e-07	2.15771e-06	356.975	179.4
LMF1	-1.00619	2.51192e-07	3.42903e-06	337.759	181.278
KLF12	-1.00629	1.87343e-08	3.6457e-07	7402.74	4266.15
COQ10A	-1.00642	3.53185e-11	1.47791e-09	354.111	195.283
SIRPG	-1.00697	1.68719e-05	0.000128901	854.841	460.366
ZNF599	-1.0081	6.38253e-08	1.05954e-06	84.8989	47.6556
ZNF28	-1.00813	6.143e-07	7.36968e-06	509.795	226.934
KLHL42	-1.00832	4.69177e-22	3.00383e-19	1303.05	676.531
ZNF577	-1.00838	1.4299e-05	0.000112144	593.386	320.711
ZNF91	-1.00881	8.70395e-12	4.25386e-10	1218.74	671.805
IPO5P1	-1.0106	9.11354e-09	1.94062e-07	525.618	275.403
TUBE1	-1.01076	9.43999e-14	7.40057e-12	446.458	230.367
IKZF3	-1.01108	6.28541e-08	1.04704e-06	10287.9	6037.42
ZNF175	-1.01123	8.03721e-09	1.74037e-07	446.407	221.285
ZFP2	-1.01136	3.2391e-05	0.000225329	45.0123	24.2302
LINC00400	-1.01333	0.00114191	0.00472178	39.5271	21.22
PLEKHA1	-1.01356	1.74327e-07	2.49686e-06	2475.91	1373.3
PIGM	-1.01357	1.32318e-13	9.92746e-12	512.526	251.378
ZNF223	-1.01386	2.48293e-06	2.46336e-05	172.097	87.0375
ZNF771	-1.01409	0.00139568	0.00557894	10.1125	5.44042
UBE2Q2P2	-1.01496	0.00621258	0.0193584	15.6526	8.26329
WNT10A	-1.01579	0.0189398	0.0483423	18.834	10.9241
ZNF546	-1.01692	3.60684e-12	1.91994e-10	510.306	268.722
TRPC1	-1.01735	0.000645966	0.00291588	192.494	108.271
SLC22A23	-1.0175	1.01057e-10	3.76162e-09	432.059	215.99
OBSCN	-1.01759	0.00191687	0.00725731	1386.68	734.922
LOC101929147	-1.01771	2.16437e-13	1.53399e-11	267.927	147.152
AGMAT	-1.01782	8.24942e-06	6.96775e-05	208.41	105.4
ZBTB4	-1.0184	1.56868e-10	5.51824e-09	4561.04	2526.09
FMNL3	-1.01851	6.07395e-12	3.111e-10	2253.04	1297.92
NSUN5P2	-1.01955	0.000271509	0.00140213	205.855	105.384
CD6	-1.02036	3.35952e-07	4.40452e-06	6527.9	3822.73
ATP8A2	-1.02175	0.00288436	0.0101651	32.5999	16.1418
B3GALT2	-1.02242	0.00594243	0.0186558	51.0577	21.0929
SEMA4F	-1.02273	8.66729e-12	4.24675e-10	408.21	231.128
ZNF613	-1.02312	4.63877e-07	5.79304e-06	197.688	84.4061
DBNDD1	-1.02353	0.00966181	0.0278557	31.9001	17.0729
DTX1	-1.0246	0.0178972	0.0462218	127.187	69.957
WDR92	-1.0247	6.15956e-11	2.43429e-09	355.258	181.446
MRPL50	-1.02511	6.74607e-11	2.66061e-09	516.903	250.497
TTC24	-1.02629	0.00328749	0.0113281	186.797	107.375
ZNF544	-1.02718	9.34101e-14	7.35298e-12	649.556	333.151
FITM2	-1.02788	3.14661e-12	1.70726e-10	94.6636	49.1688
SLC22A17	-1.02806	0.00705228	0.0214869	71.4067	34.5906
TRAT1	-1.02828	3.71457e-05	0.000253761	2322.11	1257.28
BBS5	-1.0287	1.98452e-07	2.77818e-06	76.8676	40.3007
LOC389906	-1.02894	5.16907e-06	4.62855e-05	227.619	121.576
ALDOB	-1.02901	0.00994075	0.0285179	15.1814	7.63369
SETD6	-1.02901	1.20477e-20	5.14224e-18	509.016	269.092
FMO4	-1.02983	1.30676e-09	3.5652e-08	187.325	94.6284
PRPF40B	-1.031	9.70067e-11	3.63198e-09	214.344	117.225
WDR11-AS1	-1.03136	0.0110805	0.031215	48.6537	24.3446
C17orf80	-1.03152	6.1301e-11	2.42765e-09	629.936	304.558
RASGRF2	-1.03246	0.000284933	0.00146251	1453.68	794.506
P3H4	-1.03335	2.54824e-06	2.5142e-05	66.9106	37.4825
ANKEF1	-1.03383	3.4554e-06	3.26132e-05	147.166	78.5555
OLMALINC	-1.03417	9.05051e-05	0.000551676	52.1608	25.4424
FAM86C1	-1.03605	2.23972e-05	0.000163196	58.0446	28.4918
MST1P2	-1.03664	2.53858e-05	0.000181867	112.063	56.3724
TMEM25	-1.03698	1.25769e-08	2.56984e-07	166.895	89.8357
CPOX	-1.03721	1.76606e-23	1.69604e-20	754.035	378.007
FAM117B	-1.03782	2.28345e-05	0.000165816	1456.07	734.348
ZNF23	-1.0387	1.71278e-10	5.95965e-09	658.787	361.238
CCDC66	-1.03903	3.0441e-09	7.49591e-08	1669.27	894.706
CA11	-1.03981	5.22427e-08	8.89561e-07	374.368	206.085
ZNF595	-1.04061	0.000751529	0.00331678	299.807	147.046
NPHP1	-1.04107	0.00257508	0.00926036	26.6852	14.3562
MEX3A	-1.04119	0.0189514	0.0483657	7.27816	3.63971
PPT2	-1.04286	4.57216e-11	1.85661e-09	157.674	82.2637
NPR2	-1.04314	1.85264e-08	3.61622e-07	187.067	98.565
ACVR2B	-1.04328	6.15591e-07	7.38056e-06	766.176	437.375
ASF1A	-1.04351	2.99146e-13	2.05204e-11	632.042	305.881
C21orf140	-1.04414	9.5477e-08	1.49558e-06	60.764	29.6108
DCHS1	-1.04424	0.000537507	0.00249792	471.526	239.661
LMO7	-1.04455	3.01872e-07	4.0125e-06	889.212	450.622
ZNF480	-1.04604	2.88945e-11	1.24156e-09	718.804	346.039
SLC29A2	-1.04654	8.78539e-07	1.00713e-05	174.702	94.1962
SNED1	-1.04675	0.000100368	0.000599801	651.572	342.096
ZNF232	-1.04764	1.06046e-12	6.57038e-11	227.411	107.606
PRKACB	-1.04806	2.3758e-10	7.97762e-09	5190.48	2727.05
THEM4	-1.04806	2.25321e-06	2.26346e-05	1635.23	862.6
SNORA61	-1.04876	1.08009e-06	1.20402e-05	60.6355	29.788
RFPL2	-1.04934	0.0159602	0.0421141	36.0309	19.1001
WEE2	-1.05088	0.00258027	0.00927382	19.6963	9.76566
ZBTB42	-1.05173	0.000336934	0.00168924	60.3787	29.217
ZC3H12B	-1.05185	3.01575e-06	2.90198e-05	275.954	145.689
FBLN7	-1.05362	0.000283844	0.0014577	75.8557	38.0909
MCF2L	-1.05478	2.21046e-05	0.000161431	184.978	98.2001
LOC653160	-1.05497	3.36095e-11	1.41565e-09	383.583	202.303
ZNF141	-1.05631	1.83367e-10	6.31169e-09	534.722	266.363
PLEKHG4	-1.05638	5.91665e-06	5.20812e-05	291.252	152.407
SH3PXD2A	-1.05645	1.82192e-05	0.00013777	1465.8	738.468
LINC00540	-1.05767	0.00752556	0.0226806	38.8578	18.3017
PCDHGC3	-1.05783	0.0105891	0.0300358	11.148	5.97744
LOC100507283	-1.05907	2.75351e-05	0.000194938	46.1595	24.1889
TMCC1-AS1	-1.05962	1.21638e-07	1.84688e-06	53.4328	24.995
CKMT2	-1.06128	8.276e-05	0.000510794	63.5307	33.3816
ITK	-1.06303	1.26716e-06	1.3813e-05	10140.9	5491.88
PM20D1	-1.06307	0.00365598	0.012378	55.6708	27.9878
ALOX12B	-1.06468	0.000161513	0.000900228	16.715	9.1657
CACNA1C	-1.06502	3.4462e-08	6.22098e-07	86.4314	45.6841
ZNF671	-1.06582	1.41384e-10	5.04327e-09	764.84	361.984
TMIGD2	-1.06598	0.0051295	0.0165029	95.6894	45.6009
ZNF721	-1.06657	5.49347e-11	2.19819e-09	2110.78	1009.78
SNORA51	-1.06666	6.31672e-05	0.000405363	39.7941	19.4886
HOXB2	-1.06744	0.000334034	0.00167645	134.041	76.7586
CD28	-1.06784	2.3298e-05	0.000168674	5638.46	2764.03
LOC101409256	-1.06822	0.000175855	0.000969195	28.649	14.2514
TAS2R4	-1.06996	1.85098e-06	1.92068e-05	58.0532	28.1995
LINC01012	-1.07002	1.31002e-05	0.000104188	69.1355	38.9485
STARD4-AS1	-1.07035	0.00016956	0.000938811	178.218	86.0009
ZNF675	-1.07068	1.43201e-11	6.61171e-10	816.259	404.702
EHHADH	-1.07149	5.47631e-05	0.000356917	58.6654	25.5328
ZNF815P	-1.07453	1.51037e-09	4.06297e-08	555.799	265.357
KMO	-1.07632	0.00070786	0.00315889	295.249	141.975
LINC01024	-1.07757	9.08264e-08	1.43462e-06	118.714	58.7771
LOC101927438	-1.07814	0.00672761	0.0206686	66.1632	30.569
CCDC141	-1.07831	0.00211122	0.00787077	184.29	99.4406
SH3YL1	-1.07911	1.12875e-14	1.12331e-12	1692.78	863.329
ZNF542P	-1.07987	1.35301e-05	0.000107076	398.015	184.241
ZNF528	-1.08031	1.93303e-07	2.72197e-06	527.009	277.023
ZNF571	-1.0815	3.73442e-09	8.89912e-08	175.619	86.9747
RPL34-AS1	-1.08151	6.74499e-06	5.8199e-05	64.4754	32.1984
NAP1L2	-1.08199	0.000144663	0.000818906	248.375	136.476
FAM186B	-1.08206	9.63443e-08	1.50568e-06	62.2029	31.5431
LOC100130992	-1.08368	8.35708e-05	0.000515461	63.1449	27.3936
IL24	-1.08406	0.000135132	0.000771773	420.782	202.098
GPR82	-1.08412	0.00155675	0.00609967	80.2606	35.5618
GUSBP5	-1.08431	0.00328911	0.0113317	28.5018	14.8605
ZNF486	-1.08499	2.63494e-06	2.58342e-05	748.223	291.519
ZSCAN18	-1.08595	5.7316e-05	0.000371539	323.352	153.117
TNFRSF25	-1.08714	5.59477e-05	0.00036362	2260.07	1181.24
S1PR1	-1.0879	9.94799e-05	0.000595237	3330.24	1666.41
MIR4720	-1.09052	6.0716e-05	0.000390809	18.3849	9.19477
SEPP1	-1.09123	0.000181116	0.000992493	55.8977	28.4255
KLRB1	-1.09211	0.000138524	0.000788668	2419.28	1465.31
TNFRSF21	-1.09241	0.0138518	0.0375052	120.444	60.7444
ZNF283	-1.09259	1.07611e-12	6.64591e-11	243.444	116.261
HOOK1	-1.09342	2.02429e-05	0.000150292	510.504	245.509
LINC01163	-1.09402	0.000691492	0.00309303	114.372	62.7334
LINC01534	-1.09428	7.32841e-10	2.14892e-08	76.7154	40.056
NOC3L	-1.09578	2.66981e-14	2.45575e-12	721.748	356.87
ZNF202	-1.09582	1.56741e-28	3.76316e-25	663.636	330.002
RRN3P1	-1.09723	8.19164e-14	6.5285e-12	1315.23	662.087
MSH2	-1.09728	4.16957e-16	5.98299e-14	707.485	363.258
LOC101927151	-1.09747	3.65999e-06	3.43082e-05	70.9955	30.8378
FLT3LG	-1.09829	1.09329e-05	8.89777e-05	1139.53	560.103
FANCF	-1.10176	2.47161e-16	3.85953e-14	390.501	189.851
MAP9	-1.10186	3.53759e-08	6.35609e-07	370.427	195.71
E2F5	-1.10247	0.00905596	0.0264022	164.525	83.0307
TTC9	-1.10271	0.000428801	0.00207299	1069.58	525.135
LOC105378732	-1.10384	0.00167063	0.00647191	15.2438	7.34983
ABCA11P	-1.10391	1.06068e-09	2.9741e-08	129.946	61.3835
LOC646214	-1.10493	0.00225589	0.00830373	432.408	201.34
PKIA	-1.10571	2.07995e-05	0.000153593	476.197	230.551
SPEF2	-1.1061	5.6473e-05	0.000366693	382.939	213.928
ZNF85	-1.10627	4.50984e-08	7.83896e-07	270.803	123.552
LDHAL6A	-1.10644	3.31493e-07	4.35796e-06	126.329	52.3949
LOC554206	-1.10662	0.00108315	0.00451478	29.0028	13.3885
FAM161A	-1.10753	1.98819e-06	2.04319e-05	86.7561	46.3481
KIAA2022	-1.10781	0.0066167	0.0203763	102.5	47.3587
SLAMF6	-1.10854	1.09245e-07	1.67862e-06	3022.96	1694.43
SCN4A	-1.10936	0.0173803	0.0451845	17.524	9.14388
AKAP5	-1.11022	0.000707725	0.00315889	472.667	227.649
KLHL13	-1.11073	0.000791193	0.00345309	22.2291	10.5458
METRN	-1.11189	0.00302274	0.0105617	16.7979	8.12245
FAM153C	-1.11271	0.0179704	0.0463797	191.413	86.1417
NMT2	-1.11275	2.58882e-09	6.49131e-08	1068.69	594.075
C2orf15	-1.11357	4.8837e-06	4.41713e-05	44.087	20.8098
P2RX5	-1.11365	0.00358815	0.012178	602.855	296.559
CBY1	-1.11431	1.34908e-17	2.75658e-15	293.348	140.459
CD2	-1.11484	9.02794e-07	1.03091e-05	4567.76	2507.11
LOC100128494	-1.11497	3.79111e-10	1.20357e-08	150.281	66.7732
DENND2D	-1.1157	5.85248e-13	3.7848e-11	5975.04	2820.86
ZNF585B	-1.11574	2.82479e-10	9.30629e-09	774.536	379.28
SCAI	-1.11661	4.94505e-19	1.50761e-16	1486.18	725.416
C5orf63	-1.11681	4.29722e-08	7.51016e-07	603.287	320.761
ROPN1B	-1.11706	0.000176572	0.000972591	18.3425	9.84326
TCTN1	-1.11715	0.00114801	0.00474261	397.312	190.289
L3HYPDH	-1.11749	1.44898e-06	1.54959e-05	315.065	164.394
AK8	-1.11751	0.00527605	0.0169149	11.3477	5.38867
VIPR1-AS1	-1.11854	0.000529508	0.00246432	67.1055	30.5219
ZNF792	-1.11854	7.23306e-14	5.88667e-12	645.814	319.56
LINC01237	-1.11865	1.57036e-06	1.66273e-05	195.583	95.1118
PHOSPHO2	-1.11889	2.80572e-08	5.17173e-07	101.023	51.1693
ZNF549	-1.11951	9.26737e-17	1.63301e-14	620.518	312.476
PROX2	-1.12017	2.2672e-08	4.28181e-07	277.69	136.793
ZCCHC18	-1.1213	0.00129693	0.00524534	134.499	74.6877
ZFP62	-1.12138	3.11647e-21	1.55417e-18	1336.56	639.864
ZNF10	-1.12214	7.35065e-10	2.14892e-08	455.69	224.83
LOC399815	-1.1226	2.98002e-06	2.87336e-05	120.803	62.6424
GIN1	-1.12328	1.03073e-10	3.81835e-09	264.803	109.711
PPM1J	-1.1237	0.00971819	0.0279678	59.5226	27.757
RBM20	-1.1237	0.0191393	0.0487803	35.152	18.6146
NIPSNAP3B	-1.12389	6.94931e-05	0.00043871	274.655	125.429
NPTXR	-1.12485	0.000153357	0.000860258	296.533	162.147
CCDC127	-1.12515	4.01262e-15	4.53355e-13	199.68	92.6094
ENAM	-1.126	0.00807329	0.0239962	34.064	16.676
SNURF	-1.12626	0.00110364	0.00458623	25.8178	13.1603
LINC00476	-1.12682	0.00248373	0.00899586	575.321	256.088
TTC28	-1.12753	0.000128644	0.00073978	207.99	109.253
NOS3	-1.12796	0.000547821	0.00253725	47.2634	22.1152
MMACHC	-1.12832	2.23515e-09	5.72408e-08	102.517	47.9792
KLF8	-1.12928	0.000107813	0.000637354	670.568	364.109
LINC01530	-1.12971	1.11686e-06	1.23783e-05	37.0623	17.0971
LOC101929241	-1.1308	3.19455e-07	4.2157e-06	122.871	61.0675
TFAP4	-1.13106	1.61706e-09	4.31373e-08	141.709	66.9668
MAN1C1	-1.13135	1.80693e-05	0.000136744	784.628	384.283
JRKL	-1.13268	2.90809e-14	2.61008e-12	670.61	287.378
ZNF19	-1.13269	2.9929e-07	3.98093e-06	162.613	82.7726
ALDH5A1	-1.13358	3.28725e-05	0.000228348	512.298	253.336
CNKSR2	-1.13368	3.38811e-05	0.000234253	280.377	128.89
TRIM32	-1.13456	1.75624e-12	1.01298e-10	348.555	176.321
ZNF69	-1.13478	1.49288e-09	4.02155e-08	123.321	57.3388
NPHP3-ACAD11	-1.1356	4.93363e-06	4.4572e-05	29.2412	14.2583
C10orf2	-1.13591	3.68767e-16	5.44839e-14	467.727	216.879
RLN2	-1.13702	0.00205594	0.00769006	20.2322	9.12377
SERPINF1	-1.13724	1.92357e-08	3.72439e-07	538.036	273.009
OSGEPL1	-1.13756	7.02355e-20	2.49817e-17	354.952	171.429
MARVELD2	-1.13899	0.0139697	0.0377379	7.9602	3.63081
CMTR2	-1.13983	1.44183e-13	1.07338e-11	901.529	437.23
ENPP5	-1.14241	0.00234217	0.00856388	142.273	93.4645
KNG1	-1.14323	0.00177202	0.00677855	13.5495	6.58717
RASA4	-1.14492	1.36887e-05	0.000108197	272.105	126.005
LINC00663	-1.14595	1.18806e-06	1.30543e-05	112.467	55.1212
APBA1	-1.14663	0.00170274	0.00656455	57.3316	30.8665
CDK20	-1.14983	2.0056e-06	2.05668e-05	99.2165	44.8582
GOLGA7B	-1.15033	0.00178301	0.00681248	698.785	357.655
UNC45B	-1.15194	7.41695e-06	6.33708e-05	73.9016	39.4697
ZNF543	-1.15333	2.41629e-07	3.31025e-06	162.164	73.3364
SNORD116-24	-1.15545	0.000129836	0.000745963	23.4508	11.3681
CRIP3	-1.15555	0.000150255	0.000845327	92.9877	42.1209
GIMAP6	-1.15643	1.09086e-05	8.88179e-05	4771.55	2044.96
ABCD2	-1.15657	2.48512e-09	6.27223e-08	946.401	488.789
ZNF354C	-1.15686	3.6743e-10	1.1723e-08	428.621	212.657
FIGNL2	-1.15853	2.51017e-05	0.000180235	47.9801	24.2168
SLC4A3	-1.1588	0.00605934	0.0189542	37.2438	16.5261
ST8SIA1	-1.16051	0.00120971	0.00494677	157.847	91.6106
EFHD1	-1.16087	0.0146145	0.0392533	19.3454	8.38891
SATB1-AS1	-1.16108	7.51772e-05	0.000469418	380.029	181.633
CYP2U1	-1.16229	2.21331e-08	4.20486e-07	281.887	146.614
SNORA22	-1.16279	1.99989e-05	0.000148941	17.6701	8.32539
COL5A1	-1.163	0.00504197	0.0162621	16.2801	8.19974
FAM86B2	-1.16371	0.0110889	0.031234	11.7726	5.61597
TRMT5	-1.16391	1.51434e-13	1.12301e-11	185.038	77.8448
KANTR	-1.16541	4.47832e-07	5.6219e-06	147.102	77.5624
MIR600HG	-1.16547	0.00102557	0.00430748	805.355	393.639
HCG8	-1.16562	1.03906e-10	3.83792e-09	208.602	95.692
SEPT1	-1.16662	3.07962e-15	3.67392e-13	4622.8	2284.05
TSC22D1-AS1	-1.16855	1.00894e-05	8.31346e-05	32.5453	13.6299
KANK1	-1.1693	0.000165433	0.000919405	525.665	230.921
ZNF322	-1.1696	6.65269e-10	1.96582e-08	319.405	126.188
CCDC102B	-1.17054	1.74455e-09	4.59639e-08	61.8972	30.0266
ZNF525	-1.17055	1.11802e-10	4.08246e-09	717.131	343.199
ZNF680	-1.17101	2.1807e-12	1.23554e-10	460.863	212.629
SPAG8	-1.17138	1.91556e-11	8.53648e-10	84.6957	39.8036
ZNF32-AS1	-1.17142	0.000126115	0.000727851	18.221	8.66388
OCM	-1.17225	0.000364993	0.00180681	74.4837	34.1807
LGALS9B	-1.17336	0.0153633	0.0408023	90.4667	42.456
C16orf52	-1.1753	7.09328e-23	4.86574e-20	744.34	343.602
CD19	-1.17536	0.0149837	0.0400323	701.43	325.424
UBASH3A	-1.17645	3.26098e-06	3.10221e-05	864.894	428.369
C14orf132	-1.17726	0.0127503	0.0350653	144.024	69.2096
IQCK	-1.17778	1.14648e-05	9.2757e-05	35.8303	17.1491
CDHR3	-1.1782	0.000212755	0.001137	187.16	93.4931
ZNF559	-1.17847	6.81793e-10	2.01155e-08	803.238	377.33
BACE2	-1.17857	0.00731497	0.0221223	243.699	138.197
KLHL32	-1.17919	2.47759e-05	0.000178162	60.0527	30.0573
LOC101927204	-1.17938	1.11167e-13	8.60965e-12	151.485	68.2024
ZNF226	-1.17975	2.52379e-11	1.0992e-09	702.38	287.565
ETS1	-1.18295	2.89253e-12	1.58281e-10	53082.6	26034.4
MAGEE1	-1.18327	1.24802e-08	2.5528e-07	323.888	167.935
CDON	-1.18455	0.000259682	0.00134949	70.7691	33.4463
HHLA2	-1.18623	8.25628e-05	0.000510062	40.2365	18.7158
ZNF610	-1.18717	0.000968954	0.00410379	29.614	14.7666
GPR174	-1.19385	2.06631e-07	2.878e-06	1062.82	571.103
RCAN3AS	-1.19409	0.00561557	0.0177749	40.5011	18.5499
ZNF527	-1.19542	6.84812e-20	2.48173e-17	312.451	147.922
TSPAN13	-1.19622	0.00101856	0.0042893	393.447	176.861
ZNRF3	-1.19643	3.12353e-06	2.98031e-05	34.3163	16.4377
SLC7A8	-1.19777	0.00269166	0.00959695	172.779	75.0135
SNORA5C	-1.19981	2.37228e-06	2.37191e-05	26.5271	12.2725
IRAK1BP1	-1.20018	1.03724e-08	2.15144e-07	89.7626	45.1703
ABCB1	-1.20197	8.34926e-05	0.000515144	1071.1	571.117
ZBED3-AS1	-1.20216	0.00388341	0.0130331	12.1669	5.25764
PXMP4	-1.20615	2.11177e-21	1.15888e-18	401.582	178.382
MGC57346	-1.20678	1.86649e-08	3.63586e-07	279.063	135.295
CTAGE7P	-1.20717	6.79418e-09	1.49823e-07	91.4128	41.4847
RNF219	-1.2073	2.55369e-10	8.51539e-09	336.667	146.542
HSPG2	-1.20748	0.00794653	0.0236965	62.7921	27.5739
LOC143666	-1.20825	7.58237e-06	6.45829e-05	23.8627	10.6319
C10orf35	-1.20889	1.42259e-05	0.000111708	43.3689	21.3289
TIGIT	-1.2094	1.46951e-05	0.000114596	1656.03	879.348
KLRG1	-1.2095	0.001823	0.00694261	1026.1	600.815
ZFP14	-1.20981	1.35058e-20	5.63926e-18	851.852	421.162
HSF5	-1.21034	9.67526e-06	8.03427e-05	71.72	33.7387
ACSL6	-1.21036	4.31478e-07	5.43317e-06	778.342	359.903
LINC01032	-1.21141	0.00141154	0.0056318	23.5064	10.4931
MKRN2OS	-1.21258	9.14486e-07	1.04241e-05	51.3667	24.3735
GPR171	-1.21322	6.94545e-07	8.17409e-06	697.096	320.266
NAGPA-AS1	-1.21392	0.00112656	0.00466937	16.6566	7.50166
TRMT13	-1.21723	3.79203e-25	5.2024e-22	1064.02	467.193
PID1	-1.21854	0.0156588	0.0414383	678.336	393.059
DHRS3	-1.21893	3.94151e-06	3.6643e-05	697.085	310.345
LACTB2-AS1	-1.22045	8.65267e-07	9.93376e-06	58.2444	24.6703
C17orf51	-1.22126	7.74605e-08	1.25657e-06	285.419	119.712
TCTN2	-1.22152	2.05923e-07	2.87022e-06	167.971	87.8897
ZNF80	-1.22327	1.55034e-06	1.64607e-05	345.852	187.925
TBC1D4	-1.22664	5.18515e-07	6.36366e-06	4146.16	1933.57
MIR181A2HG	-1.22688	0.00403215	0.0134431	14.3237	6.54316
AGPAT5	-1.22739	3.14528e-05	0.000219518	624.626	285.019
ZNF502	-1.22803	9.04176e-06	7.56052e-05	191.91	87.9949
LINC00950	-1.2291	4.09602e-05	0.000276431	69.7166	33.763
APBB1	-1.22974	6.0281e-12	3.09577e-10	1373.99	642.556
MRM1	-1.23041	3.49034e-11	1.46373e-09	75.0669	31.4594
ZNF567	-1.23072	2.10093e-14	1.98781e-12	457.86	207.965
ZNF74	-1.23148	3.92209e-17	7.53317e-15	172.487	80.2798
ZNF33B	-1.23801	5.17222e-18	1.16874e-15	2491.94	1150.52
LOC100507053	-1.23841	2.79007e-07	3.75272e-06	135.149	63.6549
IL21R-AS1	-1.23959	5.05842e-05	0.000332616	48.6246	20.9729
ABLIM1	-1.23977	4.10925e-11	1.70836e-09	11865.2	5374.62
ZNF302	-1.24059	5.02656e-19	1.50852e-16	1382.03	600.23
ZNF584	-1.2409	1.70172e-12	9.87459e-11	76.2523	33.9718
LOC100499484	-1.24334	2.40151e-12	1.34087e-10	130.649	62.1842
FAM229B	-1.24664	3.01293e-06	2.90072e-05	57.1704	27.4777
IGSF22	-1.24749	5.37042e-06	4.78431e-05	66.3947	29.7373
PASK	-1.25022	3.17026e-10	1.02683e-08	1947.19	902.362
LOC102723927	-1.25073	2.26733e-06	2.27527e-05	800.055	392.093
COL13A1	-1.25113	0.00867436	0.025526	45.9104	19.6647
TOM1L1	-1.25153	3.87097e-07	4.9369e-06	56.1471	24.1848
ALS2CL	-1.25237	2.05501e-05	0.000151985	954.075	423.06
ZNF600	-1.2525	4.57182e-06	4.17551e-05	2122.42	1065.27
TTC3P1	-1.2543	1.86659e-05	0.000140539	49.1871	21.9496
SNX22	-1.2569	6.06516e-05	0.000390525	424.632	177.603
ZNF225	-1.25715	3.357e-16	4.99829e-14	255.498	102.708
ZNF90	-1.25959	2.88735e-05	0.000203635	143.762	60.6455
TRAF5	-1.25966	1.16372e-11	5.51638e-10	3597.48	1748.49
LOC101928370	-1.26036	5.65528e-07	6.85738e-06	69.592	29.9523
UMODL1	-1.26073	0.00671234	0.0206278	17.8031	7.70963
PLAG1	-1.26204	7.82914e-06	6.65079e-05	875.566	363.818
C2orf44	-1.26378	1.13376e-18	3.06705e-16	321.931	140.664
SPTLC3	-1.26417	0.00305013	0.0106419	29.2158	13.7887
FAM102A	-1.26484	2.08456e-08	3.98786e-07	2831.44	1333.66
GRAP	-1.26485	1.59295e-10	5.58317e-09	660.018	296.929
ZNF491	-1.26503	4.21962e-09	9.88368e-08	92.0523	39.5556
BOK	-1.2657	0.00270424	0.00962928	38.8941	16.994
ZNF439	-1.26673	2.45217e-07	3.35223e-06	651.899	275.429
ZNF205-AS1	-1.26686	2.54577e-07	3.47031e-06	39.7056	17.4799
ARL10	-1.26763	3.71671e-10	1.18386e-08	218.984	108.769
CNR2	-1.2696	0.00286748	0.010113	453.898	257.105
ZNF568	-1.26983	1.54834e-17	3.06588e-15	388.916	177.319
GPM6B	-1.27071	2.789e-11	1.20649e-09	377.938	165.597
CAMK4	-1.27082	2.1716e-06	2.19873e-05	1309.96	586.68
LOC728743	-1.27124	2.83599e-16	4.32309e-14	839.297	390.022
RASA4B	-1.27152	0.0022399	0.00826707	72.4845	31.4369
LEF1	-1.27169	6.15041e-06	5.38673e-05	7271.4	3190.29
SNORA44	-1.27187	1.13405e-10	4.12533e-09	59.6554	26.0591
SOX8	-1.27337	0.00685272	0.0209954	17.1202	7.22003
HLA-DQA1	-1.27403	0.000852538	0.00368883	3945.46	1988.53
LRRC16A	-1.27694	0.000402055	0.00196246	247.073	101.774
TEAD2	-1.27876	0.000776785	0.00340633	214.364	99.391
LOC100506274	-1.28031	0.00179701	0.00685603	22.1825	10.1056
ZNF773	-1.28039	4.31171e-13	2.83613e-11	268.921	112.898
GNRHR	-1.28061	7.63408e-06	6.49658e-05	51.7023	22.9233
LOC101928150	-1.28064	0.000138013	0.000786361	806.941	351.387
SALL2	-1.2813	7.44932e-10	2.16458e-08	122.91	53.6103
LOC100506679	-1.28237	0.00151352	0.00595214	6.80886	3.11399
PRRT1	-1.28376	0.00110252	0.00458356	18.7785	8.15135
ZNF658	-1.28429	1.10961e-07	1.70066e-06	164.514	68.3621
ATG9B	-1.28488	4.32268e-06	3.97115e-05	121.94	53.7117
FAM218A	-1.28521	0.00199667	0.00750491	16.1974	7.07142
DBP	-1.28688	6.93558e-13	4.42564e-11	285.408	120.622
TESPA1	-1.28856	8.75643e-10	2.50275e-08	5014.72	2289.12
PAIP2B	-1.28865	2.37779e-07	3.26682e-06	592.029	280.938
ZNF84	-1.28945	3.58368e-14	3.15742e-12	1455.72	637.028
LOC101927932	-1.28978	0.00348181	0.0118868	9.75598	3.99974
ZNF813	-1.29047	1.92979e-13	1.38822e-11	288.949	124.495
ZNF528-AS1	-1.29105	0.000180432	0.000989878	98.7033	41.9298
CTHRC1	-1.29145	0.000912944	0.0039062	8.98593	3.92649
MBLAC2	-1.292	4.67252e-20	1.72587e-17	403.452	186.677
TXNRD3	-1.29249	3.0537e-06	2.92969e-05	54.6582	22.3732
WDR89	-1.29254	2.65873e-26	5.10661e-23	718.388	312.48
ZNF253	-1.29651	3.90774e-13	2.60611e-11	509.189	222.505
ZNF662	-1.29879	0.000124202	0.000718755	245.043	111.544
N4BP3	-1.29893	0.000619639	0.0028169	129.229	56.8681
C17orf100	-1.29965	9.97554e-08	1.55019e-06	116.159	49.4479
ZNF578	-1.30024	1.77627e-05	0.000134902	53.5149	24.6902
LOC100506127	-1.30225	1.20731e-12	7.385e-11	448.796	199.947
PRKG2	-1.30366	0.000559431	0.00258293	71.7545	31.8445
NNT-AS1	-1.30575	7.01195e-18	1.51324e-15	238.2	103.354
ASAH2B	-1.3079	1.67035e-06	1.75698e-05	38.7779	18.1534
CD72	-1.31005	0.00177897	0.00679974	511.421	222.024
TCF7	-1.31113	2.73836e-06	2.67391e-05	12240.2	5405.65
ZNF883	-1.312	1.47048e-05	0.000114624	61.8858	30.4276
KLHL3	-1.31274	5.52639e-17	1.02063e-14	1124.93	506.172
BCL11B	-1.31429	6.30817e-07	7.55367e-06	10058.7	4556.01
ZNF30	-1.31539	2.74037e-14	2.49452e-12	216.136	97.7308
LY9	-1.31581	4.08355e-12	2.14884e-10	2372.65	1219.19
FBXO15	-1.31754	5.9549e-05	0.000384715	20.5095	8.86094
CHMP7	-1.32089	5.72421e-14	4.78021e-12	4022.79	1663.59
FAM86EP	-1.32172	9.17059e-07	1.0441e-05	31.7573	13.2479
ZNF17	-1.32309	4.41766e-18	1.03765e-15	304.618	127.447
CRHR1-IT1	-1.32512	5.13683e-10	1.55375e-08	345.745	159.745
NACAD	-1.32536	0.0124976	0.0344887	15.69	5.73799
PI16	-1.3309	0.000892956	0.00382974	262.007	103.922
RCAN3	-1.33303	3.06047e-09	7.51694e-08	3612.48	1536.37
CCR6	-1.33706	1.83783e-05	0.0001387	711.714	308.65
SH2D1B	-1.33963	0.000602101	0.00275412	1369.59	693.098
ZNF665	-1.34077	1.02633e-05	8.42067e-05	77.1371	31.7991
UTS2B	-1.34347	0.00278137	0.00986186	12.3425	5.20414
KLF3-AS1	-1.34362	1.24182e-05	9.95064e-05	410.353	171.26
RRH	-1.34479	0.000138984	0.000790954	12.8284	4.97926
FNDC8	-1.34746	6.76712e-13	4.33254e-11	101.776	42.4422
PURA	-1.34759	1.86591e-23	1.70659e-20	831.662	339.588
MORN4	-1.35163	1.24497e-05	9.97168e-05	23.881	10.1536
MKS1	-1.35245	1.65842e-37	1.59266e-33	292.213	124.259
FAM167A	-1.35285	0.00571827	0.0180554	73.538	30.897
NUP43	-1.35458	2.09785e-16	3.35778e-14	1089.36	445.672
NHLRC1	-1.35503	8.68368e-05	0.000533029	18.2376	7.64634
AHNAK2	-1.35588	1.44712e-05	0.000112987	80.1288	33.6249
BLK	-1.35675	0.010783	0.030502	1324.62	651.415
C1orf74	-1.35768	5.18611e-11	2.07953e-09	739.177	235.312
RAB9B	-1.35773	2.84031e-07	3.80697e-06	28.9794	11.9268
MICU3	-1.35987	2.92113e-05	0.000205291	164.632	66.3718
MPP2	-1.36029	0.000436985	0.00210725	29.4487	12.1936
ZNF573	-1.36321	4.33995e-13	2.84496e-11	383.634	172.754
HKDC1	-1.36422	3.89498e-06	3.6228e-05	278.875	117.08
LINC00920	-1.3688	0.000109603	0.000645808	124.344	55.6857
ZFP28	-1.3689	8.6038e-08	1.37036e-06	338.359	139.729
SMAD9	-1.36962	3.97609e-08	7.03212e-07	39.5831	16.3065
SEMA4G	-1.36978	1.89452e-14	1.81941e-12	173.583	67.4038
SCOC-AS1	-1.36989	2.60185e-08	4.83773e-07	39.8479	17.1346
PTGS2	-1.37004	0.00772898	0.0231692	28194.1	6770.87
LOC105372795	-1.37004	2.99487e-06	2.88478e-05	14.5429	6.07955
LTK	-1.37015	0.000771021	0.00338879	293.583	138.618
CD79A	-1.37056	0.00251818	0.00910002	1994.43	844.301
ZNF582	-1.37316	5.51399e-11	2.20181e-09	105.003	40.5564
CD1C	-1.37646	0.000582529	0.00267799	534.893	257.228
ZNF204P	-1.37675	1.55482e-07	2.26754e-06	510.447	219.922
BCL7A	-1.37962	0.000768662	0.00338074	273.49	116.025
FAM3D	-1.38077	0.0171747	0.0447228	13.386	4.86399
FCER1A	-1.38449	0.0158154	0.0418065	1819.12	1160.14
CCDC152	-1.38668	9.77679e-08	1.52421e-06	143.075	61.5802
KCNH8	-1.39007	0.00727256	0.0220252	188.656	79.3664
SIRT4	-1.39128	2.15451e-10	7.28552e-09	34.9949	14.3889
AFF3	-1.39356	0.00168506	0.00650812	955.441	415.109
HPCAL4	-1.39427	0.000539247	0.00250211	326.264	124.034
LINC00861	-1.39523	1.22242e-06	1.33632e-05	12066.2	5258.94
CDH1	-1.39601	0.00192246	0.00727151	44.9333	20.6575
TAS2R3	-1.39857	2.53405e-05	0.000181678	23.5457	9.37176
ZNF345	-1.40044	2.47466e-24	2.79593e-21	543.385	221.571
FLJ37201	-1.40432	8.8978e-05	0.000543748	14.4235	5.43897
ZNF347	-1.40639	1.51511e-08	3.02502e-07	313.519	121.747
EPPK1	-1.41024	0.00114057	0.00471727	63.9419	23.4628
SIT1	-1.41156	4.99041e-09	1.13972e-07	419.146	178.311
SMIM10L2A	-1.41225	0.000103217	0.000613392	55.8084	23.4368
FAM50B	-1.41275	3.09901e-07	4.10219e-06	20.6597	7.715
ANTXRLP1	-1.41578	7.71888e-08	1.25322e-06	270.655	120.353
CD200R1	-1.41653	1.49438e-07	2.18769e-06	464.862	203.825
PARS2	-1.41971	6.80702e-07	8.03579e-06	34.8305	10.2387
ZNF550	-1.42147	3.44226e-20	1.32231e-17	1077.12	436.721
ZNF2	-1.42154	1.84074e-12	1.05853e-10	191.573	60.1745
LOC101928650	-1.42377	2.60445e-07	3.54025e-06	48.6779	18.4021
RAB25	-1.42525	0.00111356	0.00461849	22.198	8.15909
PCAT29	-1.42528	0.0111895	0.0314711	44.3249	19.5127
LOC100130950	-1.42563	1.16546e-06	1.28576e-05	147.222	59.3291
USP51	-1.42639	3.00831e-10	9.80994e-09	85.241	33.2404
ZNF157	-1.42726	1.71758e-06	1.80074e-05	46.3101	19.3088
CACHD1	-1.42744	0.000182033	0.00099682	205.136	85.8745
ZNF823	-1.42751	1.70579e-09	4.50662e-08	106.481	40.1202
ZNF248	-1.42851	9.09667e-20	3.06526e-17	612.71	252.916
ZFP82	-1.42859	1.31689e-08	2.67374e-07	146.421	58.9222
PRDM11	-1.4308	3.35657e-13	2.27006e-11	478.12	214.697
PRKCQ-AS1	-1.43363	5.5695e-08	9.3754e-07	2318.97	913.858
ZNF582-AS1	-1.43438	2.03425e-08	3.91226e-07	85.325	33.6534
BANK1	-1.43748	3.53263e-05	0.000243107	2003.3	786.418
GATM	-1.43873	0.00180403	0.00687908	68.4938	25.8473
SYT17	-1.43912	0.00234561	0.00857484	44.3269	19.1488
C21orf62-AS1	-1.43967	2.24826e-15	2.78595e-13	99.8647	39.6371
FASLG	-1.44026	0.000646303	0.00291672	186.249	82.9068
SGK223	-1.44142	1.0206e-08	2.1261e-07	239.61	102.918
C4BPB	-1.44259	0.00124128	0.00505251	18.1138	6.59721
ZNF829	-1.44577	3.82244e-15	4.38602e-13	257.24	100.736
LINC00996	-1.44598	0.00197283	0.00742983	168.842	84.1956
ZNF790-AS1	-1.44603	1.55685e-06	1.65115e-05	35.8716	14.5292
MSL3P1	-1.44838	6.86975e-07	8.09989e-06	45.6559	18.1283
ZNF132	-1.45003	6.90004e-12	3.48761e-10	99.0111	39.2987
TRABD2A	-1.4502	7.4437e-06	6.3571e-05	3820.63	1457.62
LINC01550	-1.45274	1.32108e-08	2.6794e-07	425.177	171.311
LINC00526	-1.45395	1.49106e-10	5.2839e-09	35.5828	14.3764
LOC102723824	-1.45428	1.02524e-05	8.41529e-05	40.8439	15.5605
ZNF677	-1.45443	1.02951e-08	2.14002e-07	111.344	42.7814
AXIN2	-1.45498	6.74786e-07	7.98067e-06	909.222	370.351
ATP6V0E2-AS1	-1.45638	3.01167e-08	5.51431e-07	68.5074	26.0629
GCSAM	-1.46309	3.16829e-07	4.18811e-06	571.22	209.599
HYKK	-1.46701	1.28527e-05	0.00010239	23.5947	8.75258
YAE1D1	-1.46709	1.41553e-17	2.8619e-15	134.676	49.8455
ZNF234	-1.46828	8.21511e-19	2.32041e-16	422.06	153.968
ARMCX2	-1.47058	4.86266e-05	0.000321173	142.605	57.5224
LOC101928979	-1.47089	0.00053843	0.00249979	34.8096	16.9393
AK5	-1.47196	0.0001008	0.000601635	359.008	145.663
ZNF260	-1.47252	2.91417e-23	2.43358e-20	701.331	260.026
C1orf220	-1.47808	0.000760068	0.00334908	85.7838	29.0358
LINC00926	-1.48039	0.00369601	0.0124849	3733.39	1571.14
CACNA2D3	-1.48229	0.00573189	0.0180924	209.737	85.6707
EPHX2	-1.48233	1.42473e-07	2.10822e-06	836.482	321.677
DOCK9-AS2	-1.48326	5.54373e-07	6.73913e-06	16.7039	6.5477
AEBP1	-1.48416	8.15579e-05	0.000504503	244.315	92.8657
THNSL1	-1.48462	6.27547e-15	6.84846e-13	153.53	55.813
ADGRA3	-1.48496	1.99794e-05	0.000148853	120.302	41.6868
XCL1	-1.48529	0.00307473	0.0107122	123.586	54.882
ZNF786	-1.48646	3.71755e-14	3.26041e-12	186.678	71.0505
ZNF485	-1.48673	1.57003e-19	5.11112e-17	120.948	46.9667
ZNF257	-1.48721	3.96759e-07	5.05341e-06	130.733	48.0131
ERBB3	-1.49039	6.97245e-05	0.000439226	29.2336	10.901
CD3G	-1.49119	2.58843e-12	1.43688e-10	1918.79	811.362
FAM86B1	-1.49295	6.76131e-05	0.000429304	27.6022	11.7734
ZNF420	-1.49498	3.28516e-29	1.05164e-25	343.42	135.187
BACH2	-1.49498	8.26495e-08	1.32508e-06	3518.42	1361.73
PLEKHH2	-1.4963	0.00150859	0.00593789	85.0187	31.4488
GYLTL1B	-1.49632	7.91963e-05	0.000491954	130.595	51.5744
XKRX	-1.49711	0.00526078	0.0168744	81.1993	30.2447
COL19A1	-1.4989	0.00506305	0.0163242	683.891	261.015
WNT16	-1.49934	0.00294206	0.0103306	48.2651	19.0258
LCMT2	-1.50277	4.77962e-14	4.0801e-12	169.153	62.6235
FCRL3	-1.50447	6.96256e-05	0.000439035	2247.54	1061.49
ZNF749	-1.50498	1.56823e-13	1.15406e-11	269.019	108.311
PMEL	-1.5068	2.86716e-08	5.26478e-07	266.716	107.006
GIMAP8	-1.50976	9.82291e-09	2.07101e-07	3007.82	915.317
ZFP30	-1.51808	2.01622e-13	1.43961e-11	361.971	137.199
ZNF501	-1.52947	2.17745e-10	7.35012e-09	67.0123	22.4568
VSIG1	-1.52974	8.55069e-08	1.36406e-06	570.299	223.439
MKRN3	-1.5352	0.00244036	0.00886218	87.6528	30.4688
SVILP1	-1.53577	2.78249e-08	5.13385e-07	54.124	18.692
ZNF780B	-1.53598	1.58721e-31	7.62138e-28	1300.61	444.697
EDAR	-1.53852	0.000309501	0.00156891	391.708	135.784
MIR342	-1.53909	3.7709e-06	3.52275e-05	42.7521	16.5054
NSG1	-1.53912	1.08505e-05	8.84574e-05	347.954	136.83
ZNF681	-1.5405	2.82022e-13	1.94848e-11	327.361	118.779
PAX5	-1.54174	0.00370507	0.0125133	2065.86	817.854
ID3	-1.54306	0.00369416	0.0124809	29.7518	10.7481
CNN3	-1.55627	3.48769e-06	3.28373e-05	49.0931	17.8313
ZNF287	-1.55915	8.05577e-16	1.08963e-13	176.579	68.1241
ZNF696	-1.55922	8.41576e-25	1.07761e-21	198.839	65.6481
ZFP3	-1.56369	2.1083e-19	6.63838e-17	928.418	353.53
C1orf145	-1.56415	2.75281e-08	5.08886e-07	106.335	39.7593
ZNF419	-1.56845	7.60981e-21	3.39911e-18	360.704	121.54
NRP1	-1.57089	0.00639389	0.0198045	191.696	79.0848
FGF9	-1.57387	3.46906e-05	0.000238989	52.7114	22.2252
N6AMT1	-1.5762	9.11259e-22	5.64599e-19	123.637	44.881
CACNA1C-AS1	-1.57679	4.37092e-13	2.85552e-11	142.54	53.4785
TOP1P1	-1.57687	4.27896e-10	1.33636e-08	37.7747	13.926
P2RY10	-1.5789	7.25289e-10	2.13006e-08	2055.52	834.033
ZNF727	-1.57942	0.0112191	0.0315361	22.0319	8.51376
TSPEAR-AS1	-1.58461	0.00538526	0.0171961	65.3499	19.3007
EXPH5	-1.58513	1.44898e-07	2.13904e-06	175.92	61.9126
LOC101927124	-1.58711	7.83742e-10	2.26707e-08	41.578	15.6422
TMEM177	-1.5917	6.45729e-17	1.15911e-14	68.1864	23.5955
KDF1	-1.59542	0.000102774	0.00061133	14.0882	5.3612
ZIK1	-1.59935	2.59931e-12	1.43755e-10	292.293	102.889
DMD	-1.60323	0.0135115	0.0367376	25.1144	10.6998
BCAS4	-1.60465	4.11606e-08	7.23966e-07	190.176	70.6179
CETN3	-1.6096	3.75398e-33	2.40343e-29	252.996	83.2238
MIR4454	-1.61202	8.2761e-05	0.000510794	43.6221	14.8706
ZNF790	-1.61966	2.05226e-15	2.57632e-13	135.761	47.426
LOC100289333	-1.61986	7.80817e-07	9.07269e-06	21.0699	6.98322
GIMAP1	-1.62002	7.7644e-17	1.38084e-14	1482.63	491.708
VN1R1	-1.62216	2.88806e-05	0.000203635	25.3601	8.73183
LOC103908605	-1.6336	5.57563e-05	0.000362652	9.42757	3.40979
FBLN5	-1.6346	3.83825e-05	0.000260868	218.372	70.3113
ZNF540	-1.63585	3.3937e-12	1.83098e-10	287.62	101.983
NPAS2	-1.64092	1.84949e-05	0.000139471	110.189	35.0005
CD22	-1.64508	0.000232722	0.00122597	2653.99	892.64
ZNF566	-1.64763	4.1267e-23	3.04852e-20	337.078	117.827
FCER2	-1.64982	0.00635101	0.0196907	877.529	320.609
LOC101927418	-1.65016	3.98678e-06	3.70281e-05	17.269	5.67614
C12orf42	-1.65195	4.09842e-08	7.21525e-07	134.29	47.7846
HLA-DPB2	-1.65273	0.00146409	0.00579966	23.7673	8.42799
DNAH6	-1.65476	4.08945e-05	0.000276085	168.388	52.3071
PLD4	-1.65684	0.000140191	0.000796877	155.957	62.3294
LOC728752	-1.65785	1.02351e-05	8.40738e-05	16.9387	6.22583
FSIP2	-1.65811	0.000867958	0.00373954	76.0429	29.7268
ZNF607	-1.65908	2.6614e-16	4.12237e-14	274.295	93.6773
TMEM204	-1.6618	1.18674e-07	1.80616e-06	123.958	40.3026
TCL1B	-1.66361	0.0146801	0.0393801	23.6993	7.83311
ABCB4	-1.66763	0.000717616	0.00319352	151.36	56.3806
PTPRK	-1.67703	0.000508973	0.00238493	186.832	61.9645
FCRL1	-1.6773	0.000470898	0.002244	4942.53	1583.74
PMEPA1	-1.68686	2.22388e-06	2.24221e-05	81.6233	26.6865
GPA33	-1.68838	3.39396e-10	1.0901e-08	452.197	172.589
SEMA3A	-1.68985	0.00172338	0.00662946	26.9443	8.29372
ZNF471	-1.69716	4.67279e-05	0.000310878	78.5157	26.891
CORO2B	-1.6982	0.00518435	0.0166598	57.2196	17.5986
CELA1	-1.70032	7.12748e-06	6.11149e-05	39.0555	12.3418
ZNF418	-1.70079	8.71127e-08	1.38623e-06	224.922	68.3445
CBR3	-1.70184	1.89037e-07	2.6776e-06	24.0226	7.71386
ZNF772	-1.70788	1.82318e-10	6.28686e-09	192.777	55.1516
CHRM3-AS2	-1.71096	2.90101e-06	2.80846e-05	1682.31	529.012
CXCR5	-1.7115	1.90982e-05	0.000143177	444.495	149.657
ZFP37	-1.71166	5.4018e-08	9.13645e-07	79.6568	26.8504
ZNF382	-1.71213	1.0517e-10	3.86923e-09	227.691	77.6903
CA6	-1.71592	0.000538763	0.00250073	631.777	195.188
BACE1-AS	-1.71732	2.89194e-16	4.37366e-14	56.1524	17.1523
FLJ38122	-1.72091	4.58301e-09	1.05804e-07	30.8716	9.02455
FAM129C	-1.72645	0.000172026	0.000949729	1179.88	386.013
LOC257396	-1.73039	4.21836e-11	1.74241e-09	42.0764	11.8817
MS4A1	-1.73607	0.000264798	0.00137273	7094.09	2414
USP44	-1.73933	2.87462e-07	3.84349e-06	129.962	43.2883
FCRL2	-1.73937	0.00146778	0.0058115	1279.15	395.931
SNX29P1	-1.7399	0.000226694	0.00119849	48.277	16.3394
LINC00665	-1.74008	5.09816e-06	4.57786e-05	52.5615	17.3534
TMPRSS11D	-1.74275	0.000553457	0.00256089	13.8176	4.11421
ZNF391	-1.75206	1.29778e-05	0.000103301	50.3823	19.6527
GCNT4	-1.75472	2.3867e-09	6.06368e-08	660.736	223.366
ZNF626	-1.75673	1.1079e-11	5.2934e-10	450.665	133.507
NT5E	-1.75722	3.09228e-06	2.9577e-05	382.292	134.351
ZNF547	-1.75739	5.25669e-09	1.19203e-07	47.0203	13.7482
ZNF667-AS1	-1.76283	2.5372e-06	2.50937e-05	76.2009	23.0931
ZNF572	-1.76766	6.27029e-15	6.84846e-13	65.6649	20.1589
PPP1R14D	-1.76838	8.4348e-05	0.000519587	8.2569	2.53073
PCDH9	-1.77196	0.000772874	0.00339305	183.427	57.1423
LOC100506178	-1.77303	0.00115071	0.004751	54.7097	18.9016
MIR4458HG	-1.77455	5.98338e-09	1.33631e-07	38.4651	11.6794
SLC18A1	-1.78029	0.00262782	0.00940422	21.3939	6.735
LOC100505715	-1.78826	6.34674e-13	4.07699e-11	84.1047	24.9378
ZNF737	-1.792	3.06885e-11	1.30238e-09	1608.43	471.063
LIX1	-1.79501	0.000605643	0.00276637	97.0582	27.9893
PAQR8	-1.79719	2.44313e-21	1.30348e-18	890.091	254.396
FCMR	-1.80717	1.83389e-11	8.21061e-10	7771.8	2779.13
LOC100506985	-1.80739	2.36278e-12	1.32695e-10	1371.59	421.633
LBH	-1.81288	2.47719e-18	6.34392e-16	4761.36	1594.27
IGIP	-1.81433	1.39045e-25	2.05433e-22	451.862	134.051
ZNF563	-1.81571	6.33578e-17	1.14803e-14	109.665	31.8927
ZNF181	-1.82295	9.76808e-26	1.56346e-22	404.492	116.729
CD200	-1.82316	0.00178003	0.00680243	194.862	60.9017
ZNF154	-1.82421	9.45365e-08	1.48226e-06	1033.43	301.436
CUX2	-1.8318	0.000309616	0.00156908	52.2782	15.8282
DEPDC7	-1.85174	5.98466e-08	1.00041e-06	54.9903	15.058
ASIC1	-1.86886	4.83726e-05	0.000319715	60.1451	18.9051
COL5A3	-1.87828	0.00327812	0.011308	199.066	62.1751
ZNF470	-1.89414	2.78182e-14	2.50847e-12	207.669	53.759
ZNF793	-1.89415	9.44273e-16	1.25949e-13	406.504	125.691
OLFM2	-1.9028	1.73476e-10	6.01436e-09	77.3752	17.2605
SYBU	-1.90392	1.35032e-06	1.46199e-05	22.4456	6.79973
MIR146A	-1.90848	3.52152e-06	3.31233e-05	22.1053	5.37388
LOC101929698	-1.92061	1.1282e-09	3.13594e-08	160.21	44.8845
NUDT12	-1.9303	3.99479e-06	3.70845e-05	153.852	40.0631
SLC12A3	-1.93212	0.00279574	0.00990369	46.5833	14.1739
AMIGO1	-1.93455	3.12194e-19	9.67148e-17	517.621	165.62
CCR7	-1.95288	7.84807e-09	1.70325e-07	5769.13	1585.55
LINC00494	-1.95718	0.00166565	0.00646175	200.212	66.4886
SIRPG-AS1	-1.95882	1.14582e-09	3.16658e-08	288.691	86.0988
ZNF890P	-1.95943	0.00521043	0.016738	94.9259	24.6902
ZNF667	-1.96421	0.000119962	0.00069737	55.1291	15.0255
SIGLEC6	-1.96977	0.000182255	0.0009976	93.8488	34.6221
RORC	-1.97018	1.65384e-07	2.38838e-06	145.246	46.7988
IL7R	-1.97322	4.19426e-13	2.7779e-11	33532.4	10043.7
FCGBP	-1.97551	4.74413e-08	8.19428e-07	264.845	84.0961
MMP28	-1.98503	3.69608e-05	0.000252726	38.1736	10.2035
ZNF415	-1.98615	2.82015e-05	0.000199215	46.4423	11.9771
ZNF594	-1.99583	7.88461e-15	8.23041e-13	371.167	85.7287
MDS2	-1.9978	5.42322e-08	9.16128e-07	361.168	102.07
CHL1	-2.01161	0.00215964	0.00802832	30.8336	7.69878
NELL2	-2.01335	2.91948e-09	7.23541e-08	3507.7	1059.24
IQSEC3	-2.01453	0.00109847	0.00456969	42.9035	9.75893
ZNF135	-2.01664	1.89432e-06	1.95841e-05	110.068	29.3367
FCRLA	-2.01895	0.000419176	0.00203208	669.465	184.408
VPREB3	-2.02484	8.86485e-05	0.000542425	97.5982	25.1254
CNTNAP2	-2.02829	0.017444	0.0453195	271.242	80.3608
ROBO1	-2.04307	0.000124383	0.000719584	67.3061	15.7928
LCN10	-2.04622	2.19638e-05	0.000160586	110.108	25.3496
SIGLEC12	-2.05244	0.0174365	0.0453122	54.335	13.8974
RIMBP3	-2.0594	6.68595e-08	1.10135e-06	25.7828	6.57788
HLA-DOA	-2.06809	1.97599e-07	2.77029e-06	1511.98	447.41
CD40LG	-2.07982	1.04329e-14	1.06024e-12	980.266	284.966
ZNF229	-2.08193	2.36378e-08	4.44238e-07	58.4937	13.813
ZNF404	-2.08626	1.60665e-11	7.28269e-10	73.9021	17.5291
FBLN2	-2.09322	1.7145e-06	1.79849e-05	36.0461	8.97242
LOC100996286	-2.09603	4.14946e-09	9.76699e-08	454.206	101.191
KRT72	-2.10141	0.00364793	0.0123551	828.661	238.6
AKAP6	-2.10247	8.12014e-05	0.000502627	93.2881	25.152
ZNF285	-2.12066	2.63272e-10	8.76372e-09	92.3946	21.5344
TCL6	-2.12524	0.00102135	0.00429633	190.997	49.6024
CD248	-2.15426	7.26259e-06	6.21901e-05	48.8678	11.5421
CR2	-2.15934	7.54336e-08	1.22888e-06	447.377	101.601
MIR548AN	-2.19991	3.82887e-06	3.57169e-05	102.177	22.0279
SLC4A10	-2.2208	5.16578e-06	4.62776e-05	393.158	97.6379
GIMAP7	-2.22932	1.03954e-13	8.11642e-12	5007.32	1060.31
GPR15	-2.23373	0.000333519	0.00167431	546.458	126.108
ZNF781	-2.26545	5.1421e-17	9.58876e-15	110.001	25.3334
SPIB	-2.33343	2.47083e-07	3.37534e-06	427.346	109.298
NUP210L	-2.39115	0.000117019	0.000682741	224.44	44.5069
C4BPA	-2.42014	0.00454279	0.0148998	337.951	81.447
LINC00865	-2.43045	5.82907e-09	1.30641e-07	113.722	25.6146
ZNF860	-2.47484	1.18727e-05	9.5734e-05	156.192	35.0848
LEF1-AS1	-2.67368	2.611e-09	6.53839e-08	81.3419	14.393
TCL1A	-2.69779	1.96426e-05	0.000146757	479.788	75.5546
DSC1	-3.02948	1.81629e-09	4.75928e-08	191.367	21.7687
LINC01355	-3.03763	4.70648e-31	1.80795e-27	137.092	15.8462
NRCAM	-3.08835	7.87248e-07	9.13084e-06	160.418	23.4656
LRRN3	-4.6572	7.15932e-20	2.50016e-17	1534.73	58.2318

## Sheet: GSEA-Non < Alpha+EK-2nd
Hallmark								GO
Gene Set Name	# Genes in Gene Set (K)	Description	# Genes in Overlap (k)	k/K	p-value	FDR q-value		Gene Set Name	# Genes in Gene Set (K)	Description	# Genes in Overlap (k)	k/K	p-value	FDR q-value
HALLMARK_TNFA_SIGNALING_VIA_NFKB	200	Genes regulated by NF-kB in response to TNF [GeneID=7124].	62	0.31	8.19e-47	4.09e-45		GOBP_IMMUNE_EFFECTOR_PROCESS	1296	Any process of the immune system that can potentially contribute to an immune response. [GO_REF:0000022, GOC:add, ISBN:0781735149]	151	0.1165	5.19e-51	3.17e-47
HALLMARK_G2M_CHECKPOINT	200	Genes involved in the G2/M checkpoint, as in progression through the cell division cycle.	58	0.29	5.09e-42	1.27e-40		GOBP_DEFENSE_RESPONSE	1790	Reactions, triggered in response to the presence of a foreign body or the occurrence of an injury, which result in restriction of damage to the organism attacked or prevention/recovery from the infection caused by the attack. [GOC:go_curators]	179	0.1	6.23e-51	3.17e-47
HALLMARK_E2F_TARGETS	200	Genes encoding cell cycle related targets of E2F transcription factors.	52	0.26	3.7e-35	6.17e-34		GOBP_MITOTIC_CELL_CYCLE	1032	Progression through the phases of the mitotic cell cycle, the most common eukaryotic cell cycle, which canonically comprises four successive phases called G1, S, G2, and M and includes replication of the genome and the subsequent segregation of chromosomes into daughter cells. In some variant cell cycles nuclear replication or nuclear division may not be followed by cell division, or G1 and G2 ph…	131	0.1269	2.46e-48	8.37e-45
HALLMARK_INTERFERON_GAMMA_RESPONSE	200	Genes up-regulated in response to IFNG [GeneID=3458].	47	0.235	9.31e-30	1.16e-28		GOBP_CELL_CYCLE	1872	The progression of biochemical and morphological phases and events that occur in a cell during successive cell replication or nuclear replication events. Canonically, the cell cycle comprises the replication and segregation of genetic material followed by the division of the cell, but in endocycles or syncytial cells nuclear replication or nuclear division may not be followed by cell division. [G…	178	0.0951	1.58e-47	4.03e-44
HALLMARK_INFLAMMATORY_RESPONSE	200	Genes defining inflammatory response.	40	0.2	1.01e-22	1.01e-21		GOBP_CELL_ACTIVATION	1461	A change in the morphology or behavior of a cell resulting from exposure to an activating factor such as a cellular or soluble ligand. [GOC:mgi_curators]	153	0.1047	8.35e-46	1.48e-42
HALLMARK_INTERFERON_ALPHA_RESPONSE	97	Genes up-regulated in response to alpha interferon proteins.	28	0.2887	6.53e-21	5.44e-20		GOBP_RESPONSE_TO_BIOTIC_STIMULUS	1606	Any process that results in a change in state or activity of a cell or an organism (in terms of movement, secretion, enzyme production, gene expression, etc.) as a result of a biotic stimulus, a stimulus caused or produced by a living organism. [GOC:hb]	161	0.1002	8.69e-46	1.48e-42
HALLMARK_EPITHELIAL_MESENCHYMAL_TRANSITION	200	Genes defining epithelial-mesenchymal transition, as in wound healing, fibrosis and metastasis.	31	0.155	1.11e-14	7.96e-14		GOBP_CELL_CYCLE_PROCESS	1415	The cellular process that ensures successive accurate and complete genome replication and chromosome segregation. [GOC:isa_complete, GOC:mtg_cell_cycle]	143	0.1011	5.72e-41	8.32e-38
HALLMARK_ESTROGEN_RESPONSE_LATE	200	Genes defining late response to estrogen.	30	0.15	7.28e-14	4.55e-13		GOBP_MYELOID_LEUKOCYTE_ACTIVATION	659	A change in the morphology or behavior of a myeloid leukocyte resulting from exposure to an activating factor such as a cellular or soluble ligand. [GOC:add, ISBN:0781735149]	95	0.1442	1.02e-39	1.3e-36
HALLMARK_COAGULATION	138	Genes encoding components of blood coagulation system; also up-regulated in platelets.	25	0.1812	1.08e-13	6.02e-13		GOBP_DEFENSE_RESPONSE_TO_OTHER_ORGANISM	1208	Reactions triggered in response to the presence of another organism that act to protect the cell or organism from damage caused by that organism. [GOC:dos]	128	0.106	9.2e-39	1.04e-35
HALLMARK_MITOTIC_SPINDLE	199	Genes important for mitotic spindle assembly.	29	0.1457	4.02e-13	2.01e-12		GOBP_SECRETION	1464	The controlled release of a substance by a cell or a tissue. [GOC:ai]	141	0.0963	4.79e-38	4.88e-35
HALLMARK_COMPLEMENT	200	Genes encoding components of the complement system, which is part of the innate immune system.	28	0.14	2.76e-12	1.26e-11		GOCC_SECRETORY_GRANULE	847	A small subcellular vesicle, surrounded by a membrane, that is formed from the Golgi apparatus and contains a highly concentrated protein destined for secretion. Secretory granules move towards the periphery of the cell and upon stimulation, their membranes fuse with the cell membrane, and their protein load is exteriorized. Processing of the contained protein may take place in secretory granules…	104	0.1228	4.42e-37	4.1e-34
HALLMARK_APOPTOSIS	161	Genes mediating programmed cell death (apoptosis) by activation of caspases.	25	0.1553	3.93e-12	1.64e-11		GOCC_SECRETORY_VESICLE	1004	A cytoplasmic, membrane bound vesicle that is capable of fusing to the plasma membrane to release its contents into the extracellular space. [GOC:dos]	112	0.1116	5.57e-36	4.73e-33
HALLMARK_HYPOXIA	200	Genes up-regulated in response to low oxygen levels (hypoxia).	27	0.135	1.6e-11	5.72e-11		GOBP_LEUKOCYTE_MEDIATED_IMMUNITY	873	Any process involved in the carrying out of an immune response by a leukocyte. [GO_REF:0000022, GOC:add, ISBN:0781735149]	102	0.1168	1.64e-34	1.29e-31
HALLMARK_KRAS_SIGNALING_UP	200	Genes up-regulated by KRAS activation.	27	0.135	1.6e-11	5.72e-11		GOBP_EXOCYTOSIS	891	A process of secretion by a cell that results in the release of intracellular molecules (e.g. hormones, matrix proteins) contained within a membrane-bounded vesicle. Exocytosis can occur either by full fusion, when the vesicle collapses into the plasma membrane, or by a kiss-and-run mechanism that involves the formation of a transient contact, a pore, between a granule (for exemple of chromaffin …	101	0.1134	4.55e-33	3.31e-30
HALLMARK_CHOLESTEROL_HOMEOSTASIS	74	Genes involved in cholesterol homeostasis.	17	0.2297	1.75e-11	5.83e-11		GOBP_REGULATION_OF_CELL_CYCLE	1211	Any process that modulates the rate or extent of progression through the cell cycle. [GOC:ai, GOC:dph, GOC:tb]	118	0.0974	2.69e-32	1.83e-29
HALLMARK_SPERMATOGENESIS	135	Genes up-regulated during production of male gametes (sperm), as in spermatogenesis.	22	0.163	2.86e-11	8.94e-11		GOBP_INNATE_IMMUNE_RESPONSE	997	Innate immune responses are defense responses mediated by germline encoded components that directly recognize components of potential pathogens. [GO_REF:0000022, GOC:add, GOC:ebc, GOC:mtg_sensu]	106	0.1063	2.95e-32	1.88e-29
HALLMARK_P53_PATHWAY	200	Genes involved in p53 pathways and networks.	26	0.13	8.89e-11	2.61e-10		GOBP_MITOTIC_NUCLEAR_DIVISION	296	A mitotic cell cycle process comprising the steps by which the nucleus of a eukaryotic cell divides; the process involves condensation of chromosomal DNA into a highly compacted form. Canonically, mitosis produces two daughter nuclei whose chromosome complement is identical to that of the mother cell. [ISBN:0198547684]	58	0.1959	7.42e-32	4.44e-29
HALLMARK_IL2_STAT5_SIGNALING	199	Genes up-regulated by STAT5 in response to IL2 stimulation.	25	0.1256	4.25e-10	1.18e-09		GOBP_MYELOID_LEUKOCYTE_MEDIATED_IMMUNITY	550	Any process involved in the carrying out of an immune response by a myeloid leukocyte. [GO_REF:0000022, GOC:add, ISBN:0781735149]	77	0.14	1.84e-31	1.04e-28
HALLMARK_ALLOGRAFT_REJECTION	200	Genes up-regulated during transplant rejection.	21	0.105	2.37e-07	5.39e-07		GOBP_CELL_ACTIVATION_INVOLVED_IN_IMMUNE_RESPONSE	722	A change in the morphology or behavior of a cell resulting from exposure to an activating factor such as a cellular or soluble ligand, leading to the initiation or perpetuation of an immune response. [GO_REF:0000022, GOC:add, ISBN:0781735149]	88	0.1219	3.15e-31	1.69e-28
HALLMARK_HEME_METABOLISM	200	Genes involved in metabolism of heme (a cofactor consisting of iron and porphyrin) and erythroblast differentiation.	21	0.105	2.37e-07	5.39e-07		GOBP_POSITIVE_REGULATION_OF_MOLECULAR_FUNCTION	1745	Any process that activates or increases the rate or extent of a molecular function, an elemental biological activity occurring at the molecular level, such as catalysis or binding. [GO:jl]	142	0.0814	1.95e-30	9.92e-28
C2(CP)								C7
Gene Set Name	# Genes in Gene Set (K)	Description	# Genes in Overlap (k)	k/K	p-value	FDR q-value		Gene Set Name	# Genes in Gene Set (K)	Description	# Genes in Overlap (k)	k/K	p-value	FDR q-value
REACTOME_CELL_CYCLE	693	Cell Cycle	97	0.14	1.97e-39	5.75e-36		HARALAMBIEVA_PBMC_M_M_R_II_AGE_11_22YO_VACCINATED_VS_UNVACCINATED_7YR_UP	973	Genes up-regulated in peripheral blood mononuclear cell vaccinated vs unvaccinated in adolescent/young adults (11-22) after exposure to M-M-R II , time point 7Y	192	0.1973	5.02e-106	2.62e-102
REACTOME_CELL_CYCLE_MITOTIC	561	Cell Cycle, Mitotic	83	0.148	1.25e-35	1.83e-32		HOWARD_NK_CELL_INACT_MONOV_INFLUENZA_A_INDONESIA_05_2005_H5N1_AGE_18_49YO_3DY_UP	68	Genes up-regulated in natural killer cell 3d vs 0d in adults (18-49) after exposure to inactivated monovalent influenza A/Indonesia/05/2005 H5N1 split-virus vaccine , time point 3D , administered i.m.	60	0.8824	7.37e-85	1.92e-81
REACTOME_NEUTROPHIL_DEGRANULATION	479	Neutrophil degranulation	70	0.1461	7.4e-30	7.21e-27		GSE34205_HEALTHY_VS_RSV_INF_INFANT_PBMC_DN	200	Genes down-regulated in comparison of peripheral blood mononuclear cells (PBMC) from healthy donors versus PBMCs from infanct with acute RSV infection.	87	0.435	2.11e-80	3.66e-77
REACTOME_CELL_CYCLE_CHECKPOINTS	292	Cell Cycle Checkpoints	54	0.1849	1.98e-28	1.45e-25		GSE34205_HEALTHY_VS_FLU_INF_INFANT_PBMC_DN	200	Genes down-regulated in comparison of peripheral blood mononuclear cells (PBMC) from healthy donors versus PBMCs from infanct with acute influenza infection.	86	0.43	6.04e-79	7.89e-76
REACTOME_INNATE_IMMUNE_SYSTEM	1117	Innate Immune System	105	0.094	1.66e-27	9.72e-25		HOWARD_PBMC_INACT_MONOV_INFLUENZA_A_INDONESIA_05_2005_H5N1_AGE_19_39YO_AS03_ADJUVANT_VS_BUFFER_1DY_UP	377	Genes up-regulated in peripheral blood mononuclear cell vaccinated with AS03 adjuvant vs phosphate-bufferred saline in adults (19-39) after exposure to inactivated monovalent influenza A/Indonesia/05/2005 H5N1 split-virus vaccine , time point 1D , administered i.m.	109	0.2891	3.13e-78	3.26e-75
NABA_MATRISOME	1026	Ensemble of genes encoding extracellular matrix and extracellular matrix-associated proteins	97	0.0945	1.2e-25	5.86e-23		GSE15750_DAY6_VS_DAY10_TRAF6KO_EFF_CD8_TCELL_UP	200	Genes up-regulated in comparison of wild type CD8 effector T cells at day 6 versus those from mice defficient for TRAF6 [GeneID=7189] at day 10.	84	0.42	4.67e-76	4.06e-73
NABA_MATRISOME_ASSOCIATED	751	Ensemble of genes encoding ECM-associated proteins including ECM-affilaited proteins, ECM regulators and secreted factors	78	0.1039	2.65e-23	1.11e-20		OSMAN_BLOOD_CHAD63_KH_AGE_18_50YO_HIGH_DOSE_SUBJECTS_24HR_UP	1992	Genes up-regulated in blood 24hr vs 0hr in adults (18-50) (high dose subjects) after exposure to ChAd63-KH , time point 24H , administered Intramuscular injection. Comment: DE gene list for high dose subjects.	224	0.1124	5.03e-74	3.75e-71
KEGG_CELL_CYCLE	125	Cell cycle	32	0.256	6.32e-22	2.31e-19		GSE15750_DAY6_VS_DAY10_EFF_CD8_TCELL_UP	200	Genes up-regulated in comparison of wild type CD8 effector T cells at day 6 versus those at day 10.	82	0.41	3.31e-73	2.16e-70
WP_CELL_CYCLE	122	Cell Cycle	30	0.2459	4.25e-20	1.38e-17		GSE13485_DAY3_VS_DAY7_YF17D_VACCINE_PBMC_DN	198	Genes down-regulated in comparison of unstimulated peripheral blood mononuclear cells (PBMC) 3 days after stimulation with YF17D vaccine versus PBMC 7 days after the stimulation.	77	0.3889	1.21e-66	7e-64
REACTOME_RHO_GTPASE_EFFECTORS	324	RHO GTPase Effectors	46	0.142	1.58e-19	4.61e-17		ZAK_PBMC_MRKAD5_HIV_1_GAG_POL_NEF_AGE_20_50YO_1DY_UP	1012	Genes up-regulated in peripheral blood mononuclear cell 1d vs 0d in adults (20-50) after exposure to MRKAd5 HIV-1 gag/pol/nef , time point 1D. Comment: Table includes specific cell types	151	0.1492	2.57e-65	1.34e-62
REACTOME_CYTOKINE_SIGNALING_IN_IMMUNE_SYSTEM	719	Cytokine Signaling in Immune system	70	0.0974	1.8e-19	4.77e-17		VAN_DEN_BIGGELAAR_PBMC_PREVNAR_9MO_INFANT_STIMULATED_VS_UNSTIMULATED_9MO_UP	127	Genes up-regulated in peripheral blood mononuclear cell stimulated vs unstimulated in infants (9m) (infant) after exposure to Prevnar (USA) , time point 9M	63	0.4961	5.05e-63	2.4e-60
REACTOME_M_PHASE	417	M Phase	51	0.1223	1.23e-18	2.99e-16		GAUCHER_PBMC_YF_VAX_STAMARIL_UNKNOWN_AGE_7DY_UP	292	Genes up-regulated in peripheral blood mononuclear cell 7d vs 0d in unknown after exposure to YF-Vax/Stamaril , time point 7D	86	0.2945	1.64e-62	7.11e-60
REACTOME_SIGNALING_BY_RHO_GTPASES_MIRO_GTPASES_AND_RHOBTB3	717	Signaling by Rho GTPases, Miro GTPases and RHOBTB3	67	0.0934	9.11e-18	2.05e-15		GAUCHER_PBMC_YF_VAX_STAMARIL_UNKNOWN_AGE_10DY_UP	196	Genes up-regulated in peripheral blood mononuclear cell 10d vs 0d in unknown after exposure to YF-Vax/Stamaril , time point 10D	73	0.3724	1.35e-61	5.42e-59
REACTOME_RESOLUTION_OF_SISTER_CHROMATID_COHESION	126	Resolution of Sister Chromatid Cohesion	27	0.2143	1.36e-16	2.85e-14		HOWARD_NEUTROPHIL_INACT_MONOV_INFLUENZA_A_INDONESIA_05_2005_H5N1_AGE_18_49YO_1DY_UP	394	Genes up-regulated in neutrophil 1d vs 0d in adults (18-49) after exposure to inactivated monovalent influenza A/Indonesia/05/2005 H5N1 split-virus vaccine , time point 1D , administered i.m.	96	0.2437	2.58e-61	9.62e-59
WP_RETINOBLASTOMA_GENE_IN_CANCER	88	Retinoblastoma Gene in Cancer	23	0.2614	2.26e-16	4.41e-14		HARALAMBIEVA_PBMC_FLUARIX_AGE_50_74YO_CORR_WITH_28D_MEM_B_CELL_RESPONSE_AT_28DY_POSITIVE	1249	Genes positively correlated with memory B cell response at 28d in peripheral blood mononuclear cell in seniors (50-74) after exposure to Fluarix , time point 28D	161	0.1289	1.4e-60	4.88e-58
REACTOME_HEMOSTASIS	678	Hemostasis	62	0.0914	4.33e-16	7.91e-14		GSE45365_HEALTHY_VS_MCMV_INFECTION_CD11B_DC_DN	195	Genes down-regulated in ITGAM+ [GeneID=3684] dendritic cells: control versus primary acute viral infection.	72	0.3692	1.91e-60	6.24e-58
REACTOME_EXTRACELLULAR_MATRIX_ORGANIZATION	301	Extracellular matrix organization	39	0.1296	2.08e-15	3.57e-13		GARCIA_PINERES_PBMC_HPV_16_L1_VLP_AGE_18_25YO_STIMULATED_VS_UNSTIMULATED_0DY_VACCINATION_INDEPENDENT_UP	257	Genes up-regulated in peripheral blood mononuclear cell stimulated vs unstimulated in young adults (18-25) after exposure to HPV-16 L1 VLP , time point 0D. Comment: List of Genes induced by VLP directly, independently of vaccination (p<0.05 and FC>1.30)	80	0.3113	2.6e-60	7.98e-58
REACTOME_MITOTIC_PROMETAPHASE	203	Mitotic Prometaphase	31	0.1527	1.7e-14	2.75e-12		GSE13485_CTRL_VS_DAY7_YF17D_VACCINE_PBMC_DN	200	Genes down-regulated in comparison of unstimulated peripheral blood mononuclear cells (PBMC) versus PBMC 7 days after stimulation with YF17D vaccine.	70	0.35	6.73e-57	1.85e-54
REACTOME_G2_M_CHECKPOINTS	168	G2/M Checkpoints	28	0.1667	3.29e-14	5.06e-12		GSE30962_PRIMARY_VS_SECONDARY_ACUTE_LCMV_INF_CD8_TCELL_UP	200	Genes up-regulated in comparison of splenic primary CD8 effector T cells at day 8 post-acute infection versus splenic secondary CD8 effector T cells at day 8 post-acute infection.	70	0.35	6.73e-57	1.85e-54
REACTOME_MITOTIC_SPINDLE_CHECKPOINT	111	Mitotic Spindle Checkpoint	23	0.2072	5.19e-14	7.59e-12		GSE13547_CTRL_VS_ANTI_IGM_STIM_BCELL_12H_UP	187	Genes up-regulated in B lymphocytes: control versus stimulated by anti-IgM for 12h.	68	0.3636	1.32e-56	3.44e-54
