# Supplementary material for: Immune transcriptome analysis of COVID-19 patients infected with SARS-CoV-2 variants carrying the E484K escape mutation identifies a distinct gene module
Source: Sci Rep. 2022 Feb 18;12:2784. doi: 10.1038/s41598-022-06752-0 (PMC8857234; doi:10.1038/s41598-022-06752-0)
Supplement: Supplementary file 11 — Supplementary Table 10. [file 41598_2022_6752_MOESM11_ESM.xlsx]

## Sheet: significantly regulated genes
Gene	log2FoldChange	pvalue	padj	mean_Non-COVID	mean_Alpha_3rd
IFIT1B	4.69356	4.84006e-07	0.000312685	19.0288	498.432
CEACAM6	4.41654	1.99887e-05	0.00285659	75.9854	1311.49
MAOA	4.39657	0.000245824	0.0124512	6.54847	81.431
CEACAM8	4.32992	2.38019e-05	0.00298995	108.107	1644.23
ADAMTS2	4.18184	0.000175451	0.0104493	3.96561	111.742
ABCA13	4.0989	2.1924e-05	0.0028881	79.4993	1252.19
MMP8	4.08851	2.00826e-05	0.00285659	199.464	2924.3
OLR1	3.82499	0.000122251	0.00863826	23.6439	337.978
LTF	3.80637	0.000128119	0.00887948	1134.57	15305
CA1	3.77034	0.00240087	0.0447264	147.615	2303.4
NXF3	3.73776	7.30899e-06	0.00183628	3.53813	42.7863
AHSP	3.68753	0.00148544	0.0338804	29.2298	543.135
BPI	3.60983	0.000102237	0.00783222	166.773	1751.4
SERPINB10	3.59236	9.53191e-05	0.00759571	41.692	471.136
RUNDC3A	3.55363	2.51467e-05	0.00309441	14.1715	247.19
HTRA3	3.52933	0.001496	0.0339315	3.87823	38.3051
RNASE3	3.46409	1.56078e-05	0.00245938	80.2803	759.436
LPL	3.32372	0.000954939	0.0262921	8.8086	112.041
ERG	3.2155	0.0003255	0.0145691	22.3592	177.124
IQGAP3	3.2072	0.000232232	0.0120714	11.0743	91.9863
COL17A1	3.19445	0.000181555	0.01056	23.3204	168.82
EPB42	3.18968	0.000575701	0.0195382	50.2834	503.672
STOX2	3.17742	0.0010021	0.0268287	2.48637	21.1747
FAM83A	3.11731	9.46797e-05	0.00757814	3.30426	46.4474
SLC1A3	3.11051	1.10814e-08	2.86358e-05	30.5563	207.87
BEST3	2.95919	0.00166299	0.0360694	2.38145	20.3836
C10orf55	2.92337	0.000225661	0.0118318	1.75181	22.8068
PTH2R	2.89956	0.000606148	0.019972	9.61541	94.9287
KLHDC8A	2.89834	0.000670664	0.0212817	3.3917	34.9108
EPCAM	2.88231	0.00224031	0.0428836	3.17551	16.4223
PRRT4	2.85468	0.00249591	0.0457896	7.9143	46.8642
SPTA1	2.83457	0.000102222	0.00783222	20.0848	168.62
ITGA9	2.81233	0.000149601	0.00959619	29.0863	193.468
TMCC2	2.80531	0.000400521	0.0163915	90.3134	1220.54
TARM1	2.78412	0.000524845	0.0187627	5.48686	28.8734
THCAT158	2.75247	4.71984e-05	0.00485098	4.52493	29.5771
HRASLS	2.74932	0.000186737	0.0106895	4.95608	33.9632
HMP19	2.73427	2.14092e-05	0.00287231	5.62323	30.3562
MYL9	2.73337	0.000472428	0.0179911	372.82	2176.76
TIMP3	2.73058	0.000367442	0.0156025	5.37753	45.2845
BEX1	2.71248	0.00192626	0.0393719	4.81282	30.147
KCNK5	2.70313	1.21062e-05	0.00220483	25.1544	257.102
TCTEX1D1	2.67141	0.00145899	0.0335345	6.71443	38.7174
OMD	2.66642	0.00010198	0.00783222	1.06309	6.48356
LCN2	2.66604	0.00240852	0.0447766	263.691	1635.63
RNASE2	2.6354	1.76684e-07	0.000152192	706.03	3858.23
HIST1H2AI	2.60579	1.56648e-05	0.00245938	9.99697	54.257
TMEM158	2.51979	6.57575e-05	0.0059498	22.6216	154.675
LDB3	2.5076	0.00260743	0.0466615	7.11018	43.6843
ANLN	2.49579	0.00016403	0.0100772	29.7107	167.689
KIAA1462	2.4738	3.67258e-05	0.00419701	4.25556	21.3843
ANO2	2.46616	0.000233017	0.0120775	5.52651	28.6005
PRG2	2.42666	2.14779e-06	0.000880691	67.4191	247.824
SLC6A9	2.4052	0.000671444	0.0212817	3.44745	22.2053
TCN1	2.36977	0.000100459	0.00780245	289.984	1350.86
LINC01268	2.36305	0.000346209	0.0151636	16.0723	95.7664
E2F8	2.36129	0.000550473	0.0191859	16.391	85.65
KEL	2.35766	2.32577e-05	0.00294202	20.0256	88.6065
KANK2	2.31303	0.000762956	0.0230457	22.2439	145.762
GPR84	2.31212	5.79024e-05	0.00555969	56.8765	333.719
RAP1GAP	2.27848	4.68419e-05	0.00485098	37.812	136.464
SHISA7	2.27208	0.000389426	0.0161939	4.15578	14.6812
HJURP	2.24595	0.000435028	0.0172193	27.806	128.017
PLAU	2.24284	0.000590427	0.0198081	54.3725	813.603
OSBP2	2.23168	0.00225007	0.0429794	148.586	1007.98
PRR16	2.21437	4.28086e-06	0.00135853	5.85787	25.4314
KIF4A	2.2004	0.000362838	0.0155443	14.9736	72.0579
GMPR	2.19156	5.10269e-05	0.00507157	197.117	889.537
TRIM58	2.18863	1.54986e-05	0.00245938	912.091	4169.11
TRHDE	2.18573	0.000701008	0.021859	3.88267	16.4094
DYRK3	2.18085	0.000139421	0.0093062	9.26291	52.6073
DTL	2.17092	0.000145351	0.00945806	34.5473	154.071
NRIP3	2.16433	2.29257e-05	0.00294202	54.4482	223.154
C11orf85	2.15571	0.00118419	0.0295866	17.2233	122.853
MEIS2	2.15158	0.0015108	0.0340758	4.28419	19.4638
ANK1	2.10227	4.53195e-05	0.00481818	224.755	1085.36
LOC101929319	2.10032	0.0015619	0.0346666	9.42705	51.3682
SLC27A2	2.06113	1.89257e-05	0.00280612	34.4539	149.921
LOC100129940	2.0393	0.000142138	0.0093496	15.5856	53.8121
DIAPH3	2.03279	0.0023791	0.0445041	5.74874	23.7053
SH3PXD2B	2.02613	0.000763982	0.0230457	42.5305	167.806
TUBB2A	2.02535	9.93477e-06	0.00206563	57.8544	173.672
CDC45	2.0036	0.000609352	0.0200047	23.5191	92.6581
SOX6	1.99967	0.00119782	0.0297628	14.6288	53.525
TPX2	1.99872	0.000124933	0.00869196	66.4619	265.872
XK	1.99393	0.000351712	0.0152204	190.43	836.014
CNKSR3	1.97805	0.000244487	0.0124512	8.56409	29.6827
LY6G6E	1.96206	0.000216646	0.0115858	111.066	410.976
NEK2	1.95926	0.000400263	0.0163915	11.6367	48.3366
RAB13	1.94922	8.93771e-05	0.00724996	108.646	388.811
CKAP2L	1.92966	5.90115e-05	0.00555969	34.5788	131.474
ST8SIA6-AS1	1.92102	0.0029551	0.0499995	4.69233	30.0903
CDC25A	1.89495	0.00261891	0.0466615	15.3257	55.8878
E2F2	1.88537	2.24007e-06	0.000880691	251.473	913.905
PCSK6	1.87448	0.000764411	0.0230457	164.825	569.114
SNCA	1.87283	0.00255052	0.0462288	419.396	1545.44
ESCO2	1.87029	0.000801671	0.0237006	11.6765	41.2491
CALD1	1.86043	0.000510055	0.0185641	79.7903	279.233
YPEL4	1.8503	0.00137798	0.0325409	33.1337	125.495
EMP1	1.84221	0.000908776	0.0253686	276.4	773.419
MCM10	1.83811	0.0018377	0.0382974	19.8264	75.3551
CORO6	1.82931	0.000257279	0.0127855	45.6733	159.007
BUB1B	1.82328	0.00181399	0.0379343	39.9488	141.448
MKI67	1.81867	0.00102364	0.0270315	404.948	1414.67
TNS1	1.81852	0.000412808	0.0167053	280.525	1071.29
ITGB3	1.81695	0.000758775	0.0229907	2882.54	9448.93
PCYT1B	1.80183	0.000778702	0.0233106	55.0442	201.748
ARHGEF37	1.79913	0.00231189	0.043744	8.70136	36.9923
VEGFC	1.79512	0.00262287	0.0466615	4.2684	14.7733
RRM2	1.78787	0.00279379	0.048407	145.585	504.54
FBN1	1.78781	0.00218965	0.0421816	66.7852	222.387
KCNH4	1.78146	0.000173652	0.0104493	5.27266	24.2547
TPTEP1	1.77692	0.000533316	0.0189905	264.028	902.375
ITGA9-AS1	1.76285	0.00128113	0.0310648	19.6946	71.1097
ASPM	1.73475	0.0016055	0.0353738	84.4108	283.545
RYR2	1.72133	0.00271029	0.0471861	12.5379	42.3847
EXO1	1.72089	0.000857411	0.0243863	22.2389	74.2803
FAXDC2	1.71842	7.03868e-05	0.00627206	597.726	1879.17
EREG	1.71602	0.00165742	0.0360629	171.841	1100.69
BPGM	1.70941	7.12236e-07	0.000402614	641.944	2031.42
KIF14	1.70296	0.00170827	0.0367589	32.149	106.541
SLC8A3	1.69968	0.00160878	0.035403	24.138	83.3882
LY6G6F	1.69924	0.00235432	0.0441776	235.236	786.5
ARL4A	1.68424	0.00010459	0.00783737	427.834	1768.65
HMMR	1.68115	0.00152588	0.0342878	20.0411	66.4489
RGS16	1.67801	0.00110481	0.0285448	17.0064	52.2987
SDC4	1.67098	0.000679644	0.0214556	105.747	416.379
CLIC2	1.66138	1.97379e-05	0.00285659	156.076	650.22
CLSPN	1.65217	0.000163978	0.0100772	87.602	273.286
CTNNAL1	1.64943	2.46277e-05	0.00305131	98.0346	300.094
EHD2	1.63738	0.00263791	0.0467356	5.49946	16.6937
MIR221	1.6247	0.000590244	0.0198081	58.7571	302.261
ABLIM3	1.60252	0.00154952	0.0345143	463.344	1302.79
CASC5	1.60029	0.00219205	0.042183	112.385	351.278
MELK	1.58331	0.00270062	0.047161	21.728	65.2267
SPINK4	1.57872	0.000395891	0.0163282	6.38174	20.0108
EGF	1.57872	0.00218873	0.0421816	162.934	468.633
PDE3A	1.57432	0.00229335	0.04353	21.5981	60.732
ESPL1	1.57216	0.00192455	0.0393719	40.2482	119.156
DMTN	1.56393	0.00129131	0.0312697	784.358	2268.89
EVC	1.5573	0.00189206	0.0389368	49.6296	145.376
SHROOM4	1.55642	0.000653172	0.0209531	22.0066	55.5553
ECRP	1.53456	0.00236458	0.0443175	39.5174	104.093
MIR6847	1.51888	0.00103785	0.027327	5.96056	21.2172
BCL2L1	1.51137	7.9519e-06	0.00191496	811.645	2278.53
MPL	1.49208	0.000251292	0.0125917	62.7023	192.59
AMHR2	1.48324	0.00265288	0.0469091	2.43745	6.15089
VEPH1	1.48167	0.00110996	0.0285604	64.6159	172.855
CRMP1	1.47664	0.00153715	0.0343702	11.1532	32.6093
CR1L	1.46854	0.000220107	0.0116617	8.36294	20.4079
SH3TC2	1.46744	0.00214546	0.0416556	77.9747	224.109
SLC24A3	1.45208	0.000809416	0.023885	109.821	280.117
SLC6A8	1.41946	0.00131372	0.0316431	86.0236	222.308
OR2B11	1.41742	0.000647296	0.0209531	9.71169	23.5987
PDE2A	1.41218	0.000313265	0.014346	81.5543	211.496
P2RY1	1.40703	0.00187124	0.0387284	93.3596	277.128
LTBP1	1.40133	0.00233078	0.0437814	313.386	806.876
ARRDC4	1.39567	7.12525e-05	0.00628725	1351.61	3806.88
NUSAP1	1.39527	0.00100261	0.0268287	227.139	598.525
FKBP5	1.38662	0.00292173	0.049588	6182.42	19380.2
VSIG10L	1.38497	0.00291677	0.0495879	13.8842	34.4912
SPRY2	1.38295	0.00183731	0.0382974	64.0593	246.219
FRRS1	1.37906	1.9124e-05	0.00281247	92.2199	249.696
ETV5	1.37731	0.000106948	0.00783737	26.7568	106.746
C6orf25	1.37233	0.00028476	0.0135911	883.117	2103.48
FHDC1	1.37058	0.00196973	0.0398898	240.652	577.813
MGLL	1.3668	0.0020948	0.0414697	263.293	632.735
ABALON	1.35786	5.87452e-05	0.00555969	18.1596	41.7436
IGF2BP2	1.34391	0.000426181	0.017037	199.272	558.353
PNPLA1	1.34053	3.68912e-05	0.00419701	151.188	332.436
KLF5	1.33759	1.57714e-05	0.00245938	303.913	1416.4
SELP	1.33341	0.000132955	0.00897394	414.363	967.674
CHEK1	1.32999	0.000653203	0.0209531	118.198	339.177
NCAPH	1.3243	0.00174326	0.0370115	89.3141	231.071
CLEC1B	1.32188	0.00172822	0.0369198	251.119	603.628
TTC7B	1.31437	0.000177255	0.0104493	153.71	363.738
PPP1R15A	1.2921	4.69306e-05	0.00485098	8946.67	33414.1
TTC25	1.29062	5.73414e-06	0.00167298	23.1462	63.3527
PLK2	1.28617	0.000476733	0.0180123	95.1027	328.41
KCNE1	1.27306	0.000220702	0.0116617	273.873	603.389
SLC7A5	1.26667	0.00231931	0.043744	531.282	2018.15
RGS6	1.26198	0.00263609	0.0467356	102.138	238.092
STRADB	1.25096	0.000396267	0.0163282	669.911	1820.67
PRSS3	1.24734	0.00180324	0.0378848	9.87805	23.0401
ELL2	1.22562	0.000684967	0.021511	1437.32	5126.42
PTGS1	1.21861	0.0010663	0.0278329	3484.1	7854.24
CXCR6	1.20103	0.00247052	0.0456173	119.513	208.619
SHB	1.20028	0.000302694	0.0141119	26.6284	74.9466
CRTAM	1.18098	0.00199703	0.0400935	295.452	622.804
FZD5	1.17903	0.00176565	0.0373554	40.9109	95.7643
NFKBIA	1.16852	0.000104053	0.00783737	11888.7	56352.1
MFSD2A	1.16455	0.00210857	0.0414697	186.177	582
FAM72B	1.15031	0.00194872	0.0396963	34.3425	77.1069
CKAP4	1.13881	2.83117e-06	0.00101395	3177.19	9349.48
PLTP	1.1358	0.000844075	0.0243617	28.8654	59.3066
RNF144B	1.12131	7.09295e-05	0.00628725	4168.82	14458.1
PRRG2	1.11607	0.00178321	0.037595	7.16604	14.8943
RNF10	1.11356	2.69858e-07	0.000212238	7800.55	15116.9
NOCT	1.1098	9.84064e-05	0.00777324	155.989	468.097
SQLE	1.09508	0.000597412	0.0198985	240.715	552.387
GSPT1	1.08816	6.6262e-09	1.99769e-05	3647.67	8100.44
SLC16A1	1.07735	0.000407857	0.016542	315.268	659.429
TNFAIP3	1.07245	0.000980273	0.0266288	14817.3	88090.9
MIR4434	1.07187	0.00217954	0.0420766	27.9686	61.6923
KLF10	1.04971	0.000732385	0.0225692	3625.25	8560.76
PRRT3-AS1	1.04807	0.000792659	0.0235829	13.8369	28.1993
PIWIL4	1.04032	0.00132275	0.0316916	163.038	355.55
INPP1	1.03044	4.5258e-07	0.000303212	394.597	806.382
IRAK2	1.03036	0.00122827	0.030229	279.918	890.406
STOM	1.02085	0.00269948	0.047161	3276.54	6297.31
CCDC176	1.01285	0.00150879	0.034073	90.3804	203.476
ANKLE1	1.0117	7.30188e-05	0.00638086	88.1065	177.505
PTTG1	1.00193	0.00295757	0.0499995	154.042	311.992
KLF16	-1.00328	2.85871e-06	0.00101395	792.662	398.361
MIR3934	-1.00489	0.000730284	0.0225428	15.8357	9.08156
ZNF628	-1.00638	0.000256124	0.0127632	60.1656	31.0173
ANAPC11	-1.00755	0.00141328	0.0329265	143.326	71.2481
MST1P2	-1.01053	0.0005695	0.0193736	112.063	55.0647
LINC01237	-1.01133	0.000268202	0.0130781	195.583	97.1236
GPC2	-1.01652	0.00181004	0.0379343	249.981	123.686
TNFRSF8	-1.02529	0.00213456	0.041548	212.451	111.004
PGAM2	-1.02785	0.000104171	0.00783737	705.437	349.842
PC	-1.03159	0.00152947	0.0342922	68.1866	33.2373
RASA4	-1.03231	0.00104608	0.0274773	272.105	133.858
C19orf71	-1.03452	0.00258358	0.0465483	105.218	51.3032
MAFK	-1.03911	0.000485189	0.0180588	276.91	137.9
ATP6V0E2-AS1	-1.04058	0.000708199	0.0219736	68.5074	36.0882
PLEKHG4	-1.04353	0.00018107	0.01056	291.252	144.065
LTBP3	-1.04733	0.000874099	0.0247056	1326.75	650.899
PTP4A3	-1.04741	0.00117101	0.029425	471.39	200.876
TRAPPC6A	-1.0487	0.000337496	0.0149266	90.6232	44.2844
ZNF205-AS1	-1.05611	0.000220967	0.0116617	39.7056	19.6244
GPA33	-1.06278	0.000915308	0.0254332	452.197	218.977
NLGN2	-1.06508	0.00123232	0.0302297	196.612	92.5188
TMEM177	-1.06523	9.0899e-07	0.000469792	68.1864	35.5739
TEX22	-1.07153	0.00107149	0.027888	27.9312	13.4031
SCOC-AS1	-1.0818	0.00015513	0.00984612	39.8479	20.9418
PLAG1	-1.08791	0.00132558	0.0317174	875.566	430.736
ROBO3	-1.09195	0.00261774	0.0466615	218.331	100.167
THEM6	-1.09311	4.40509e-05	0.00481818	62.6751	33.0432
LMF1	-1.1033	2.28827e-06	0.000880691	337.759	156.282
FLYWCH2	-1.11013	0.000521386	0.0187627	33.0235	15.5251
SVILP1	-1.11233	0.000562371	0.0192301	54.124	24.7455
SNORD30	-1.1242	0.00185109	0.0384877	44.2618	19.0643
TELO2	-1.14069	0.000384055	0.0161187	111.979	53.1032
DOK4	-1.14942	0.00276182	0.0478989	132.702	55.9097
LTB	-1.15373	1.55472e-05	0.00245938	3270.81	1496.79
NPTXR	-1.17004	0.0010046	0.0268422	296.533	137.043
FLT3LG	-1.18303	7.96746e-05	0.00673474	1139.53	512.216
LOC101929698	-1.18426	0.00147531	0.033781	160.21	67.8756
RPL36	-1.19321	0.00165271	0.0360629	2769	1229.85
AXIN2	-1.20426	0.000602568	0.0199266	909.222	392.895
MIR3685	-1.20551	0.000177919	0.0104493	15.5426	7.138
SNORA38B	-1.21482	0.00148312	0.033874	31.0456	13.7136
TMEM204	-1.22022	0.00106964	0.0278801	123.958	51.3064
S1PR4	-1.22627	4.42689e-06	0.00138066	298.944	131.477
KIAA1875	-1.2269	6.4656e-05	0.00590688	75.7295	32.4378
STMN3	-1.23039	1.54289e-06	0.000697732	835.257	358.773
MIR641	-1.23258	0.00266197	0.0470238	19.101	8.10138
ALS2CL	-1.23469	0.000469265	0.0179083	954.075	412.896
BOLA1	-1.23796	7.73418e-06	0.00191496	25.3724	13.6553
CTC-338M12.4	-1.24686	4.71489e-05	0.00485098	47.9327	19.8987
SNPH	-1.2552	0.000131855	0.00893304	241.854	100.695
NOS3	-1.25977	0.00122828	0.030229	47.2634	20.5936
PLEKHG5	-1.27499	0.000994227	0.0268026	102.94	42.2174
OBSCN	-1.27778	0.0011825	0.0295853	1386.68	592.474
DOCK9-AS2	-1.28472	0.000145919	0.00946065	16.7039	6.9915
SLC22A18AS	-1.30626	0.000112938	0.00813917	41.2477	17.4
DCHS1	-1.30791	0.000306317	0.0141713	471.526	195.764
BRICD5	-1.3164	0.000506825	0.0184838	18.4532	7.57724
MIR548AQ	-1.32483	0.000512342	0.0185726	21.6552	8.72473
MDS2	-1.32536	0.00249079	0.0457421	361.168	149.687
TRIM50	-1.32639	0.000942825	0.0260776	9.97283	4.05547
RHPN1	-1.34532	0.00125861	0.0306352	60.404	23.5571
PRAP1	-1.35573	9.15157e-05	0.00735746	13.382	5.22327
LOC102723354	-1.36549	0.00142941	0.0330646	9.95941	3.98608
GPT	-1.37035	0.000391017	0.0162227	20.2819	8.05805
MMP11	-1.39038	0.00195974	0.0398722	20.0799	8.16227
FBXO15	-1.39594	0.000326185	0.0145691	20.5095	7.82693
ZNF296	-1.40761	0.000593509	0.0198081	47.77	18.6374
SLC2A4RG	-1.40994	2.0296e-07	0.00016688	195.048	73.7769
RPS28	-1.41241	0.00226874	0.0432399	1068.09	398.564
MIR4458HG	-1.44047	5.19547e-05	0.00513556	38.4651	17.8487
SCAMP5	-1.45747	0.00200508	0.040166	196.536	74.2443
GYLTL1B	-1.46291	0.00125304	0.0305887	130.595	48.1997
LINGO3	-1.4824	0.00211678	0.0414697	13.7732	5.04799
FAM86B1	-1.49047	0.000768944	0.0231438	27.6022	10.968
FCGBP	-1.5143	0.000439054	0.017303	264.845	89.5135
FLJ31356	-1.51567	0.000217126	0.0115858	109.698	39.7419
FAM86JP	-1.5166	0.00110619	0.0285448	10.2948	3.66495
SULT2B1	-1.52582	0.00207557	0.0413948	13.1069	4.66348
CACHD1	-1.54489	0.000740014	0.0226499	205.136	73.7204
LOC101927053	-1.54724	0.00025947	0.0128591	16.2943	6.23573
SNHG9	-1.56092	0.000840312	0.0243617	32.4497	11.673
PRRT1	-1.57837	0.000852762	0.0243781	18.7785	6.50746
GPR63	-1.62242	0.000184991	0.0106768	56.4249	17.3563
SNORD48	-1.65009	0.00100679	0.0268445	6.64987	2.2147
UTS2B	-1.66864	0.00213609	0.041548	12.3425	3.9759
MROH5	-1.66986	0.000497617	0.018288	15.513	4.89999
LEF1-AS1	-1.68921	0.00121605	0.0300919	81.3419	27.0015
COX20	-1.69367	1.08295e-05	0.00215269	39.1961	12.3993
LOC101929439	-1.71077	0.000843284	0.0243617	8.20797	2.39787
DNAH6	-1.74521	0.000298973	0.0140107	168.388	48.9915
COL11A2	-1.76062	3.67118e-05	0.00419701	124.307	37.1811
C2orf81	-1.76361	1.44659e-05	0.00245938	28.4653	8.86121
PHYHD1	-1.76673	0.000266256	0.0130781	80.5867	21.9973
LRRC36	-1.87892	0.00236667	0.0443175	35.2918	9.48782
VPREB3	-1.91007	0.00200283	0.0401653	97.5982	29.3328
FBLN2	-1.96263	0.000147831	0.00955043	36.0461	10.0924
LOC100288162	-1.96814	0.000868693	0.0245912	6.16686	1.62901
ARHGAP20	-1.99038	0.000966072	0.0264777	20.7904	5.28265
MIR548AN	-2.06292	0.000281759	0.0135552	102.177	24.7214
IL36A	-2.07028	0.00242694	0.0450267	14.0347	3.71277
HAGHL	-2.0953	0.000365856	0.0155717	14.3137	3.54747
RNU86	-2.11712	1.78869e-05	0.00267402	13.779	3.17781
MKRN3	-2.19684	0.000324328	0.0145691	87.6528	18.7928
LRRN3	-2.25952	0.00019761	0.0110326	1534.73	284.399
NACAD	-2.28848	0.000600495	0.0198985	15.69	3.04951
MIR1250	-2.31104	2.10802e-05	0.00287231	10.7821	2.27103
MIR6864	-2.34185	0.000283781	0.0135802	8.85835	1.96304
LOC100996385	-3.01238	0.000114907	0.0082482	28.66	3.21138
SERHL	-3.05	4.55475e-05	0.00481818	50.5288	10.2181

## Sheet: GSEA-Non < Alpha-3rd
Hallmark								GO
Gene Set Name	# Genes in Gene Set (K)	Description	# Genes in Overlap (k)	k/K	p-value	FDR q-value		Gene Set Name	# Genes in Gene Set (K)	Description	# Genes in Overlap (k)	k/K	p-value	FDR q-value
HALLMARK_HEME_METABOLISM	200	Genes involved in metabolism of heme (a cofactor consisting of iron and porphyrin) and erythroblast differentiation.	20	0.1	6.74e-20	3.37e-18		GOBP_CELL_CYCLE	1872	The progression of biochemical and morphological phases and events that occur in a cell during successive cell replication or nuclear replication events. Canonically, the cell cycle comprises the replication and segregation of genetic material followed by the division of the cell, but in endocycles or syncytial cells nuclear replication or nuclear division may not be followed by cell division. [G…	46	0.0246	1.16e-18	1.18e-14
HALLMARK_G2M_CHECKPOINT	200	Genes involved in the G2/M checkpoint, as in progression through the cell division cycle.	19	0.095	1.55e-18	3.88e-17		GOBP_EXOCYTOSIS	891	A process of secretion by a cell that results in the release of intracellular molecules (e.g. hormones, matrix proteins) contained within a membrane-bounded vesicle. Exocytosis can occur either by full fusion, when the vesicle collapses into the plasma membrane, or by a kiss-and-run mechanism that involves the formation of a transient contact, a pore, between a granule (for exemple of chromaffin …	32	0.0359	1.09e-17	5.57e-14
HALLMARK_E2F_TARGETS	200	Genes encoding cell cycle related targets of E2F transcription factors.	13	0.065	5.71e-11	9.52e-10		GOBP_CELL_CYCLE_PROCESS	1415	The cellular process that ensures successive accurate and complete genome replication and chromosome segregation. [GOC:isa_complete, GOC:mtg_cell_cycle]	39	0.0276	1.68e-17	5.7e-14
HALLMARK_KRAS_SIGNALING_UP	200	Genes up-regulated by KRAS activation.	10	0.05	1.18e-07	1.47e-06		GOCC_SECRETORY_GRANULE	847	A small subcellular vesicle, surrounded by a membrane, that is formed from the Golgi apparatus and contains a highly concentrated protein destined for secretion. Secretory granules move towards the periphery of the cell and upon stimulation, their membranes fuse with the cell membrane, and their protein load is exteriorized. Processing of the contained protein may take place in secretory granules…	30	0.0354	1.81e-16	4.62e-13
HALLMARK_EPITHELIAL_MESENCHYMAL_TRANSITION	200	Genes defining epithelial-mesenchymal transition, as in wound healing, fibrosis and metastasis.	9	0.045	1.23e-06	8.81e-06		GOBP_MITOTIC_CELL_CYCLE	1032	Progression through the phases of the mitotic cell cycle, the most common eukaryotic cell cycle, which canonically comprises four successive phases called G1, S, G2, and M and includes replication of the genome and the subsequent segregation of chromosomes into daughter cells. In some variant cell cycles nuclear replication or nuclear division may not be followed by cell division, or G1 and G2 ph…	32	0.031	7e-16	1.43e-12
HALLMARK_INFLAMMATORY_RESPONSE	200	Genes defining inflammatory response.	9	0.045	1.23e-06	8.81e-06		GOCC_SECRETORY_VESICLE	1004	A cytoplasmic, membrane bound vesicle that is capable of fusing to the plasma membrane to release its contents into the extracellular space. [GOC:dos]	31	0.0309	2.33e-15	3.95e-12
HALLMARK_TNFA_SIGNALING_VIA_NFKB	200	Genes regulated by NF-kB in response to TNF [GeneID=7124].	9	0.045	1.23e-06	8.81e-06		GOBP_CELL_ACTIVATION	1461	A change in the morphology or behavior of a cell resulting from exposure to an activating factor such as a cellular or soluble ligand. [GOC:mgi_curators]	36	0.0246	1.04e-14	1.51e-11
HALLMARK_COAGULATION	138	Genes encoding components of blood coagulation system; also up-regulated in platelets.	7	0.0507	8.84e-06	5.52e-05		GOBP_SECRETION	1464	The controlled release of a substance by a cell or a tissue. [GOC:ai]	35	0.0239	6.15e-14	7.83e-11
HALLMARK_ESTROGEN_RESPONSE_EARLY	200	Genes defining early response to estrogen.	7	0.035	9.48e-05	0.000474		GOBP_REGULATION_OF_CELL_CYCLE	1211	Any process that modulates the rate or extent of progression through the cell cycle. [GOC:ai, GOC:dph, GOC:tb]	30	0.0248	1.92e-12	2.17e-09
HALLMARK_ESTROGEN_RESPONSE_LATE	200	Genes defining late response to estrogen.	7	0.035	9.48e-05	0.000474		GOCC_SPECIFIC_GRANULE	160	Granule with a membranous, tubular internal structure, found primarily in mature neutrophil cells. Most are released into the extracellular fluid. Specific granules contain lactoferrin, lysozyme, vitamin B12 binding protein and elastase. [GOC:jl, ISBN:0721662544, PMID:7334549]	13	0.0813	3.4e-12	3.47e-09
HALLMARK_IL2_STAT5_SIGNALING	199	Genes up-regulated by STAT5 in response to IL2 stimulation.	6	0.0302	0.000663	0.00276		GOBP_CELL_CYCLE_PHASE_TRANSITION	641	The cell cycle process by which a cell commits to entering the next cell cycle phase. [GOC:mtg_cell_cycle]	22	0.0343	4.49e-12	4.16e-09
HALLMARK_MITOTIC_SPINDLE	199	Genes important for mitotic spindle assembly.	6	0.0302	0.000663	0.00276		GOBP_REGULATION_OF_CELL_CYCLE_PROCESS	789	Any process that modulates a cellular process that is involved in the progression of biochemical and morphological phases and events that occur in a cell during successive cell replication or nuclear replication events. [GOC:dph, GOC:tb]	24	0.0304	5.7e-12	4.84e-09
HALLMARK_ANGIOGENESIS	36	Genes up-regulated during formation of blood vessels (angiogenesis).	3	0.0833	0.000889	0.00342		GOBP_CYTOSKELETON_ORGANIZATION	1380	A process that is carried out at the cellular level which results in the assembly, arrangement of constituent parts, or disassembly of cytoskeletal structures. [GOC:dph, GOC:jl, GOC:mah]	31	0.0225	9.57e-12	7.5e-09
HALLMARK_ADIPOGENESIS	200	Genes up-regulated during adipocyte differentiation (adipogenesis).	5	0.025	0.00417	0.0123		GOBP_REGULATION_OF_MITOTIC_CELL_CYCLE	605	Any process that modulates the rate or extent of progress through the mitotic cell cycle. [GOC:dph, GOC:go_curators, GOC:tb]	21	0.0347	1.14e-11	8.32e-09
HALLMARK_COMPLEMENT	200	Genes encoding components of the complement system, which is part of the innate immune system.	5	0.025	0.00417	0.0123		GOBP_MYELOID_LEUKOCYTE_MEDIATED_IMMUNITY	550	Any process involved in the carrying out of an immune response by a myeloid leukocyte. [GO_REF:0000022, GOC:add, ISBN:0781735149]	20	0.0364	1.58e-11	1.08e-08
HALLMARK_INTERFERON_GAMMA_RESPONSE	200	Genes up-regulated in response to IFNG [GeneID=3458].	5	0.025	0.00417	0.0123		GOCC_VESICLE_MEMBRANE	800	The lipid bilayer surrounding any membrane-bounded vesicle in the cell. [GOC:mah, GOC:vesicle]	23	0.0288	4.95e-11	3.14e-08
HALLMARK_MTORC1_SIGNALING	200	Genes up-regulated through activation of mTORC1 complex.	5	0.025	0.00417	0.0123		GOCC_SUPRAMOLECULAR_COMPLEX	1296	A cellular component that consists of an indeterminate number of proteins or macromolecular complexes, organized into a regular, higher-order structure such as a polymer, sheet, network or a fiber. [GOC:dos]	29	0.0224	5.25e-11	3.14e-08
HALLMARK_UV_RESPONSE_UP	158	Genes up-regulated in response to ultraviolet (UV) radiation.	4	0.0253	0.00975	0.0271		GOBP_MYELOID_LEUKOCYTE_ACTIVATION	659	A change in the morphology or behavior of a myeloid leukocyte resulting from exposure to an activating factor such as a cellular or soluble ligand. [GOC:add, ISBN:0781735149]	21	0.0319	5.55e-11	3.14e-08
HALLMARK_APOPTOSIS	161	Genes mediating programmed cell death (apoptosis) by activation of caspases.	4	0.0248	0.0104	0.0273		GOBP_CELL_DIVISION	600	The process resulting in division and partitioning of components of a cell to form more cells; may or may not be accompanied by the physical separation of a cell into distinct, individually membrane-bounded daughter cells. [GOC:di, GOC:go_curators, GOC:pr]	20	0.0333	7.4e-11	3.97e-08
HALLMARK_APICAL_JUNCTION	200	Genes encoding components of apical junction complex.	4	0.02	0.0213	0.0485		GOCC_SECRETORY_GRANULE_MEMBRANE	305	The lipid bilayer surrounding a secretory granule. [GOC:mah]	15	0.0492	9.61e-11	4.89e-08
C2(CP)								C7
Gene Set Name	# Genes in Gene Set (K)	Description	# Genes in Overlap (k)	k/K	p-value	FDR q-value		Gene Set Name	# Genes in Gene Set (K)	Description	# Genes in Overlap (k)	k/K	p-value	FDR q-value
REACTOME_HEMOSTASIS	678	Hemostasis	24	0.0354	2.33e-13	6.81e-10		GSE34205_HEALTHY_VS_RSV_INF_INFANT_PBMC_DN	200	Genes down-regulated in comparison of peripheral blood mononuclear cells (PBMC) from healthy donors versus PBMCs from infanct with acute RSV infection.	32	0.16	4.91e-38	2.56e-34
REACTOME_NEUTROPHIL_DEGRANULATION	479	Neutrophil degranulation	20	0.0418	1.31e-12	1.91e-09		VAN_DEN_BIGGELAAR_PBMC_PREVNAR_9MO_INFANT_STIMULATED_VS_UNSTIMULATED_9MO_UP	127	Genes up-regulated in peripheral blood mononuclear cell stimulated vs unstimulated in infants (9m) (infant) after exposure to Prevnar (USA) , time point 9M	24	0.189	1.43e-30	3.73e-27
REACTOME_CELL_CYCLE	693	Cell Cycle	19	0.0274	5.56e-09	4.39e-06		HOWARD_NK_CELL_INACT_MONOV_INFLUENZA_A_INDONESIA_05_2005_H5N1_AGE_18_49YO_3DY_UP	68	Genes up-regulated in natural killer cell 3d vs 0d in adults (18-49) after exposure to inactivated monovalent influenza A/Indonesia/05/2005 H5N1 split-virus vaccine , time point 3D , administered i.m.	19	0.2794	5.32e-28	9.25e-25
REACTOME_INNATE_IMMUNE_SYSTEM	1117	Innate Immune System	24	0.0215	6.02e-09	4.39e-06		GSE15750_DAY6_VS_DAY10_TRAF6KO_EFF_CD8_TCELL_UP	200	Genes up-regulated in comparison of wild type CD8 effector T cells at day 6 versus those from mice defficient for TRAF6 [GeneID=7189] at day 10.	24	0.12	1.35e-25	1.76e-22
REACTOME_PLATELET_ACTIVATION_SIGNALING_AND_AGGREGATION	261	Platelet activation, signaling and aggregation	11	0.0421	1.54e-07	9e-05		GSE4748_CYANOBACTERIUM_LPSLIKE_VS_LPS_AND_CYANOBACTERIUM_LPSLIKE_STIM_DC_3H_DN	194	Genes down-regulated in monocyte-derived dendritic cells: LPS like antigen from O. planktothrix (3h) versus LPS and LPS like antigen from O. planktothrix (3h).	22	0.1134	5.39e-23	5.63e-20
REACTOME_CELL_CYCLE_MITOTIC	561	Cell Cycle, Mitotic	15	0.0267	3.26e-07	0.000147		GSE45365_HEALTHY_VS_MCMV_INFECTION_CD11B_DC_DN	195	Genes down-regulated in ITGAM+ [GeneID=3684] dendritic cells: control versus primary acute viral infection.	21	0.1077	1.61e-21	1.4e-18
REACTOME_TRANSPORT_OF_SMALL_MOLECULES	728	Transport of small molecules	17	0.0234	3.52e-07	0.000147		GSE25088_WT_VS_STAT6_KO_MACROPHAGE_IL4_STIM_DN	198	Genes down-regulated in bone marrow-derived macrophages treated with IL4 [GeneID=3565]: wildtype versus STAT6 [GeneID=6778] knockout.	21	0.1061	2.23e-21	1.66e-18
WP_RETINOBLASTOMA_GENE_IN_CANCER	88	Retinoblastoma Gene in Cancer	7	0.0795	4.32e-07	0.000158		HARALAMBIEVA_PBMC_M_M_R_II_AGE_11_22YO_VACCINATED_VS_UNVACCINATED_7YR_UP	973	Genes up-regulated in peripheral blood mononuclear cell vaccinated vs unvaccinated in adolescent/young adults (11-22) after exposure to M-M-R II , time point 7Y	36	0.037	3.05e-20	1.99e-17
REACTOME_CELL_SURFACE_INTERACTIONS_AT_THE_VASCULAR_WALL	194	Cell surface interactions at the vascular wall	9	0.0464	9.58e-07	0.000311		GSE25088_WT_VS_STAT6_KO_MACROPHAGE_DN	199	Genes down-regulated in bone marrow-derived macrophages: wildtype versus STAT6 [GeneID=6778] knockout.	19	0.0955	1.41e-18	7.37e-16
REACTOME_ACTIVATION_OF_ATR_IN_RESPONSE_TO_REPLICATION_STRESS	37	Activation of ATR in response to replication stress	5	0.1351	1.42e-06	0.000416		GSE15750_DAY6_VS_DAY10_EFF_CD8_TCELL_UP	200	Genes up-regulated in comparison of wild type CD8 effector T cells at day 6 versus those at day 10.	19	0.095	1.55e-18	7.37e-16
KEGG_CELL_CYCLE	125	Cell cycle	7	0.056	4.61e-06	0.00117		GSE30962_PRIMARY_VS_SECONDARY_ACUTE_LCMV_INF_CD8_TCELL_UP	200	Genes up-regulated in comparison of splenic primary CD8 effector T cells at day 8 post-acute infection versus splenic secondary CD8 effector T cells at day 8 post-acute infection.	19	0.095	1.55e-18	7.37e-16
REACTOME_EXTRACELLULAR_MATRIX_ORGANIZATION	301	Extracellular matrix organization	10	0.0332	4.81e-06	0.00117		GSE13547_2H_VS_12_H_ANTI_IGM_STIM_BCELL_UP	175	Genes up-regulated in B lymphocytes stimulated by anti-IgM: 2h versus 12h.	18	0.1029	3.03e-18	1.32e-15
NABA_MATRISOME	1026	Ensemble of genes encoding extracellular matrix and extracellular matrix-associated proteins	18	0.0175	8.84e-06	0.00199		GSE34205_RSV_VS_FLU_INF_INFANT_PBMC_UP	194	Genes up-regulated in comparison of peripheral blood mononuclear cells (PBMC) from infancts with acute RSV infection versus PBMCs from infants with acute influenza infection.	18	0.0928	1.95e-17	7.82e-15
NABA_ECM_REGULATORS	238	Genes encoding enzymes and their regulators involved in the remodeling of the extracellular matrix	8	0.0336	4e-05	0.00835		GSE21063_WT_VS_NFATC1_KO_8H_ANTI_IGM_STIM_BCELL_UP	199	Genes up-regulated in B lymphocytes stimulated by anti-IgM for 8h: wildtype versus NFATC1 [GeneID=4772] knockout.	18	0.0905	3.08e-17	1.15e-14
REACTOME_L1CAM_INTERACTIONS	121	L1CAM interactions	6	0.0496	4.46e-05	0.00853		GOLDRATH_EFF_VS_MEMORY_CD8_TCELL_UP	200	Genes up-regulated in comparison of effector CD8 T cells versus memory CD8 T cells.	18	0.09	3.36e-17	1.17e-14
WP_CELL_CYCLE	122	Cell Cycle	6	0.0492	4.67e-05	0.00853		GSE14415_NATURAL_TREG_VS_TCONV_DN	180	Genes down-regulated in natural T reg versus T conv.	17	0.0944	1.15e-16	3.76e-14
REACTOME_RESPONSE_TO_ELEVATED_PLATELET_CYTOSOLIC_CA2	132	Response to elevated platelet cytosolic Ca2+	6	0.0455	7.25e-05	0.0118		GSE6269_E_COLI_VS_STREP_PNEUMO_INF_PBMC_DN	166	Genes down-regulated in comparison of peripheral blood mononuclear cells (PBMC) from patients with acute E. coli infection versus PBMC from patients with acute S. pneumoniae infection.	16	0.0964	6.74e-16	1.88e-13
WP_REGULATION_OF_SISTER_CHROMATID_SEPARATION_AT_THE_METAPHASEANAPHASE_TRANSITION	16	Regulation of sister chromatid separation at the metaphase-anaphase transition	3	0.1875	7.53e-05	0.0118		GSE39110_DAY3_VS_DAY6_POST_IMMUNIZATION_CD8_TCELL_DN	200	Genes down-regulated in CD8 T cells after immunization: day 3 versus day 6.	17	0.085	6.83e-16	1.88e-13
PID_INTEGRIN3_PATHWAY	43	Beta3 integrin cell surface interactions	4	0.093	7.67e-05	0.0118		GSE7219_WT_VS_NIK_NFKB2_KO_LPS_AND_ANTI_CD40_STIM_DC_UP	200	Genes up-regulated in dendritic cell wildtype LPS and anti-CD40 stimulated versus dendritic cell NIK NFkB2-KO LPS and anti-CD40 stimulated.	17	0.085	6.83e-16	1.88e-13
REACTOME_MUSCLE_CONTRACTION	195	Muscle contraction	7	0.0359	8.1e-05	0.0118		GSE14415_INDUCED_VS_NATURAL_TREG_DN	181	Genes down-regulated in T reg: induced versus natural.	16	0.0884	2.68e-15	6.99e-13
