# Supplementary material for: Immune transcriptome analysis of COVID-19 patients infected with SARS-CoV-2 variants carrying the E484K escape mutation identifies a distinct gene module
Source: Sci Rep. 2022 Feb 18;12:2784. doi: 10.1038/s41598-022-06752-0 (PMC8857234; doi:10.1038/s41598-022-06752-0)
Supplement: Supplementary file 12 — Supplementary Table 11. [file 41598_2022_6752_MOESM12_ESM.xlsx]

## Sheet: significantly regulated genes
Gene	log2FoldChange	pvalue	padj	mean_Non-COVID	mean_Alpha+EK_3rd
ABCA13	4.62174	1.90905e-08	1.08483e-06	79.4993	2683.78
CEACAM6	4.42463	6.19589e-07	2.12508e-05	75.9854	1991.72
LTF	4.19924	9.30064e-07	2.94781e-05	1134.57	27472.6
BPI	4.11895	1.34635e-07	5.82418e-06	166.773	4138.32
DEFA4	4.08973	6.06746e-06	0.000137589	51.6235	1335.22
CEACAM8	4.087	3.31446e-06	8.37642e-05	108.107	2286.27
MPO	4.0848	5.6878e-07	1.97643e-05	121.468	2868.89
CTSG	3.95872	2.27197e-05	0.000408593	29.2803	647.497
MMP8	3.87769	3.49452e-06	8.68295e-05	199.464	3623.84
OLFM4	3.81416	0.000629455	0.00575711	69.8452	1740.52
IQGAP3	3.67115	8.1142e-07	2.64024e-05	11.0743	169.652
STAC	3.57023	4.57293e-07	1.66349e-05	3.84867	46.4559
NXF3	3.54521	1.65081e-06	4.6904e-05	3.53813	47.2763
PCOLCE2	3.52184	9.57267e-05	0.0013218	2.6196	40.0215
COL17A1	3.47989	2.17427e-06	5.90681e-05	23.3204	351.582
INHBA	3.40342	1.57036e-05	0.000304051	6.83165	102.498
HTRA3	3.39514	0.000399112	0.00409276	3.87823	49.8401
RNASE3	3.39238	1.15662e-06	3.43357e-05	80.2803	959.534
FAM3B	3.38372	7.7533e-05	0.00112306	3.91879	53.7937
CD177	3.37014	3.47669e-05	0.000580668	237.826	2142.66
OLR1	3.33195	7.93194e-05	0.00114462	23.6439	275.94
LCN2	3.32583	1.02611e-05	0.000216102	263.691	3267.09
SERPINB10	3.30698	2.64699e-05	0.000461769	41.692	509.478
ERG	3.28813	1.46749e-05	0.000289087	22.3592	276.117
STOX2	3.23552	7.78967e-05	0.00112748	2.48637	30.7687
PLAU	3.20121	1.2132e-08	7.30466e-07	54.3725	803.096
AZU1	3.10557	0.000695569	0.00623766	10.005	117.905
UTS2	3.05559	0.00183088	0.0134118	33.4174	263.005
E2F8	2.97124	9.93895e-07	3.10908e-05	16.391	140.929
PRRT4	2.94079	0.000278693	0.00309235	7.9143	74.8805
LINC00487	2.91623	3.06949e-05	0.00052686	6.23344	47.9675
ANLN	2.82597	1.07434e-06	3.28057e-05	29.7107	242.611
MAOB	2.79435	0.000171047	0.0020859	6.34262	49.5434
RSAD2	2.78313	0.000753662	0.0066585	1043.88	7318.66
HJURP	2.76462	1.23887e-06	3.62727e-05	27.806	201.886
TARM1	2.76402	0.000115539	0.00152101	5.48686	39.1525
BEX1	2.76257	0.00036886	0.00388203	4.81282	36.8534
EMP1	2.76142	4.34488e-08	2.19611e-06	276.4	1547.79
CHIT1	2.74562	8.9129e-05	0.00125506	60.5613	630.436
CRISP3	2.73321	0.000151272	0.00187935	197.346	1672.77
CD24	2.73098	2.30702e-05	0.000413735	401.959	3334.54
MIR181A1HG	2.73057	8.64801e-11	1.00062e-08	37.6865	177.157
FAM71A	2.71639	0.00324552	0.0208344	1.79925	13.6641
BEST3	2.71297	0.00169235	0.0126269	2.38145	15.3805
C10orf55	2.6766	0.000140721	0.00177003	1.75181	14.2365
RRM2	2.66571	8.90287e-07	2.84996e-05	145.585	954.035
NRIR	2.66383	6.62276e-05	0.000983025	61.4394	407.6
LPO	2.65895	0.000458257	0.00454167	5.56091	44.4761
IFI44L	2.6557	0.000355047	0.00377388	1972.01	12618.4
MYL9	2.65184	0.000180122	0.00216632	372.82	2553.36
MKI67	2.65176	1.08611e-07	4.85136e-06	404.948	2595.11
CCDC173	2.65019	8.10399e-07	2.64024e-05	19.6381	142.809
EHD4-AS1	2.64563	1.52762e-09	1.16433e-07	14.1141	70.7634
ANKRD20A9P	2.63069	0.00157936	0.011975	1.64778	10.1165
VSTM4	2.61826	3.9343e-05	0.000643116	14.0503	86.8551
AREG	2.59136	4.61354e-06	0.000108727	46.6885	193.584
LINC00428	2.57779	9.4646e-05	0.00131539	2.74071	14.0653
BIRC5	2.53234	8.6675e-06	0.000187901	16.9792	104.559
CDC25A	2.52592	9.38807e-06	0.000201022	15.3257	91.2847
FOSL1	2.51929	8.69462e-08	4.05334e-06	77.4646	346.927
SLED1	2.51754	1.68311e-10	1.82641e-08	275.791	1799.35
DIAPH3	2.50762	4.50509e-05	0.000721077	5.74874	34.7944
LINC01268	2.48744	3.10336e-05	0.000531251	16.0723	125.704
KIF4A	2.47791	1.08115e-05	0.000226451	14.9736	84.5362
ITGA9	2.42947	6.89992e-05	0.00101475	29.0863	180.724
PMP22	2.42253	0.000485793	0.00473877	50.4995	289.323
IL10	2.42059	2.29984e-06	6.17805e-05	16.6619	89.0918
CMPK2	2.40648	0.000184758	0.00220277	595.679	3217.54
FBN1	2.40515	8.4697e-07	2.73408e-05	66.7852	384.299
NR4A3	2.37351	9.82863e-09	6.14914e-07	205.004	587.313
OR6N2	2.34928	0.0083776	0.0423332	3.21781	17.8452
SPC25	2.34917	0.0001029	0.00139281	5.79795	30.9911
LOC102723604	2.3428	2.14459e-12	3.99777e-10	134.699	567.779
SLC2A5	2.32876	0.000521616	0.00500183	74.5812	464.237
NEK2	2.32769	4.48293e-06	0.000106301	11.6367	58.8947
NEIL3	2.32017	4.80143e-05	0.000761528	7.17429	37.8989
MS4A3	2.31963	0.000579929	0.00541497	415.907	2335.92
MYL4	2.31875	0.0100432	0.0483765	23.6149	109.524
TCTEX1D1	2.30937	0.00201421	0.0143551	6.71443	39.3315
SKA1	2.30265	2.24315e-05	0.000406217	22.3749	114.178
DZIP1L	2.29967	0.000846354	0.0073126	20.4259	128.719
E2F7	2.29554	1.83645e-06	5.12898e-05	21.1438	99.796
GLOD5	2.29229	0.00158507	0.0120049	1.89841	9.1628
GPR84	2.2905	9.41451e-06	0.000201364	56.8765	369.053
CPNE7	2.28882	0.000462688	0.00457378	3.49356	17.2386
CKAP2L	2.28865	9.85291e-08	4.48447e-06	34.5788	188.547
CDC45	2.28743	1.55567e-05	0.000301511	23.5191	119.203
ITGA2B	2.27723	3.7618e-05	0.000621264	1106.64	5676.15
HRASLS	2.27414	0.000736686	0.00654464	4.95608	24.1713
BUB1B	2.27219	1.29269e-05	0.00026163	39.9488	197.495
NRIP3	2.24215	5.92329e-07	2.0462e-05	54.4482	223.063
SAMD14	2.23696	0.000145844	0.00182016	23.4928	121.284
ACCSL	2.23093	0.000756336	0.00667599	3.1976	15.6369
IFI44	2.22613	0.000223939	0.00258486	2480.46	11773.2
KLF10	2.22442	1.05873e-15	4.15e-13	3625.25	14599.3
MIR5690	2.22354	0.000242853	0.00275678	8.57854	31.7132
DTL	2.22084	1.92856e-05	0.00035998	34.5473	165.371
CRYM	2.21777	0.00242324	0.016587	9.50889	45.5356
CAMP	2.18256	0.000762041	0.006714	310.351	1668.49
TNFAIP3	2.18248	6.82856e-13	1.44438e-10	14817.3	58747.9
PROS1	2.17776	3.40743e-06	8.5188e-05	98.8656	464.829
TPX2	2.17415	4.40013e-06	0.000104596	66.4619	303.92
SERPING1	2.14057	0.00156807	0.0119203	556.979	2454.49
SLC28A3	2.13959	0.000592515	0.00550311	39.8952	216.985
IFIT1	2.13349	0.00397302	0.024318	2559.72	10868.2
ASPM	2.1321	1.78065e-05	0.000336956	84.4108	367.696
EREG	2.12631	1.17732e-05	0.000241927	171.841	668.287
NFKBIA	2.11541	7.97451e-15	2.59604e-12	11888.7	60886.2
CDCA2	2.1064	0.000230095	0.00263375	15.7053	69.3619
RNASE2	2.10522	3.30437e-06	8.36192e-05	706.03	3274.64
LOC101928977	2.09754	3.77312e-08	1.93771e-06	4.23872	20.9991
BAMBI	2.09626	8.53517e-06	0.000185657	11.5029	50.6776
NOSTRIN	2.09093	0.000333153	0.00357679	5.0715	21.2451
EXO1	2.08271	8.99762e-06	0.000193741	22.2389	94.9718
KIF14	2.06468	2.25733e-05	0.000407486	32.149	143.76
TCN1	2.05625	0.000101697	0.00137901	289.984	1442.29
PRC1-AS1	2.05445	2.18548e-12	3.99777e-10	29.1139	87.3397
CDCA5	2.0437	5.49394e-05	0.000844334	39.2818	172.259
FFAR3	2.04037	0.00073828	0.00654972	19.167	70.2595
TTK	2.03684	4.89895e-05	0.000771787	31.8165	131.695
HTRA1	2.03359	0.000577729	0.00539973	10.3956	41.978
PRKX-AS1	2.02948	2.0762e-08	1.16209e-06	19.7435	70.8395
MEIS2	2.00937	0.00127708	0.0101317	4.28419	17.2043
MIR221	1.99954	6.09192e-06	0.000137818	58.7571	234.811
ESPL1	1.98546	1.33208e-05	0.000267908	40.2482	166.584
GSTM5	1.96555	0.0103399	0.0494273	5.64602	24.107
AHR	1.96485	4.90426e-10	4.38122e-08	4625.23	16397.4
FAM72C	1.9609	0.00039461	0.00407142	2.92651	11.6339
OSBP2	1.95941	0.0032187	0.0206969	148.586	550.524
PRR16	1.95735	1.13202e-05	0.000236249	5.85787	23.1497
HERC5	1.95563	0.00123695	0.00987865	1290.15	5115.3
MIR222	1.95192	0.000391863	0.00405305	7.54823	34.4672
DUSP4	1.9476	1.06568e-05	0.0002237	221.515	817.493
TRHDE	1.94703	0.00100535	0.00838094	3.88267	15.9465
TOP2A	1.94394	7.13708e-05	0.00104483	199.366	769.02
CLSPN	1.93845	7.2661e-07	2.40302e-05	87.602	347.537
PDLIM4	1.93404	0.000155379	0.00191798	4.6578	16.9664
LOC101929595	1.92205	4.65178e-05	0.000741358	18.4554	62.575
CNKSR3	1.90979	8.41585e-05	0.00120152	8.56409	32.4536
DLGAP5	1.9016	0.000794649	0.00694704	29.7124	114.208
PCYT1B	1.90082	0.000109778	0.00146832	55.0442	204.988
C15orf48	1.90054	5.68747e-05	0.000869047	13.9437	62.3469
CEP55	1.89296	0.000157976	0.00194503	24.7008	94.4802
OAS3	1.89285	0.00399617	0.0244134	3396.05	12858.6
TKTL2	1.89178	0.000231584	0.00264764	19.3607	36.939
MYBL2	1.88953	0.0010329	0.00856976	97.3287	352.651
HTR1B	1.88626	0.00493386	0.0285866	2.31839	8.72154
MAFB	1.88219	1.43368e-05	0.000283402	1273.54	4136.25
CAV1	1.8812	0.00989935	0.0478813	11.5572	45.8488
REEP1	1.87867	0.00431553	0.0259757	9.67253	33.1755
GMPR	1.87527	0.000154945	0.00191384	197.117	727.907
HSPA4L	1.86592	0.00552025	0.0310872	4.71796	17.1912
LMOD2	1.86167	2.90629e-09	2.06745e-07	37.2151	99.6369
FAXDC2	1.85931	2.18988e-06	5.94083e-05	597.726	2208.56
CCL23	1.8523	0.00640447	0.0345827	10.0169	36.1592
ARFGEF3	1.84986	0.00931273	0.0457233	3.26137	11.6132
TREML1	1.84634	6.64824e-05	0.000986045	479.224	1774.11
ABLIM3	1.84406	5.76156e-05	0.000878273	463.344	1740.37
ATF3	1.83892	0.00294151	0.0193618	112.838	416.777
MELK	1.8375	0.000143477	0.00179646	21.728	79.6675
EPHB2	1.83682	0.000213296	0.00247689	47.7051	167.73
SLC1A2	1.83455	3.94944e-05	0.000645041	19.2324	51.2401
BIN3-IT1	1.83147	2.16073e-10	2.28028e-08	23.2614	86.1831
LDLR	1.83138	1.19648e-06	3.53006e-05	522.489	1859.6
TNNT1	1.82689	0.00113351	0.00925649	50.5097	164.99
CENPM	1.82592	0.00194242	0.0139731	4.8445	17.2359
KIAA1462	1.81127	0.000648583	0.00590395	4.25556	14.9009
XK	1.80987	0.000403687	0.00413086	190.43	663.597
PCSK6	1.8072	0.000377917	0.00394921	164.825	594.464
SHROOM4	1.80498	5.33151e-06	0.000122785	22.0066	85.031
RAB13	1.80157	2.09611e-05	0.000384161	108.646	409.134
KIF23	1.79651	5.75922e-05	0.000878273	55.7075	195.368
ITGB3	1.79225	0.000246612	0.0027978	2882.54	10392.7
ANKRD18A	1.78832	0.000179054	0.00215888	93.0078	381.627
FRRS1	1.78374	1.98337e-09	1.46517e-07	92.2199	317.71
CASC5	1.78284	0.000110827	0.00147925	112.385	382.567
GINS2	1.7776	0.000254299	0.00286639	21.1155	71.9012
ULK4P3	1.7757	0.00452698	0.0269027	3.46038	10.7127
LINC00534	1.77266	0.000588803	0.00547923	18.3922	63.9029
KIFC1	1.76927	0.000372314	0.00390554	40.8762	144.478
TROAP	1.76857	0.00121072	0.00973387	19.6365	68.0373
TRIM58	1.76684	0.000136684	0.00173801	912.091	3142.96
SHCBP1	1.76546	6.03668e-05	0.000910098	93.3255	329.553
MUC19	1.76012	0.000852819	0.00735523	4.67727	19.6447
LIPH	1.75719	0.000363898	0.00384032	15.4255	52.9911
KIF18B	1.75307	0.00427111	0.0257648	10.8857	38.5444
ULBP2	1.7422	2.56498e-05	0.000451563	4.83681	15.8873
OMD	1.7411	0.00901682	0.0446597	1.06309	3.42886
DMC1	1.74089	0.00204643	0.0145254	7.38879	24.8007
SLC6A9	1.73936	0.0083679	0.0423065	3.44745	11.3511
GRASP	1.73576	2.52599e-08	1.38224e-06	840.863	1830.72
LY6E	1.73542	0.00352162	0.0222646	731.634	2400.84
MCM10	1.73517	0.00133652	0.0104949	19.8264	67.2151
VIL1	1.72951	0.000274147	0.00305439	66.1971	220.96
MIR644A	1.72636	5.71765e-12	9.38623e-10	24.9623	66.2804
KIF15	1.72393	0.000270648	0.00302229	36.418	120.251
EGF	1.72277	0.000242257	0.00275546	162.934	548.746
ALPK2	1.71181	0.00391369	0.0240468	35.8841	121.73
LOC101927817	1.71165	4.15014e-06	9.98894e-05	23.826	78.0895
C2orf48	1.71021	3.26092e-05	0.000551827	18.4949	59.9583
HIPK1-AS1	1.70971	6.92947e-07	2.30267e-05	21.3842	64.7564
RGS1	1.70764	5.63682e-05	0.00086268	791.641	2029.26
PCDHGA4	1.70207	0.00315848	0.0204603	3.03924	9.3758
SPX	1.69923	0.000305129	0.00332422	24.3772	85.0296
BUB1	1.69675	0.00112914	0.00922471	65.9858	216.614
OASL	1.69655	0.00077943	0.00683273	883.859	2905.02
LY6G6E	1.69552	0.000419656	0.00425797	111.066	369.051
TYMS	1.69309	8.64553e-05	0.00122731	43.623	131.507
GFAP	1.69119	0.000455532	0.00451699	4.00247	13.5234
ATP1B2	1.6907	0.00991138	0.0479222	4.39643	14.1021
KLF5	1.68614	2.96839e-09	2.10384e-07	303.913	1154.67
CHEK1	1.68585	2.15219e-06	5.87174e-05	118.198	363.126
SLC27A2	1.68577	6.21692e-05	0.00093215	34.4539	108.293
FAM183B	1.68397	1.45141e-08	8.4733e-07	38.4038	100.852
ADORA2A-AS1	1.6737	3.72689e-06	9.14206e-05	299.936	1302.46
EZR-AS1	1.67135	3.56445e-05	0.000591723	8.81472	27.0154
C15orf26	1.67118	0.000608508	0.00560557	53.4856	179.31
CNTD2	1.67041	0.00115244	0.00939111	4.60746	13.4418
ESCO2	1.67029	0.0010235	0.00850642	11.6765	36.0655
AQP10	1.66643	0.0101037	0.0486004	109.041	351.767
CSF1	1.66158	1.82864e-05	0.00034434	456.939	1562.16
MIR5586	1.65894	5.32452e-07	1.8701e-05	13.3299	36.0344
MIR4434	1.6536	2.20769e-07	8.87092e-06	27.9686	86.1803
NUSAP1	1.65235	1.40948e-05	0.00028112	227.139	718.424
TCTE1	1.65173	2.67405e-06	7.02605e-05	9.67911	23.2748
MIR4298	1.64552	1.47607e-05	0.000290481	9.77238	33.4716
NCAPH	1.64545	1.60669e-05	0.000310148	89.3141	275.827
CD83	1.6404	2.10274e-06	5.76961e-05	1891.44	5017.27
KIAA0101	1.63828	0.0050502	0.0290886	49.2373	158.353
MX1	1.63795	0.00540721	0.030618	3160.94	10230.5
GADD45B	1.63398	3.17476e-07	1.22691e-05	1757.46	6074.89
ORC1	1.63041	4.17231e-05	0.000673861	67.0562	209.083
AKR7A2P1	1.62939	6.61296e-06	0.000148382	9.85924	27.8905
ANO2	1.62854	0.00818766	0.0416123	5.52651	17.707
FBXO43	1.62821	0.00317743	0.0205554	5.94555	18.308
MED4-AS1	1.62717	2.01037e-10	2.13333e-08	18.7217	49.6045
ADORA2A	1.62708	7.52305e-06	0.000165705	178.893	728.558
CCIN	1.62243	1.37783e-07	5.93364e-06	38.4121	106.969
C6orf25	1.61995	2.58967e-06	6.86066e-05	883.117	2812.23
LURAP1L	1.61865	0.00256868	0.0173782	5.36924	16.1588
GAS2L3	1.61703	2.56275e-05	0.000451563	75.4181	206.269
CCNB2	1.61407	0.000174433	0.00211988	32.2599	102.226
DEPDC1	1.6089	0.00694648	0.0368855	8.78375	27.1695
E2F1	1.6053	0.00112541	0.00919821	80.1308	255.316
POLQ	1.60514	0.000307337	0.00334449	56.4402	172.724
HMMR	1.60471	0.000973345	0.0081709	20.0411	61.2179
VEGFC	1.60451	0.00378268	0.0234443	4.2684	12.8387
KCNK5	1.59467	0.00149124	0.0114753	25.1544	87.8504
SUCNR1	1.59426	0.00220278	0.0153962	21.4329	65.1578
SMTNL1	1.5915	0.00804404	0.04108	290.43	901.594
SCARNA5	1.58814	3.58095e-05	0.000593436	15.8464	41.6162
EPAS1	1.58766	3.64238e-06	8.94619e-05	241.292	622.302
MIR7851	1.58555	6.70194e-09	4.30339e-07	18.3215	49.6538
MIR597	1.5734	0.00138052	0.0107875	2.72293	7.28623
HIF1A	1.57245	5.28355e-18	3.62433e-15	13516.2	39941.5
IL21-AS1	1.56699	0.00364502	0.0227822	3.2054	9.18796
CDK1	1.56314	0.00198344	0.0141937	52.3338	157.063
GK3P	1.56226	1.05835e-06	3.24206e-05	42.4754	128.031
TONSL-AS1	1.55458	2.14051e-07	8.67358e-06	6.84293	18.5089
SPARC	1.549	0.000888034	0.00759754	3605.93	10760.8
OXTR	1.54624	0.000354242	0.00376948	39.0108	112.888
SPC24	1.54344	0.00443347	0.0264783	10.2552	31.686
SKA3	1.54317	0.00587841	0.0324537	10.5779	30.9534
CLU	1.54231	0.000310829	0.00337675	1989.08	6133.83
PTX3	1.53969	0.000370106	0.00389301	154.461	437.913
SNORA67	1.53921	9.54724e-07	3.00765e-05	86.7758	219.601
PEAR1	1.53859	0.000683727	0.00615964	153.123	453.893
CMBL	1.53724	0.00966238	0.0470432	8.59296	24.0524
LHFP	1.53566	0.00295366	0.0194351	10.787	32.4328
HTR2B	1.53295	1.56179e-09	1.18099e-07	28.9623	79.5501
CENPF	1.53292	0.000376157	0.0039351	236.065	676.414
SNCA	1.52694	0.00682604	0.0363582	419.396	1224.86
NCAPG	1.52543	5.31975e-05	0.000825335	97.6628	279.198
TICRR	1.52477	0.00465726	0.0273388	15.2831	43.8827
CNIH2	1.52039	3.17761e-13	7.3533e-11	38.1536	109.166
VEPH1	1.51891	0.000138288	0.00175089	64.6159	197.131
CDC20	1.51808	0.00495009	0.0286633	20.3559	60.1712
MIR5095	1.51455	0.00156374	0.0118949	7.62748	25.6913
LVRN	1.51184	0.0035938	0.0225502	3.92154	12.1952
E2F2	1.51094	1.87165e-05	0.000351405	251.473	734.976
MIR324	1.51044	2.74024e-06	7.1124e-05	66.4601	181.878
FAM46A	1.50899	7.95022e-07	2.60136e-05	2240.82	6786.1
CDKN1A	1.50393	4.9606e-06	0.000115769	685.5	1859.8
TGFB1I1	1.50316	0.00201692	0.0143689	18.0422	52.0326
DUSP8	1.49892	0.000607597	0.00560195	116.28	269.825
IQCA1L	1.49885	0.00539632	0.0305834	6.28938	13.1152
BTG3	1.49005	1.5185e-13	3.8376e-11	305.177	706.158
EPSTI1	1.487	0.00195374	0.0140335	1603.23	4483.02
PTTG1	1.48293	1.20416e-06	3.53642e-05	154.042	416.554
LTBP1	1.48273	0.000398332	0.00409276	313.386	865.729
HOMER2	1.4809	0.000142856	0.00179102	75.8838	230.029
HTRA4	1.4802	0.00313241	0.0203258	20.948	64.6974
OR2W3	1.4793	0.00848262	0.0427514	26.1807	75.6581
SCN3B	1.47778	0.00644949	0.0347574	17.1124	42.2947
DNAH2	1.4753	0.00462727	0.0272208	5.82109	17.2532
LOC101927604	1.47416	0.000612035	0.00562726	4.96999	10.7228
TPTEP1	1.47362	0.00157705	0.011963	264.028	812.89
MIR3173	1.47273	6.60811e-05	0.000981608	4.54806	11.23
GFI1B	1.46986	0.000113527	0.0015007	260.816	720.913
PER1	1.46767	0.00187422	0.0136256	4541.46	9647.24
CTNNAL1	1.46532	4.17021e-05	0.000673861	98.0346	273.58
TTC25	1.46453	1.12158e-08	6.88247e-07	23.1462	60.9873
DPY19L1P1	1.4644	0.00199007	0.0142252	75.1268	243.948
C17orf77	1.46302	0.00228932	0.0158855	10.6945	24.5153
ICAM1	1.46279	1.16474e-07	5.14279e-06	3497.08	11737.2
ZC3H12A	1.46119	2.73965e-09	1.97081e-07	899.369	3017.98
CMTM5	1.45864	0.00434009	0.026099	113.973	321.917
GTSE1	1.4581	0.000663082	0.00601313	23.592	66.8447
LPPR3	1.45702	0.000561663	0.00529335	6.28145	16.4024
KIAA1211	1.45618	0.000526555	0.00502912	26.9497	75.2226
SH3D19	1.4518	6.19703e-13	1.35257e-10	260.281	484.932
LAP3	1.45154	0.000554161	0.00524582	3166.53	8676.43
TUBB6	1.448	0.000280597	0.00310808	184.323	461.132
RYR2	1.44106	0.00551106	0.0310611	12.5379	34.2837
CHRM4	1.44097	0.000642026	0.00584981	11.2117	27.1255
SELP	1.43842	5.98439e-06	0.000135865	414.363	1154.15
KIF2C	1.43691	0.000739333	0.00655301	61.9975	167.748
DIP2A-IT1	1.4358	4.31103e-06	0.000102732	180.068	444.92
SLC8A3	1.43321	0.00394239	0.0241687	24.138	63.4783
RPL13AP6	1.4319	6.19188e-05	0.00092912	9.54817	25.8861
USP2	1.43039	0.00418963	0.0253849	4.59841	11.8866
LOC102031319	1.42532	3.61203e-06	8.8944e-05	12.1107	29.3936
LOC100129940	1.42372	0.00353162	0.0222911	15.5856	44.029
CDKN3	1.41985	0.000809426	0.00704744	19.4327	52.95
ERVFRD-1	1.41937	2.22708e-05	0.000403923	9.26507	23.8354
LOXL1	1.4186	4.20795e-05	0.000677469	18.3754	54.555
RSPH9	1.41761	5.87202e-05	0.000892983	24.6641	70.5337
RGS6	1.41719	0.000179236	0.00215971	102.138	276.182
PRG2	1.41713	0.0017308	0.0128552	67.4191	161.959
CDT1	1.41292	0.00500287	0.0288819	11.0964	30.2298
TTC7B	1.40923	8.08715e-06	0.000176311	153.71	418.959
LOC100130476	1.40743	5.36224e-05	0.000830585	414.821	977.105
SCD	1.40413	0.00164244	0.0123518	259.013	719.004
LINC00597	1.40398	0.000327907	0.00353231	4.85487	12.0085
CDC6	1.39924	0.000228448	0.00261646	49.3106	138.621
PRUNE2	1.39921	0.00296146	0.0194597	119.85	338.314
AFF2	1.39489	0.00724841	0.0381425	129.925	381.152
LOC100996351	1.39249	3.73592e-09	2.58114e-07	116.738	304.935
DNM1	1.3916	0.000113502	0.0015007	38.5836	102.217
LOC100507431	1.38856	0.00286206	0.0189361	4.56756	11.9757
CDHR4	1.38727	0.00120376	0.00970643	8.10641	19.6029
PDK4	1.38457	0.00939326	0.0459777	948.489	2461.35
PCBP2-OT1	1.38275	2.26084e-06	6.09886e-05	24.9987	56.7724
STIL	1.38186	0.000310742	0.00337675	73.763	189.14
RAB44	1.38066	0.000539074	0.00513336	655.884	1738.01
GATA1	1.37882	0.00200686	0.0143187	107.858	280.244
PRC1	1.37646	1.74e-06	4.90752e-05	242.762	615.67
RFX8	1.37318	0.000440847	0.00440549	22.5806	58.5379
SOCS3	1.37279	0.000893108	0.00762498	3245.2	8428.7
CENPU	1.37269	0.000552228	0.0052301	150.285	402.821
SNORA70G	1.37221	6.32844e-07	2.15881e-05	28.3181	69.9809
PTGER3	1.37172	0.00932691	0.0457729	91.8812	153.889
GPR52	1.37079	5.47133e-05	0.000842051	15.9908	36.7346
KCNK7	1.37033	1.20232e-09	9.58212e-08	119.336	318.989
FUT4	1.36756	6.04422e-07	2.08049e-05	1050.07	2780.29
CIT	1.36662	0.00157358	0.0119414	70.9504	181.477
LOC100505658	1.36655	0.000252355	0.00284782	38.9318	103.52
PPP1R15A	1.36646	2.60754e-06	6.89659e-05	8946.67	29565.9
LINC00853	1.36509	0.00252784	0.0171502	36.2053	94.2769
NCAPG2	1.36457	1.9592e-06	5.43792e-05	393.959	1064.69
CKAP4	1.36347	4.67271e-10	4.23343e-08	3177.19	9454.79
PKHD1L1	1.36202	0.00130161	0.0102923	184.409	495.219
APOA2	1.36138	0.000630193	0.00576112	187.145	452.704
NRGN	1.35942	0.000876235	0.00750998	753.994	1997.64
LOC101927543	1.35577	5.13131e-05	0.000799976	13.8695	36.0508
LMNA	1.35565	0.000895756	0.007633	211.467	536.971
CD9	1.35531	0.00611171	0.0333455	484.786	1248.92
PTGS1	1.35489	6.39617e-05	0.000953815	3484.1	9217.96
EHD2	1.35366	0.00643087	0.034696	5.49946	14.7721
NOXO1	1.34892	0.000256541	0.00288658	9.0059	19.3588
CCDC150	1.34677	0.00184611	0.0134874	17.638	44.5474
PHLDA1	1.34668	3.29066e-05	0.000555693	193.564	497.038
SH3TC2	1.34603	0.00214043	0.0150536	77.9747	196.221
SLC24A3	1.345	0.00049949	0.00482894	109.821	287.07
EIF2AK2	1.34418	0.000621593	0.00569617	2867.07	7522.5
CENPE	1.34209	0.000977058	0.00819491	114.105	286.265
RAD51	1.34059	0.000400656	0.00410562	38.1699	95.6565
DEPDC1B	1.33829	0.00454802	0.0269771	21.3595	54.4435
EAF1	1.3376	2.23684e-16	9.90301e-14	2848.46	7176.84
IDI2-AS1	1.33696	7.72584e-08	3.7005e-06	353.702	835.321
PLK4	1.33585	5.20347e-05	0.000810378	130.718	323.51
DUSP10	1.33444	1.74473e-07	7.31682e-06	418.888	1010.07
MIR3909	1.3295	4.93435e-05	0.000775565	31.7662	81.1982
SQLE	1.3211	3.20301e-06	8.18088e-05	240.715	614.844
ITGA1	1.31722	0.000417143	0.00424368	187.652	435.105
PIWIL4	1.31589	5.44144e-06	0.000125016	163.038	430.583
VSIG2	1.31208	0.000255634	0.00287805	304.323	779.702
ITGB5	1.31157	0.000486113	0.00473948	289.871	734.705
NFKBIZ	1.30893	1.20206e-06	3.53568e-05	14238.6	41979.7
TMC3	1.30696	7.61981e-05	0.00110539	27.9284	63.0394
ITGA9-AS1	1.30677	0.00590205	0.0325656	19.6946	49.7616
RGCC	1.3017	0.00147212	0.0113604	505.305	1286.27
CCNA2	1.29953	0.00314211	0.0203643	70.0938	172.954
SMIM10	1.29928	0.00530584	0.0301507	7.34738	20.1644
PPBP	1.29803	0.00628412	0.0340381	4859.72	12270.9
GP6	1.29469	0.000431002	0.00433394	140.699	347.353
SERPINA11	1.29415	0.00193808	0.0139485	9.35028	24.7884
HMGB3	1.2934	0.000506518	0.00487898	156.629	373.967
KIF20A	1.29241	0.00261238	0.0176118	57.7129	142.865
PLCD3	1.2903	0.000384431	0.00400152	27.6359	68.9521
SPAG5	1.28881	1.5278e-05	0.000297008	328.042	801.438
MND1	1.28789	0.00944625	0.0461782	11.4854	27.888
MAFF	1.2871	0.000421069	0.0042633	689.369	1701.98
MARCO	1.28678	0.00884431	0.0440998	169.766	419.547
SNORA76A	1.28473	0.000276718	0.00307624	37.8818	73.4992
BHLHE40	1.28177	2.68673e-06	7.04011e-05	3608.31	8896.83
ARL4A	1.28134	0.00119192	0.00962303	427.834	1015.85
FZD5	1.28084	0.000188864	0.00224197	40.9109	103.552
STAU2-AS1	1.28006	7.86159e-05	0.00113617	9.85345	23.8224
MIR3128	1.27717	0.00186584	0.0135996	6.89515	18.002
BACH1-IT2	1.27594	5.44835e-07	1.90613e-05	72.1485	164.81
GAS2L1	1.27327	0.00516019	0.0295591	29.1886	68.5368
LINC00312	1.27171	0.00329617	0.0211102	5.32877	11.4512
TGM4	1.27084	5.89202e-10	5.0748e-08	66.1912	155.542
NFKBIE	1.27027	2.40267e-05	0.000428487	739.31	1840.72
MIR645	1.26922	0.00048126	0.00471129	11.1173	26.114
WDR62	1.26642	9.50501e-05	0.00131624	53.3859	126.306
SERPINA9	1.26625	0.0067228	0.035988	6.2028	16.4097
PI4K2A	1.26589	1.17399e-12	2.39882e-10	1191.52	2667.28
CALD1	1.2641	0.00960559	0.0467904	79.7903	199.021
MGLL	1.26314	0.00133278	0.010487	263.293	657.273
ARRDC4	1.26152	6.92743e-05	0.00101802	1351.61	3198.35
PRKCG	1.26015	0.00491803	0.0285207	3.57591	8.71834
MED12L	1.2581	0.000159665	0.00196205	150.902	413.106
ASGR2	1.25744	0.000481563	0.00471186	331.784	842.786
IL1RN	1.2569	0.00234933	0.0162004	4287.68	13133.1
ZWINT	1.25634	0.00379616	0.0235051	118.938	283.895
ARNTL2	1.25613	0.000685969	0.0061684	49.315	117.436
RHOBTB1	1.25576	0.00108498	0.00894003	173.751	415.163
GOLGA6L17P	1.25428	0.00536483	0.0304409	8.94011	22.2244
MIR3136	1.25351	1.7376e-06	4.90752e-05	48.0253	111.127
SPRY2	1.24792	0.00190998	0.0137986	64.0593	160.227
CTDSPL	1.24702	0.00203905	0.0144944	391.777	944.511
MIR3127	1.24642	0.00142696	0.011076	5.5434	13.2688
LYPD4	1.24582	0.00183607	0.0134411	35.555	85.9903
COL10A1	1.24216	8.12402e-07	2.64024e-05	50.8007	115.435
ATP8B4	1.24052	0.000465791	0.00459735	752.323	1908.55
TICAM1	1.23969	3.40853e-06	8.5188e-05	122.701	311.958
CDCA8	1.2392	0.000150027	0.0018651	87.5021	222.794
FRMD3	1.23533	0.00827748	0.0419595	399.541	924.876
SPATA21	1.23389	0.000147755	0.00184042	14.1791	34.9857
CRMP1	1.23342	0.00413206	0.0251471	11.1532	29.0276
KCNQ1-AS1	1.22942	0.0008571	0.00738243	15.9823	38.0868
CLEC1B	1.22922	0.00120835	0.00972706	251.119	570.661
KIF11	1.22406	0.0024949	0.016999	163.634	382.604
TUBA8	1.22018	0.0001806	0.00216934	202.931	484.633
TUBB2A	1.21869	0.00340379	0.0216838	57.8544	107.749
DNAH10	1.21866	0.00189445	0.0137256	121.689	287.207
DUSP5	1.21859	0.00204305	0.0145122	657.935	1370.48
RPA4	1.21775	6.2431e-05	0.000935344	12.1809	27.7723
PLEKHD1	1.21103	0.0018666	0.0135996	11.8536	27.1594
GRPEL1	1.21093	1.61893e-15	6.097e-13	1183.01	2663.03
NR4A2	1.20918	0.00289623	0.0191095	2322.99	4791.46
MAP1A	1.20869	0.00434793	0.026137	373.968	877.371
ELL2	1.20804	0.000248821	0.0028162	1437.32	3299.01
MIR6847	1.2067	0.00501191	0.0289254	5.96056	14.4078
MYO10	1.2058	0.00729133	0.0382949	56.0459	145.99
MCM4	1.20358	0.000420495	0.00426198	383.586	874.98
ESAM	1.20001	0.000754822	0.00666568	216.247	502.588
CDCA3	1.19934	0.00563215	0.0314833	21.7322	50.7807
MUC1	1.19727	7.85433e-05	0.00113598	53.0875	120.373
SLC7A5	1.19448	0.00096862	0.00814192	531.282	1087.61
KCNJ13	1.19394	3.54076e-07	1.34137e-05	32.4527	67.5257
ZCCHC2	1.19369	0.00169283	0.0126269	4601.64	10773.7
DSCC1	1.19345	0.00463188	0.0272396	21.8371	49.5944
SNORD11	1.19331	3.35609e-13	7.67387e-11	71.697	144.469
MIR6884	1.19082	8.56911e-05	0.00121916	16.4963	32.273
DOCK1	1.19068	0.00178754	0.0131797	32.7624	74.627
MAPK6	1.18783	3.84733e-12	6.59783e-10	1450.2	3176.65
TEC	1.18782	1.62036e-09	1.21571e-07	395.015	881.445
TEX38	1.18683	3.52219e-05	0.000586599	8.85865	18.7673
DISC1	1.18269	0.000172094	0.00209601	28.4354	65.3717
LOC101928336	1.18153	0.00944593	0.0461782	3.17358	6.66056
ARHGAP6	1.18144	0.000780042	0.00683498	124.266	283.175
TSPAN9	1.18081	0.00801229	0.0410051	178.948	413.696
SNORA71A	1.18062	2.29332e-07	9.13856e-06	29.5245	59.1539
NAPA-AS1	1.17893	0.00229265	0.0159028	53.9195	123.845
LAMB3	1.17805	0.00612582	0.0333594	62.8469	135.878
TMEM132A	1.17782	0.00842293	0.0424729	5.5435	12.7596
IRGQ	1.17547	2.93931e-12	5.13231e-10	1451.99	3289.83
TIPARP	1.17535	1.76687e-12	3.41506e-10	3136.92	7043.83
CACNA1D	1.17163	0.00140552	0.0109339	90.6886	212.055
SMIM18	1.17091	6.68386e-05	0.000990562	23.2524	45.0499
GNA15	1.17081	7.83515e-06	0.000171401	308.824	722.123
MIR4755	1.16985	0.00901937	0.0446597	2.59352	6.05149
UPB1	1.16965	0.00171946	0.0127957	113.146	291.823
FAM72B	1.16954	0.000653921	0.0059469	34.3425	76.2631
PLK1	1.16952	0.0026167	0.0176285	50.3232	113.747
C3orf67	1.16942	0.00886595	0.0441848	4.80434	10.7166
PIGA	1.16885	4.93578e-17	2.43081e-14	1606.35	3455.77
GCNT7	1.16699	1.13377e-07	5.04082e-06	218.175	500.868
SHB	1.1643	5.46584e-05	0.00084188	26.6284	56.7931
EZH2	1.16268	8.30077e-08	3.92692e-06	668.787	1485.95
AURKB	1.16259	0.0015531	0.0118281	61.4093	151.71
FOXN3-AS2	1.16149	0.00106119	0.00875906	32.8731	73.5308
SNORA71C	1.16005	1.24691e-08	7.43769e-07	41.0158	85.0881
EPGN	1.15655	0.0103166	0.0493406	7.61042	16.7596
SNORD71	1.15589	0.000492685	0.00478412	10.8879	24.1272
C17orf53	1.1552	0.00376293	0.0233445	35.8058	80.0683
F13A1	1.15279	0.00162466	0.0122468	8737.84	19805.8
RPS16P5	1.15278	0.000548575	0.00520835	288.916	670.317
NID1	1.15237	0.00472964	0.0276789	484.441	1095.68
CDC42BPA	1.15175	0.000153134	0.00189636	84.3003	189.122
C17orf96	1.15143	0.000353785	0.00376671	21.7917	48.3924
FAS-AS1	1.15128	5.9932e-05	0.000904963	64.1907	153.037
MRS2P2	1.15044	0.000194767	0.00229785	55.9449	105.863
FLVCR2	1.14976	0.000371687	0.00390109	349.377	775.483
LOXL4	1.14972	7.83234e-06	0.000171401	69.9945	142.625
DDX21	1.14946	1.87909e-11	2.63443e-09	8306.63	17454.8
MIRLET7F1	1.14932	0.00215568	0.0151442	8.49632	18.1399
ARHGAP11B	1.14911	2.11811e-07	8.61918e-06	62.5535	135.158
ACKR4	1.14621	2.5369e-10	2.55111e-08	71.6319	140.593
LOC100506321	1.14621	5.27238e-09	3.47995e-07	192.272	389.285
MIR593	1.14553	0.00394611	0.0241687	7.15104	13.3787
KLF11	1.14298	5.70707e-06	0.000130495	1950.25	3761.06
DOCK4-AS1	1.14222	0.00922143	0.0453678	28.2528	66.8316
LINC01031	1.1419	0.00914769	0.0450824	3.52763	7.81216
OPA1-AS1	1.14156	5.76046e-08	2.8297e-06	37.9894	77.705
KIF18A	1.14057	0.000543482	0.00516268	42.4805	91.611
LCMT1-AS2	1.1404	6.57823e-11	7.75142e-09	35.2577	67.2795
FBXW4P1	1.13994	1.22809e-06	3.60121e-05	65.0547	129.353
SIK1	1.13927	0.00110532	0.00907256	1376.91	2203.4
SPINK4	1.13777	0.00593763	0.0327149	6.38174	14.8793
LONRF3	1.13763	0.00010286	0.00139281	443.084	1009.58
UBE2V1	1.13652	1.94536e-16	8.89629e-14	303.734	615.647
SBDS	1.13318	4.54012e-11	5.66247e-09	2505.35	4804.52
MIR6750	1.13255	0.00370342	0.0230858	17.2789	32.2234
GOLGA6L5P	1.13252	0.00147805	0.0114012	222.397	482.868
LOC101927780	1.12904	0.00656261	0.03523	110.39	252.334
TMEM132D	1.12442	0.0011246	0.00919547	55.6554	146.34
EPDR1	1.1235	0.0065522	0.0351924	14.6656	30.4553
ARL5B	1.12122	3.05322e-05	0.000524537	1523.45	3404.95
MIR3198-1	1.1211	0.00195136	0.0140216	23.9672	55.7431
TTLL7	1.12095	0.00156988	0.0119227	39.2862	86.1497
CST7	1.12047	0.00246186	0.0168214	1821.53	3763.06
ZBTB43	1.11789	9.53215e-14	2.508e-11	2559.84	5301.25
DBF4	1.11368	6.06306e-16	2.53159e-13	814.044	1677.85
SPATA13-AS1	1.11171	0.00717466	0.0378686	14.2024	26.9401
CDYL2	1.10786	5.54642e-08	2.73856e-06	151.105	318.285
CDCA4	1.10652	9.50034e-07	3.0012e-05	150.742	315.934
ATP11A-AS1	1.10564	0.00122859	0.00983638	30.5234	66.9259
NOCT	1.10563	4.08001e-06	9.8572e-05	155.989	361.539
JUN	1.10307	0.00637939	0.0344823	590.086	1179.63
TXNDC2	1.10254	0.000701856	0.00627586	10.0879	22.7584
UBOX5-AS1	1.10213	3.90389e-07	1.45596e-05	146.577	290.981
FRMD5	1.10075	0.00490242	0.0284473	18.3776	33.8052
PARD3	1.09876	0.00425465	0.0256897	110.283	238.905
LHFPL2	1.0978	0.00119484	0.0096385	671.87	1475.82
ANXA3	1.09509	0.00193829	0.0139485	2108.89	5186.42
IFNG	1.08976	0.00521294	0.0297814	80.5026	164.074
JAG1	1.08757	3.07329e-10	2.98125e-08	371.05	797.484
HSP90AB4P	1.08496	0.000404329	0.00413522	23.5116	51.7408
REC8	1.08307	2.11991e-05	0.000387782	1540.7	3212.59
ARHGEF12	1.07731	1.9449e-05	0.000361274	1638.86	3487.44
RAD51AP1	1.07701	0.0026822	0.0180004	80.9089	173.458
MIR2355	1.07672	0.00314259	0.0203643	12.0047	26.4926
MIR22HG	1.07543	0.000106228	0.00142979	2862.09	5860.37
ZNF394	1.07527	8.5913e-11	1.00008e-08	4015.67	7895.89
IFITM10	1.07455	0.000181534	0.00217584	73.1095	141.583
GSN-AS1	1.07321	0.000562223	0.00529344	42.413	100.925
MYLK	1.07308	0.00477548	0.0278538	510.682	1067.83
PLIN2	1.07191	2.76121e-05	0.00047822	1340.29	2762.86
CTTN	1.07092	0.00869576	0.0435369	502.754	1068.07
CA14	1.06875	3.57862e-08	1.86624e-06	170.746	290.308
CR1L	1.06875	0.00443487	0.0264783	8.36294	16.9759
HIST1H2AG	1.06723	0.00530961	0.0301631	22.6679	49.1334
KLHL15	1.06654	5.59176e-10	4.83788e-08	1624.97	3258.37
MIR5047	1.06645	1.89576e-08	1.08047e-06	7477.38	15427.2
SHISA4	1.06313	0.00296037	0.0194597	18.9377	38.6467
ANKRD9	1.06108	0.00807016	0.0411696	32.7137	65.7974
TTYH1	1.05902	0.00142696	0.011076	18.6251	35.2301
KLF9	1.05756	0.00175644	0.0129933	3661.78	6709.92
PRKAR2B	1.05546	0.00698529	0.0370421	2061.32	4401.75
KPNA2	1.05389	0.000186741	0.00222285	629.224	1265.1
TK1	1.0531	0.00890476	0.0442863	57.112	123.471
ORC6	1.04913	0.00394957	0.0241821	61.92	128.534
WASF1	1.04911	0.0044688	0.0266146	72.7778	157.253
LANCL3	1.04898	0.00708803	0.0374731	38.105	80.1542
CD69	1.0449	0.00545676	0.0308168	4525.23	7738.81
XRCC2	1.0438	0.00467356	0.0274259	63.6025	124.748
CACNA1E	1.04346	0.0033256	0.0212633	356.524	865.965
MSRB3	1.03787	0.00131567	0.0103778	223.798	497.874
MIR3140	1.03503	0.00389036	0.0239571	12.2907	21.2342
WHAMM	1.03406	6.16702e-12	9.95378e-10	2192.19	4468.22
SORCS2	1.03218	0.00486465	0.0282709	24.3497	50.3091
VWF	1.02987	0.00382749	0.0236305	188.531	391.894
SATB2	1.0295	0.000699877	0.00626399	28.9845	59.4234
ILDR2	1.02817	0.00975721	0.0473488	27.9785	57.6311
FAM83D	1.02699	0.00327704	0.0210161	44.7566	86.3987
LINC-PINT	1.02312	2.23027e-08	1.23806e-06	1909.63	3827.63
MIR3192	1.0221	4.21639e-05	0.00067826	20.3859	40.226
TOB1	1.01968	0.00682164	0.0363549	3773.29	7623.32
SNORA7B	1.01868	7.269e-07	2.40302e-05	20.411	41.8253
STRIP2	1.01863	0.000190421	0.00225488	53.6146	108.173
NCOA7-AS1	1.0167	0.00934324	0.0458029	4.69978	9.0026
PIM3	1.01629	5.71104e-05	0.000871955	951.62	2088.07
SERTAD2	1.01547	3.99872e-08	2.04265e-06	4724.18	10234.5
FNDC7	1.01299	0.00473982	0.0277194	19.1938	34.7102
ITPRIP	1.01168	3.04818e-13	7.29422e-11	8701.56	19187.5
RAVER2	1.0113	0.000187558	0.0022306	630.84	1187.27
NAPA	1.01108	0.00115293	0.00939118	1928.22	4088.9
ADAM9	1.01069	1.4756e-07	6.2982e-06	1282.75	2753.36
LOC100506860	1.01006	0.0026092	0.0176089	43.7571	94.0464
SEMA7A	1.00949	0.00322686	0.0207285	336.104	680.086
NTAN1	1.00906	5.66453e-11	6.84268e-09	368.358	735.514
PGRMC1	1.00754	0.00645914	0.0347996	1580.1	3209.79
MFSD2A	1.00324	0.00252627	0.0171456	186.177	375.169
ARHGAP11A	1.00282	0.000101101	0.00137246	302.398	599.865
PLA2G4B	-1.00051	3.51538e-13	7.94353e-11	348.475	174.926
LOC101928517	-1.0006	0.0103607	0.0494897	34.7962	15.7778
TNFRSF10C	-1.0016	0.000181593	0.00217584	13199.2	6030.31
CTAGE7P	-1.00276	4.77013e-06	0.000112005	91.4128	45.9755
LOC646214	-1.00515	0.0103666	0.0495053	432.408	217.401
CCDC106	-1.00563	0.00334871	0.0213968	56.5342	28.7037
ANKRD53	-1.00683	0.00956877	0.046694	15.2386	7.86071
DCAF7	-1.0079	4.74895e-26	2.28033e-22	3553.75	1704.14
BCAS4	-1.00793	0.00114292	0.00932943	190.176	96.9046
ZNF616	-1.00937	6.53944e-07	2.1997e-05	309.367	136.707
WDR5B	-1.0096	2.49608e-10	2.54757e-08	616.359	299.156
COL11A2	-1.00964	0.00932819	0.0457729	124.307	60.6257
SENP8	-1.01087	3.35059e-05	0.000563527	20.2813	8.97229
TNFRSF8	-1.01154	0.000894293	0.00762498	212.451	106.117
BANK1	-1.01273	0.00677577	0.0361908	2003.3	1051.7
LOC100130950	-1.01281	0.00122133	0.00979054	147.222	73.8818
ZNF382	-1.01449	0.000347211	0.00369877	227.691	108.024
LOC101927151	-1.01485	8.73784e-05	0.00123676	70.9955	32.8172
DBP	-1.01502	3.31742e-08	1.74217e-06	285.408	142.296
SNORA51	-1.01615	0.000365662	0.00385682	39.7941	19.7114
GHET1	-1.0183	0.00127013	0.0100891	10.4665	5.30324
RNF219	-1.01849	4.74935e-07	1.70825e-05	336.667	164.953
FRAT1	-1.01868	3.53112e-06	8.73998e-05	1154.63	509.609
GCNT4	-1.02006	0.00133511	0.0104925	660.736	329.966
CXCR1	-1.02092	0.00169126	0.0126249	32381.3	14760.7
FAM92A1	-1.02252	1.84458e-09	1.37856e-07	231.159	108.802
TFAP4	-1.02346	3.4243e-07	1.30756e-05	141.709	69.4008
SLC35G5	-1.02422	0.00934067	0.045802	7.91761	3.91984
VIPR1-AS1	-1.02557	0.00304156	0.0198997	67.1055	32.2999
KCNE3	-1.02626	1.94542e-08	1.10223e-06	3430.03	1279.9
GPC2	-1.02765	0.000497043	0.0048172	249.981	124.038
ZNF74	-1.02788	1.47121e-12	2.9435e-10	172.487	86.1081
GLIPR1L2	-1.02879	0.00628173	0.0340348	31.2382	14.6022
ASF1A	-1.03038	1.39878e-11	2.06664e-09	632.042	309.141
KIAA1875	-1.0319	0.000226555	0.00260356	75.7295	36.9311
OSMR	-1.03355	0.00390063	0.0240065	15.7054	7.72925
C21orf62-AS1	-1.03445	3.61335e-08	1.87067e-06	99.8647	48.0945
MAT2B	-1.03472	4.69607e-10	4.23462e-08	4843.05	2314.68
CBR3	-1.035	0.00214947	0.0151061	24.0226	11.2023
MIR4458HG	-1.0374	0.000800998	0.0069899	38.4651	17.7914
LOC105372795	-1.03946	0.000395457	0.00407557	14.5429	7.29191
LINC00476	-1.0396	0.00959726	0.0467836	575.321	283.857
GRAP	-1.03991	6.27864e-07	2.14962e-05	660.018	317.345
LTB	-1.04164	1.21964e-05	0.000248153	3270.81	1554.1
LINC00663	-1.04285	1.57251e-05	0.000304161	112.467	55.8823
SNORD38B	-1.04557	0.00220168	0.0153941	14.5515	7.00076
HN1L	-1.04576	3.38551e-15	1.20418e-12	689.34	320.264
AGPAT5	-1.04702	0.00103958	0.00861396	624.626	301.884
PDDC1	-1.04939	2.9256e-12	5.13231e-10	703.358	337.743
FNDC8	-1.05006	1.35317e-07	5.84054e-06	101.776	48.5335
C16orf52	-1.05168	4.40166e-18	3.13121e-15	744.34	361.708
MYO5B	-1.05242	0.00780044	0.0402102	62.9281	29.2946
FPR2	-1.05282	7.44719e-05	0.00108361	12603.7	5855.08
ZNF252P-AS1	-1.05337	0.00187443	0.0136256	11.9294	5.29872
FDX1L	-1.05379	2.97852e-07	1.15573e-05	86.947	39.87
VNN3	-1.05414	0.000209881	0.00244901	8156.01	4095.83
ZNF248	-1.05415	2.64116e-10	2.64212e-08	612.71	297.241
MFSD3	-1.05491	0.000300855	0.00328254	22.8019	10.6551
EFNA3	-1.0557	0.000141455	0.00177693	22.3771	9.86179
ZNF347	-1.05657	8.63935e-05	0.00122731	313.519	146.816
C22orf15	-1.05663	6.74772e-05	0.000997717	23.3631	11.276
LOC100506127	-1.057	4.6971e-08	2.34941e-06	448.796	216.016
GEMIN6	-1.05756	9.09435e-12	1.38631e-09	151.698	65.5079
CPOX	-1.05964	2.72277e-23	4.7542e-20	754.035	358.82
CD3G	-1.06234	2.90664e-06	7.49367e-05	1918.79	956.403
MIR7111	-1.06338	0.00622513	0.0338139	9.29885	4.54203
ZNF559	-1.06441	9.49592e-08	4.35294e-06	803.238	388.154
TP53	-1.0674	2.87708e-22	4.25078e-19	958.523	450.122
ZNF749	-1.06917	9.55208e-07	3.00765e-05	269.019	130.181
PIGM	-1.07311	3.02947e-13	7.29422e-11	512.526	240.84
ZNF419	-1.07354	6.95225e-10	5.90849e-08	360.704	167.663
LOC101929331	-1.07369	0.000657506	0.00597385	421.885	198.011
AOC2	-1.07617	0.000343706	0.0036655	1205.08	493.684
MIR342	-1.07702	0.0017949	0.0132188	42.7521	20.4467
MIR3671	-1.07798	0.000119416	0.00156023	120.987	48.3027
TEDDM1	-1.07901	0.00595078	0.0327404	15.4956	6.96289
C11orf42	-1.08284	0.00586635	0.0324058	16.3078	6.64937
HCG11	-1.08405	1.22884e-07	5.41336e-06	830.642	398.356
LOC101927204	-1.08529	7.93148e-11	9.28902e-09	151.485	70.31
LOC100996455	-1.0856	0.00901828	0.0446597	33.8	16.5572
DOCK9-AS2	-1.0871	0.000154081	0.00190562	16.7039	7.80388
ZNF225	-1.08716	5.95521e-11	7.1371e-09	255.498	115.817
SEMA4G	-1.08805	1.18831e-08	7.19996e-07	173.583	79.8521
MKRN2OS	-1.08853	3.16848e-05	0.000539034	51.3667	23.9469
GLI1	-1.09033	0.000306827	0.00334083	977.88	376.302
MSH4	-1.09159	0.00831049	0.0420716	37.7066	17.0378
B3GALT2	-1.09378	0.00762182	0.0395334	51.0577	20.9547
MAP10	-1.09462	2.66666e-07	1.04956e-05	149.991	69.4771
N6AMT1	-1.09506	5.35857e-11	6.51406e-09	123.637	59.77
DNAAF2	-1.09529	1.7579e-12	3.41506e-10	132.081	59.2421
FAM110C	-1.09624	0.00174835	0.0129455	45.9643	23.056
LINC00656	-1.09796	0.00968344	0.0471099	15.0566	6.09024
MIR1250	-1.09909	0.00935015	0.0458133	10.7821	5.07379
AK8	-1.10024	0.00905767	0.0447681	11.3477	5.43108
ZNF205-AS1	-1.10068	1.30145e-05	0.000262573	39.7056	18.6854
SIRT4	-1.10138	1.25442e-06	3.66723e-05	34.9949	16.4097
MIR4454	-1.10172	0.00904955	0.0447681	43.6221	19.1719
PREPL	-1.10256	1.28129e-17	7.45748e-15	1087.66	493.041
RLN2	-1.10656	0.00340102	0.0216805	20.2322	8.72486
IKBIP	-1.1066	7.94791e-06	0.00017367	1251.49	532.655
GLIDR	-1.10931	4.57777e-06	0.000108016	62.2372	29.3763
LINC00957	-1.10975	4.74324e-09	3.17434e-07	98.5127	44.9349
LRRC16A	-1.11176	0.00453756	0.0269413	247.073	111.312
TAF1A-AS1	-1.11323	0.00129754	0.0102686	11.5426	5.37942
CRIP3	-1.11324	0.000706258	0.00630912	92.9877	42.672
CISH	-1.11462	0.00744475	0.0388458	698.398	230.145
ZNF485	-1.12127	1.08856e-11	1.62077e-09	120.948	56.0353
RAB42	-1.12184	0.0085735	0.0430964	9.095	3.4376
HLA-DOA	-1.1235	0.00895563	0.0444587	1511.98	715.955
ZNF137P	-1.12369	4.22874e-08	2.14305e-06	354.88	156.955
SMAD9	-1.12387	2.47498e-06	6.58131e-05	39.5831	17.9212
ZNF287	-1.12576	3.4081e-08	1.78364e-06	176.579	82.4382
FCMR	-1.12724	9.58882e-05	0.00132213	7771.8	3685.98
KIAA2022	-1.12792	0.0101755	0.0488482	102.5	43.0866
LOC101929089	-1.12927	0.000680992	0.00613788	9.74573	4.73236
NUP43	-1.12946	1.70044e-10	1.83485e-08	1089.36	479.303
JAM2	-1.12996	0.00332393	0.0212596	17.5055	7.24688
PLCE1	-1.13003	0.000561961	0.00529344	33.0714	14.8138
RAB9B	-1.13083	4.09654e-05	0.000663985	28.9794	13.1823
SLC12A7	-1.13252	0.00444582	0.0265271	1087.89	485.865
C17orf51	-1.13254	4.33455e-06	0.000103164	285.419	125.04
SLC23A3	-1.13269	4.06386e-05	0.000659382	108.734	43.6694
LOC105378732	-1.13417	0.00255103	0.017277	15.2438	7.08875
LINC01560	-1.13499	2.1509e-11	2.95088e-09	60.6534	27.1513
FAM86B1	-1.13558	0.0036229	0.0226809	27.6022	14.6577
RRH	-1.13741	0.00176384	0.013035	12.8284	5.71497
LOC100131626	-1.13785	0.00816871	0.0415289	10.67	4.09349
ZNF780A	-1.139	2.25857e-13	5.63382e-11	965.101	391.464
TMEM99	-1.13931	9.2105e-05	0.00128753	29.5076	13.0348
LINC01372	-1.14029	2.39014e-08	1.31918e-06	76.1024	34.7306
YIPF4	-1.14195	1.56855e-11	2.28236e-09	853.839	344.435
ZNF681	-1.14212	1.76493e-07	7.38539e-06	327.361	138.863
EHHADH	-1.14588	6.82959e-05	0.00100749	58.6654	24.362
MMACHC	-1.14692	3.75307e-09	2.5837e-07	102.517	41.3747
MIR7856	-1.14708	0.00479914	0.0279664	15.0176	6.89645
ZNF566	-1.14819	4.09977e-11	5.18055e-09	337.078	157.468
TMEM92-AS1	-1.14919	0.000957871	0.00806739	69.3637	27.6625
TRMT5	-1.14924	6.35306e-12	1.01686e-09	185.038	75.4042
TMIE	-1.15101	0.00656286	0.03523	24.8631	11.2222
NPAS2	-1.15242	0.00552245	0.0310872	110.189	48.8672
ATP6V0E2-AS1	-1.15269	1.93575e-05	0.000360271	68.5074	31.105
ENTPD3-AS1	-1.15864	1.51483e-05	0.000295683	58.7636	26.4995
RPP25	-1.15909	0.000127456	0.00163749	24.0074	10.6023
TMIGD2	-1.1609	0.00515763	0.0295533	95.6894	42.0795
SNORA5C	-1.16541	1.89026e-05	0.000354206	26.5271	11.819
LOC100147773	-1.16929	0.000571429	0.00535648	19.8352	8.42217
LTK	-1.17479	0.00738055	0.0385948	293.583	140.435
ZNF226	-1.17569	3.10485e-10	2.99162e-08	702.38	290.428
TMEM169	-1.17843	5.79394e-07	2.00512e-05	83.0517	32.9759
ZIK1	-1.17962	1.09925e-06	3.32493e-05	292.293	130.625
NPM3	-1.18002	1.81468e-07	7.53542e-06	150.72	66.8538
TAS2R3	-1.18449	0.000592907	0.00550409	23.5457	10.395
ELOVL4	-1.18452	0.00406961	0.0248222	64.1918	33.4857
CXCL1	-1.18466	0.00502709	0.0289869	1341.21	563.599
ZNF582	-1.18512	4.83764e-08	2.41342e-06	105.003	44.7678
USP44	-1.18651	0.00104906	0.00867384	129.962	53.0265
TNFAIP8L2	-1.18665	3.20112e-12	5.53909e-10	586.437	215.059
ZNF771	-1.18965	0.000594359	0.00551225	10.1125	4.49616
BCL7A	-1.19111	0.00792318	0.0406736	273.49	123.361
TOP1P1	-1.19149	5.04267e-06	0.000117542	37.7747	16.3844
KANK1	-1.19325	0.000336336	0.0036029	525.665	228.338
FAM200A	-1.19333	2.42643e-08	1.33156e-06	125.665	48.2591
MIR1304	-1.19339	0.0100221	0.0482928	10.5022	4.5446
FUT2	-1.19619	9.09199e-06	0.000195382	30.3212	13.4097
C5orf51	-1.1986	2.95141e-14	8.72119e-12	1483.05	590.918
EEF2KMT	-1.19915	1.75684e-06	4.94773e-05	50.1822	21.7361
CTU1	-1.1992	1.62273e-07	6.85008e-06	29.421	11.6656
TRAPPC2B	-1.19966	5.44656e-05	0.000840257	22.9937	9.95567
AOC3	-1.20073	0.000203784	0.00238955	945.849	339.386
CXCR5	-1.20229	0.00557267	0.0312649	444.495	206.994
BTLA	-1.20373	0.0028848	0.0190472	1255.89	543.67
GIMAP4	-1.20421	0.000626188	0.00572996	8173.59	2849.87
JRKL	-1.20767	1.17449e-14	3.63845e-12	670.61	271.134
LINC00526	-1.20895	1.56635e-07	6.62664e-06	35.5828	15.507
ZNF837	-1.21001	0.00997006	0.0481264	5.8414	2.65207
ZNF420	-1.21048	1.59483e-19	2.04212e-16	343.42	149.733
MMP11	-1.21129	0.00283499	0.0187894	20.0799	8.9497
ZNF234	-1.21336	6.07034e-12	9.88076e-10	422.06	172.816
CD40LG	-1.21491	2.49798e-05	0.000442201	980.266	422.098
FBXO15	-1.21496	0.000393609	0.00406892	20.5095	9.11605
P2RX5	-1.21522	0.00349762	0.0221566	602.855	264.289
LOC102723824	-1.2157	0.00048038	0.0047051	40.8439	17.6028
LOC100506985	-1.22618	7.23033e-06	0.000160361	1371.59	559.076
LIMD1-AS1	-1.22661	5.48125e-06	0.000125781	22.0958	8.83093
LOC100130992	-1.22806	3.40272e-05	0.0005698	63.1449	24.9043
ZNF404	-1.23231	0.00010672	0.00143341	73.9021	27.54
SLC16A10	-1.23237	0.001542	0.0117543	128.096	52.9663
SLC26A3	-1.23529	0.000673441	0.00608696	9.46203	3.92815
ZNF658B	-1.23561	0.00119163	0.00962303	26.6293	10.9354
ZFP37	-1.23642	0.000178949	0.00215888	79.6568	34.7148
ZNF260	-1.23693	8.21593e-16	3.28757e-13	701.331	295.811
MIR6738	-1.23744	0.000561072	0.0052919	28.4288	12.696
ZSCAN18	-1.2424	1.13763e-05	0.00023699	323.352	135.79
CD79B	-1.24308	0.000436338	0.00437408	680.599	282.011
LOC100289230	-1.24535	3.49419e-05	0.000582578	72.6409	28.248
ZBTB42	-1.24583	9.79079e-05	0.0013394	60.3787	24.9883
PURA	-1.24631	4.6634e-19	4.74423e-16	831.662	346.619
CCR7	-1.24645	0.000602781	0.00556884	5769.13	2368.11
THNSL1	-1.24797	3.11514e-10	2.99162e-08	153.53	63.8847
CACHD1	-1.2486	0.0023337	0.0161235	205.136	86.6455
ENAM	-1.24938	0.0070208	0.0372098	34.064	14.5774
CD22	-1.25006	0.00973001	0.0472638	2653.99	1139.21
MSX2P1	-1.25086	2.06328e-05	0.000379955	68.1696	28.3748
PA2G4P4	-1.25273	0.000437871	0.00438716	25.2387	11.0741
FLJ37035	-1.25379	5.54888e-05	0.000851257	13.7559	5.85933
GYLTL1B	-1.25397	0.00222199	0.0155192	130.595	57.8889
MDS2	-1.25403	0.00115029	0.0093776	361.168	141.954
C9orf64	-1.25448	2.63513e-17	1.36792e-14	187.917	72.1571
SLC16A13	-1.25593	5.90317e-09	3.84935e-07	59.5041	22.9559
RNU11	-1.25988	0.00754295	0.0391984	13.3301	5.60079
SNX22	-1.26511	0.000209365	0.00244603	424.632	171.821
SIT1	-1.26557	1.07164e-06	3.27756e-05	419.146	173.725
NSG1	-1.26641	0.000657877	0.00597439	347.954	171.115
LOC100505715	-1.26677	1.04524e-06	3.22765e-05	84.1047	32.3061
LINC00665	-1.27009	0.00185949	0.0135593	52.5615	22.8256
ZNF613	-1.27057	8.09129e-09	5.11215e-07	197.688	71.158
LOC728485	-1.27071	0.000890315	0.00761366	14.3375	5.55243
GIMAP6	-1.2751	7.39648e-06	0.000163292	4771.55	1848.48
MIR641	-1.2762	0.000427434	0.00431071	19.101	8.46246
MARVELD2	-1.27636	0.0102237	0.0490087	7.9602	3.28953
LINC00638	-1.28258	5.8483e-05	0.000890081	22.5963	9.01541
LHFPL1	-1.28276	0.000621548	0.00569617	15.6884	6.63314
LOC101927053	-1.29151	0.000166718	0.00203699	16.2943	6.62947
PLAG1	-1.29697	2.63275e-05	0.000460539	875.566	349.836
ZFP3	-1.29823	1.49712e-12	2.96445e-10	928.418	384.614
FLJ37201	-1.29887	0.000575399	0.00538319	14.4235	5.8255
KDF1	-1.30441	0.0020787	0.0147218	14.0882	5.7048
LINC01281	-1.30744	0.00875082	0.0437359	16.8112	6.79143
ZNF818P	-1.30888	1.31179e-09	1.02839e-07	668.144	251.322
COX20	-1.30931	0.000144774	0.00181151	39.1961	15.5972
SNORA25	-1.31385	0.00046798	0.00461422	31.0044	12.4526
IL7R	-1.31488	7.21882e-06	0.000160299	33532.4	13329.9
LOC254896	-1.31694	0.000275554	0.00306638	230.297	82.1101
CD79A	-1.32085	0.00641331	0.0346207	1994.43	890.131
ZNF322	-1.32147	3.28325e-11	4.2609e-09	319.405	112.371
ZNF793	-1.32179	8.83628e-08	4.10308e-06	406.504	155.84
MIR548P	-1.32296	0.000370369	0.00389364	18.6207	6.20659
LOC442497	-1.32603	0.0087498	0.0437359	6.06205	2.5749
BOLA1	-1.32658	3.7355e-07	1.40682e-05	25.3724	9.5295
MRM1	-1.32731	2.60456e-11	3.47401e-09	75.0669	28.2288
ZNF2	-1.32949	1.2129e-09	9.62379e-08	191.573	60.5018
MIR4496	-1.32956	0.00682486	0.0363582	21.4681	8.94781
ZNF790	-1.33034	4.96686e-10	4.41659e-08	135.761	54.3811
MIR3934	-1.33271	2.53755e-06	6.73187e-05	15.8357	6.45458
RPP40	-1.33346	7.21916e-06	0.000160299	31.8339	11.193
LINC01530	-1.33434	1.02572e-07	4.64647e-06	37.0623	13.7095
TIGD3	-1.33578	0.000611227	0.00562522	155.973	53.3915
LOC101927932	-1.33989	0.00469382	0.0275196	9.75598	3.83304
ZNF793-AS1	-1.34155	0.00273507	0.0182658	14.198	5.74927
AEBP1	-1.34548	0.000684477	0.00616061	244.315	97.4621
RHOB	-1.34657	3.84845e-05	0.00063177	2560.56	761.966
LBH	-1.34696	8.70939e-10	7.11835e-08	4761.36	1934.64
SYBU	-1.34707	0.000805683	0.0070244	22.4456	8.96454
ZNF780B	-1.34869	4.09909e-24	7.87313e-21	1300.61	483.579
ZNF607	-1.34899	1.13101e-10	1.27784e-08	274.295	105.324
LOC286059	-1.35132	0.00518986	0.0296848	287.807	101.016
METRN	-1.35225	0.000857126	0.00738243	16.7979	6.66492
ZNF786	-1.35283	3.29186e-10	3.13003e-08	186.678	74.7111
PRAP1	-1.36015	6.36866e-06	0.000143446	13.382	5.25803
ZNF132	-1.36099	1.52463e-09	1.16433e-07	99.0111	37.7012
FCGBP	-1.36535	0.000480382	0.0047051	264.845	110.036
LOC285766	-1.36932	0.00309785	0.0201628	19.1323	7.41813
DNAH6	-1.37485	0.00125046	0.00996159	168.388	61.3923
MTRNR2L4	-1.37963	0.00300942	0.0197075	13.8075	5.38777
TMEM177	-1.38056	1.854e-12	3.52572e-10	68.1864	25.1648
ZNF486	-1.38155	3.74585e-08	1.92886e-06	748.223	246.588
LDHAL6A	-1.38246	3.7099e-09	2.57242e-07	126.329	43.7736
SVILP1	-1.38485	2.07946e-06	5.72209e-05	54.124	19.9553
RORC	-1.38491	0.000624457	0.00571685	145.246	58.1265
CXorf67	-1.38549	0.00392863	0.0241159	6.65937	2.56139
ZNF626	-1.38965	5.07155e-07	1.80722e-05	450.665	164.628
LOC101929698	-1.39061	3.92743e-05	0.00064254	160.21	60.7328
LOC389641	-1.39271	1.00313e-05	0.000212192	97.7351	35.8981
SMARCA1	-1.3938	0.00398122	0.0243449	27.481	10.216
ARMCX2	-1.39817	0.000249469	0.00282022	142.605	54.0582
LACTB2	-1.39959	2.21969e-14	6.66151e-12	92.0493	34.2304
SNORD47	-1.40023	0.00805303	0.0411138	5.16236	1.97681
LOC101927418	-1.40361	0.00012715	0.00163465	17.269	6.56018
BBS10	-1.40472	7.30493e-13	1.52506e-10	529.552	176.23
ZNF737	-1.41109	1.08579e-06	3.2998e-05	1608.43	593.631
FCRL1	-1.41296	0.00652153	0.0350669	4942.53	1905.06
ZNF154	-1.41334	0.000122287	0.00158486	1033.43	371.848
SIRPG-AS1	-1.41433	1.79295e-05	0.000338865	288.691	108.932
CD19	-1.41551	0.00578998	0.032104	701.43	289.697
ZNF441	-1.41652	1.68077e-05	0.00032218	717.689	275.998
GIMAP1	-1.41923	7.20631e-12	1.13452e-09	1482.63	523.697
RAB25	-1.42237	0.00279297	0.018556	22.198	7.96302
ZNF696	-1.42725	1.09555e-18	9.58873e-16	198.839	70.4955
CDC42EP2	-1.42915	6.33736e-05	0.000946514	451.998	147.566
RHPN2	-1.43102	0.00359033	0.0225358	24.9968	9.2279
FOS	-1.43256	0.00203036	0.014438	36624	12241.7
ZNF415	-1.44427	0.00431902	0.0259885	46.4423	16.808
DEPDC7	-1.44533	4.59392e-05	0.000732852	54.9903	20.0803
GIN1	-1.44663	1.9193e-15	7.08924e-13	264.803	88.4659
RNU6-57P	-1.4468	0.000829397	0.00720173	8.51948	3.17688
PYCRL	-1.44709	0.000101027	0.00137246	14.3443	5.24929
SCARNA7	-1.4537	0.0032805	0.0210309	33.7338	12.4231
ZNF135	-1.45636	0.00156838	0.0119203	110.068	38.1764
LINC00865	-1.45757	0.000957399	0.00806739	113.722	45.1506
EPPK1	-1.45768	0.00190567	0.0137861	63.9419	22.398
ZBED8	-1.45976	3.28417e-05	0.000555273	14.8599	4.45533
OLFM2	-1.4624	3.56227e-06	8.79442e-05	77.3752	22.746
NT5E	-1.46345	0.000254513	0.00286712	382.292	144.595
LOC101928979	-1.46413	0.00118566	0.00958962	34.8096	15.1454
MIR548AQ	-1.46731	1.20803e-05	0.000246313	21.6552	8.23511
ZNF418	-1.46903	2.06783e-05	0.000380428	224.922	78.6536
LINC00563	-1.47096	0.00180029	0.0132534	10.7595	3.79466
ZNF501	-1.47136	3.19287e-09	2.23815e-07	67.0123	22.409
SSTR3	-1.47893	0.000286916	0.00315986	351.666	126.81
RASA4B	-1.48448	0.000918853	0.00780558	72.4845	26.3457
PCDH9	-1.4896	0.00868366	0.0435135	183.427	67.877
ZNF572	-1.49239	3.7838e-10	3.47729e-08	65.6649	22.7886
FLJ38122	-1.4927	1.1239e-06	3.36768e-05	30.8716	10.6538
LLPH-AS1	-1.49278	0.00237218	0.0163073	31.9955	10.938
LCMT2	-1.5003	1.40841e-12	2.84752e-10	169.153	60.4422
PHYHD1	-1.50372	0.000558394	0.00527549	80.5867	27.0978
FBLN2	-1.50434	0.00116582	0.00946975	36.0461	12.6481
LEF1-AS1	-1.53523	0.00121687	0.00977105	81.3419	26.5644
MIR5195	-1.53866	0.00981632	0.0475516	9.54672	2.8445
B3GNT3	-1.5417	0.00999928	0.0482311	6.94162	2.36109
VN1R1	-1.55058	0.000127697	0.00163948	25.3601	8.74177
ZNF181	-1.55904	6.26312e-18	3.93509e-15	404.492	135.431
NUDT12	-1.55944	0.00054991	0.00521586	153.852	48.4256
HYKK	-1.56185	1.29608e-05	0.000261764	23.5947	7.97218
HTR3A	-1.57397	0.00605831	0.0331421	16.0866	6.05239
PPP1R14D	-1.57551	0.000673079	0.00608696	8.2569	2.62786
GIMAP8	-1.57895	2.32823e-08	1.28871e-06	3007.82	869.925
AMIGO1	-1.57965	1.77803e-12	3.41506e-10	517.621	185.624
CELA1	-1.58372	0.000119675	0.00156049	39.0555	13.6941
ZNF547	-1.59699	4.6808e-07	1.68993e-05	47.0203	14.0308
GIMAP7	-1.6047	8.64116e-07	2.77543e-05	5007.32	1467.48
SNORD37	-1.60488	0.0034069	0.0216964	7.91013	2.65032
FLRT1	-1.60823	0.00204611	0.0145254	5.78095	1.86116
C7orf55	-1.62171	0.000711363	0.00634315	5.47679	1.79707
FAM129C	-1.62999	0.00100665	0.00838819	1179.88	416.064
ZNF563	-1.63812	3.07613e-13	7.29422e-11	109.665	34.1638
C2orf81	-1.64551	5.40272e-06	0.000124276	28.4653	9.0725
ZNF667-AS1	-1.64569	4.87412e-05	0.000769246	76.2009	23.6924
C1orf220	-1.64696	0.000418791	0.00425294	85.7838	26.5108
ALDOB	-1.65142	0.000104238	0.00140696	15.1814	4.81348
KRT73-AS1	-1.65253	0.00157988	0.011975	56.8812	23.6384
LIX1	-1.66681	0.00347122	0.0220166	97.0582	30.32
ZNF285	-1.66882	3.26167e-06	8.29759e-05	92.3946	26.8096
PMEPA1	-1.66941	1.50934e-05	0.000295212	81.6233	24.9696
NHLRC1	-1.6713	1.50302e-05	0.000294277	18.2376	5.98907
N4BP3	-1.68062	4.57726e-05	0.000730801	129.229	45.9179
ZNF772	-1.68289	1.52511e-09	1.16433e-07	192.777	53.9776
KLHL33	-1.69031	0.00474089	0.0277194	14.6919	4.32149
KLHL41	-1.70742	0.000318363	0.00344689	15.3705	4.49058
SOWAHD	-1.70854	1.15283e-06	3.4276e-05	35.4616	8.76939
TMEM204	-1.7099	2.76909e-07	1.08322e-05	123.958	36.6511
WNT16	-1.71249	0.00124078	0.00990507	48.2651	15.0459
SPIB	-1.71924	0.000295808	0.00324233	427.346	133.542
ZNF470	-1.72223	5.98258e-11	7.1371e-09	207.669	57.9488
NRCAM	-1.72332	0.0101489	0.0487773	160.418	56.4163
PAQR8	-1.72858	5.95694e-19	5.72074e-16	890.091	235.347
ZNF229	-1.75347	1.21952e-05	0.000248153	58.4937	16.0497
CCDC113	-1.76231	0.000738027	0.00654972	9.41041	2.90702
C1orf74	-1.77703	2.23658e-15	8.10527e-13	739.177	200.566
CETN3	-1.78283	6.94786e-39	1.33447e-34	252.996	67.8713
PARS2	-1.7835	1.56311e-08	9.04294e-07	34.8305	8.04157
FCRL2	-1.78491	0.00236665	0.0162867	1279.15	396.555
IGIP	-1.78572	9.85337e-25	2.70362e-21	451.862	128.643
ID3	-1.79209	0.00167642	0.0125483	29.7518	8.33561
LOC100128164	-1.79945	0.00269131	0.0180363	24.4517	6.97847
LOC100506178	-1.81253	0.00249957	0.0170125	54.7097	15.9756
LOC257396	-1.82397	8.57986e-12	1.31835e-09	42.0764	11.175
LOC554206	-1.82911	8.97831e-07	2.86456e-05	29.0028	7.83682
EPHB3	-1.83215	0.00273716	0.0182734	19.6631	3.81367
ZNF781	-1.84187	3.01451e-11	3.93875e-09	110.001	29.545
ZNF442	-1.84389	0.000316137	0.00342472	28.9054	7.43768
TCL6	-1.8593	0.00793622	0.0407134	190.997	57.0607
NHLRC4	-1.86533	5.00982e-07	1.79187e-05	11.5861	2.9769
MIR548AN	-1.90711	0.000210224	0.00245011	102.177	26.7882
ZNF112	-1.91751	9.18717e-06	0.00019716	28.5992	6.74481
AGRP	-1.93718	0.000119503	0.00156023	7.53872	1.74435
ZNF594	-1.94639	9.39432e-13	1.94018e-10	371.167	83.5992
BACE1-AS	-1.9555	3.09115e-19	3.71073e-16	56.1524	13.8578
MIR4539	-1.96447	0.00356276	0.0224287	258.561	60.3578
CD248	-1.99413	0.000136476	0.00173711	48.8678	12.322
LOC100996286	-2.00669	1.45487e-07	6.23742e-06	454.206	97.5152
SLC4A10	-2.02188	7.37008e-05	0.00107603	393.158	102.261
ZNF860	-2.06272	0.000651529	0.00592796	156.192	40.7019
ROBO1	-2.07922	0.000311238	0.00337928	67.3061	16.084
CR2	-2.10433	1.78708e-06	5.01088e-05	447.377	110.303
L1TD1	-2.22171	0.00692975	0.0368187	58.4178	17.7159
FZD2	-2.2226	8.23955e-08	3.90758e-06	27.8724	4.14474
VPREB3	-2.26719	5.3394e-05	0.000827714	97.5982	20.434
DSC1	-2.27958	1.26805e-05	0.000256914	191.367	31.9259
FCRLA	-2.34166	0.000117124	0.00153767	669.465	151.49
GPR15	-2.373	0.000137793	0.00174577	546.458	109.036
PTPN20	-2.38772	0.00189986	0.0137494	16.1596	2.69154
SLC38A11	-2.48085	0.00169606	0.0126412	167.724	31.1448
LCN10	-2.48329	2.26533e-06	6.10241e-05	110.108	17.8998
TCL1A	-2.51149	0.000249365	0.00282022	479.788	77.541
NEBL	-2.53601	0.00827962	0.0419595	317.25	26.1426
C4BPA	-2.5424	0.00544186	0.0307417	337.951	55.5894
NUP210L	-2.71457	3.25309e-05	0.000551475	224.44	37.4474
LINC01355	-2.74018	7.32891e-25	2.34611e-21	137.092	16.2044
GPM6A	-3.08736	0.00145698	0.0112703	33.6494	5.90761
LRRN3	-4.44208	2.82978e-16	1.20781e-13	1534.73	57.6665

## Sheet: GSEA-Non < Alpha+EK-3rd
Hallmark								GO
Gene Set Name	# Genes in Gene Set (K)	Description	# Genes in Overlap (k)	k/K	p-value	FDR q-value		Gene Set Name	# Genes in Gene Set (K)	Description	# Genes in Overlap (k)	k/K	p-value	FDR q-value
HALLMARK_G2M_CHECKPOINT	200	Genes involved in the G2/M checkpoint, as in progression through the cell division cycle.	50	0.25	2.54e-46	1.27e-44		GOBP_MITOTIC_CELL_CYCLE	1032	Progression through the phases of the mitotic cell cycle, the most common eukaryotic cell cycle, which canonically comprises four successive phases called G1, S, G2, and M and includes replication of the genome and the subsequent segregation of chromosomes into daughter cells. In some variant cell cycles nuclear replication or nuclear division may not be followed by cell division, or G1 and G2 ph…	104	0.1008	5.6e-55	5.7e-51
HALLMARK_E2F_TARGETS	200	Genes encoding cell cycle related targets of E2F transcription factors.	43	0.215	6.2e-37	1.55e-35		GOBP_CELL_CYCLE	1872	The progression of biochemical and morphological phases and events that occur in a cell during successive cell replication or nuclear replication events. Canonically, the cell cycle comprises the replication and segregation of genetic material followed by the division of the cell, but in endocycles or syncytial cells nuclear replication or nuclear division may not be followed by cell division. [G…	134	0.0716	1.32e-53	6.73e-50
HALLMARK_TNFA_SIGNALING_VIA_NFKB	200	Genes regulated by NF-kB in response to TNF [GeneID=7124].	38	0.19	1.24e-30	2.07e-29		GOBP_CELL_CYCLE_PROCESS	1415	The cellular process that ensures successive accurate and complete genome replication and chromosome segregation. [GOC:isa_complete, GOC:mtg_cell_cycle]	104	0.0735	3.67e-42	1.25e-38
HALLMARK_MITOTIC_SPINDLE	199	Genes important for mitotic spindle assembly.	25	0.1256	4.02e-16	5.02e-15		GOBP_REGULATION_OF_CELL_CYCLE	1211	Any process that modulates the rate or extent of progression through the cell cycle. [GOC:ai, GOC:dph, GOC:tb]	86	0.071	1.2e-33	3.05e-30
HALLMARK_INTERFERON_GAMMA_RESPONSE	200	Genes up-regulated in response to IFNG [GeneID=3458].	22	0.11	3.74e-13	3.74e-12		GOBP_MITOTIC_NUCLEAR_DIVISION	296	A mitotic cell cycle process comprising the steps by which the nucleus of a eukaryotic cell divides; the process involves condensation of chromosomal DNA into a highly compacted form. Canonically, mitosis produces two daughter nuclei whose chromosome complement is identical to that of the mother cell. [ISBN:0198547684]	46	0.1554	8.95e-33	1.82e-29
HALLMARK_ESTROGEN_RESPONSE_LATE	200	Genes defining late response to estrogen.	21	0.105	3.18e-12	2.65e-11		GOBP_ORGANELLE_FISSION	486	The creation of two or more organelles by division of one organelle. [GOC:jid]	53	0.1091	9.58e-30	1.63e-26
HALLMARK_EPITHELIAL_MESENCHYMAL_TRANSITION	200	Genes defining epithelial-mesenchymal transition, as in wound healing, fibrosis and metastasis.	20	0.1	2.56e-11	1.6e-10		GOBP_CELL_DIVISION	600	The process resulting in division and partitioning of components of a cell to form more cells; may or may not be accompanied by the physical separation of a cell into distinct, individually membrane-bounded daughter cells. [GOC:di, GOC:go_curators, GOC:pr]	57	0.095	8.82e-29	1.28e-25
HALLMARK_INFLAMMATORY_RESPONSE	200	Genes defining inflammatory response.	20	0.1	2.56e-11	1.6e-10		GOBP_CELL_CYCLE_PHASE_TRANSITION	641	The cell cycle process by which a cell commits to entering the next cell cycle phase. [GOC:mtg_cell_cycle]	58	0.0905	3.65e-28	4.5e-25
HALLMARK_SPERMATOGENESIS	135	Genes up-regulated during production of male gametes (sperm), as in spermatogenesis.	16	0.1185	1.99e-10	1.11e-09		GOBP_CHROMOSOME_SEGREGATION	337	The process in which genetic material, in the form of chromosomes, is organized into specific structures and then physically separated and apportioned to two or more sets. In eukaryotes, chromosome segregation begins with the condensation of chromosomes, includes chromosome separation, and ends when chromosomes have completed movement to the spindle poles. [GOC:jl, GOC:mah, GOC:mtg_cell_cycle, GO…	44	0.1306	3.98e-28	4.5e-25
HALLMARK_IL2_STAT5_SIGNALING	199	Genes up-regulated by STAT5 in response to IL2 stimulation.	18	0.0905	1.29e-09	6.47e-09		GOBP_CYTOSKELETON_ORGANIZATION	1380	A process that is carried out at the cellular level which results in the assembly, arrangement of constituent parts, or disassembly of cytoskeletal structures. [GOC:dph, GOC:jl, GOC:mah]	83	0.0601	1.78e-27	1.82e-24
HALLMARK_INTERFERON_ALPHA_RESPONSE	97	Genes up-regulated in response to alpha interferon proteins.	13	0.134	2.17e-09	9.85e-09		GOBP_MITOTIC_SISTER_CHROMATID_SEGREGATION	164	The cell cycle process in which replicated homologous chromosomes are organized and then physically separated and apportioned to two sets during the mitotic cell cycle. Each replicated chromosome, composed of two sister chromatids, aligns at the cell equator, paired with its homologous partner. One homolog of each morphologic type goes into each of the resulting chromosome sets. [GOC:ai, GOC:jl]	32	0.1951	2.28e-26	2.11e-23
HALLMARK_COAGULATION	138	Genes encoding components of blood coagulation system; also up-regulated in platelets.	14	0.1014	2.06e-08	8.57e-08		GOBP_SISTER_CHROMATID_SEGREGATION	199	The cell cycle process in which sister chromatids are organized and then physically separated and apportioned to two or more sets. [GOC:ai, GOC:elh]	34	0.1709	6.3e-26	5.34e-23
HALLMARK_APOPTOSIS	161	Genes mediating programmed cell death (apoptosis) by activation of caspases.	13	0.0807	9.37e-07	3.6e-06		GOCC_SUPRAMOLECULAR_COMPLEX	1296	A cellular component that consists of an indeterminate number of proteins or macromolecular complexes, organized into a regular, higher-order structure such as a polymer, sheet, network or a fiber. [GOC:dos]	77	0.0594	3.58e-25	2.65e-22
HALLMARK_MTORC1_SIGNALING	200	Genes up-regulated through activation of mTORC1 complex.	13	0.065	1.03e-05	3.67e-05		GOBP_CELL_ACTIVATION	1461	A change in the morphology or behavior of a cell resulting from exposure to an activating factor such as a cellular or soluble ligand. [GOC:mgi_curators]	82	0.0561	3.64e-25	2.65e-22
HALLMARK_HYPOXIA	200	Genes up-regulated in response to low oxygen levels (hypoxia).	12	0.06	4.9e-05	0.000153		GOBP_PROTEIN_PHOSPHORYLATION	1616	The process of introducing a phosphate group on to a protein. [GOC:hb]	86	0.0532	8.05e-25	5.47e-22
HALLMARK_MYOGENESIS	200	Genes involved in development of skeletal muscle (myogenesis).	12	0.06	4.9e-05	0.000153		GOBP_NUCLEAR_CHROMOSOME_SEGREGATION	273	The process in which genetic material, in the form of nuclear chromosomes, is organized into specific structures and then physically separated and apportioned to two or more sets. Nuclear chromosome segregation begins with the condensation of chromosomes, includes chromosome separation, and ends when chromosomes have completed movement to the spindle poles. [GOC:dos]	37	0.1355	2.05e-24	1.31e-21
HALLMARK_CHOLESTEROL_HOMEOSTASIS	74	Genes involved in cholesterol homeostasis.	7	0.0946	0.000115	0.000339		GOBP_REGULATION_OF_CELL_CYCLE_PROCESS	789	Any process that modulates a cellular process that is involved in the progression of biochemical and morphological phases and events that occur in a cell during successive cell replication or nuclear replication events. [GOC:dph, GOC:tb]	59	0.0748	2.44e-24	1.46e-21
HALLMARK_ESTROGEN_RESPONSE_EARLY	200	Genes defining early response to estrogen.	11	0.055	0.000215	0.000565		GOBP_REGULATION_OF_MITOTIC_CELL_CYCLE	605	Any process that modulates the rate or extent of progress through the mitotic cell cycle. [GOC:dph, GOC:go_curators, GOC:tb]	52	0.086	2.66e-24	1.51e-21
HALLMARK_KRAS_SIGNALING_UP	200	Genes up-regulated by KRAS activation.	11	0.055	0.000215	0.000565		GOCC_MICROTUBULE_CYTOSKELETON	1288	The part of the cytoskeleton (the internal framework of a cell) composed of microtubules and associated proteins. [GOC:jl, ISBN:0395825172]	75	0.0582	5.33e-24	2.86e-21
HALLMARK_UV_RESPONSE_DN	144	Genes down-regulated in response to ultraviolet (UV) radiation.	9	0.0625	0.000313	0.000782		GOBP_MICROTUBULE_CYTOSKELETON_ORGANIZATION	589	A process that is carried out at the cellular level which results in the assembly, arrangement of constituent parts, or disassembly of cytoskeletal structures comprising microtubules and their associated proteins. [GOC:mah]	49	0.0832	2.42e-22	1.23e-19
C2(CP)								C7
Gene Set Name	# Genes in Gene Set (K)	Description	# Genes in Overlap (k)	k/K	p-value	FDR q-value		Gene Set Name	# Genes in Gene Set (K)	Description	# Genes in Overlap (k)	k/K	p-value	FDR q-value
REACTOME_CELL_CYCLE	693	Cell Cycle	69	0.0996	5.26e-36	1.54e-32		HOWARD_NK_CELL_INACT_MONOV_INFLUENZA_A_INDONESIA_05_2005_H5N1_AGE_18_49YO_3DY_UP	68	Genes up-regulated in natural killer cell 3d vs 0d in adults (18-49) after exposure to inactivated monovalent influenza A/Indonesia/05/2005 H5N1 split-virus vaccine , time point 3D , administered i.m.	54	0.7941	1.45e-86	7.56e-83
REACTOME_CELL_CYCLE_MITOTIC	561	Cell Cycle, Mitotic	60	0.107	4.23e-33	6.17e-30		VAN_DEN_BIGGELAAR_PBMC_PREVNAR_9MO_INFANT_STIMULATED_VS_UNSTIMULATED_9MO_UP	127	Genes up-regulated in peripheral blood mononuclear cell stimulated vs unstimulated in infants (9m) (infant) after exposure to Prevnar (USA) , time point 9M	58	0.4567	1.39e-71	2.67e-68
REACTOME_CELL_CYCLE_CHECKPOINTS	292	Cell Cycle Checkpoints	34	0.1164	2.18e-20	2.12e-17		GSE15750_DAY6_VS_DAY10_TRAF6KO_EFF_CD8_TCELL_UP	200	Genes up-regulated in comparison of wild type CD8 effector T cells at day 6 versus those from mice defficient for TRAF6 [GeneID=7189] at day 10.	67	0.335	1.53e-71	2.67e-68
REACTOME_MITOTIC_PROMETAPHASE	203	Mitotic Prometaphase	29	0.1429	4.68e-20	3.42e-17		GSE15750_DAY6_VS_DAY10_EFF_CD8_TCELL_UP	200	Genes up-regulated in comparison of wild type CD8 effector T cells at day 6 versus those at day 10.	66	0.33	5.72e-70	7.46e-67
REACTOME_RESOLUTION_OF_SISTER_CHROMATID_COHESION	126	Resolution of Sister Chromatid Cohesion	24	0.1905	7.64e-20	4.46e-17		GSE30962_PRIMARY_VS_SECONDARY_ACUTE_LCMV_INF_CD8_TCELL_UP	200	Genes up-regulated in comparison of splenic primary CD8 effector T cells at day 8 post-acute infection versus splenic secondary CD8 effector T cells at day 8 post-acute infection.	57	0.285	2.61e-56	2.72e-53
REACTOME_HEMOSTASIS	678	Hemostasis	49	0.0723	9.43e-20	4.59e-17		GSE39110_DAY3_VS_DAY6_POST_IMMUNIZATION_CD8_TCELL_DN	200	Genes down-regulated in CD8 T cells after immunization: day 3 versus day 6.	55	0.275	2.13e-53	1.86e-50
KEGG_CELL_CYCLE	125	Cell cycle	22	0.176	1.58e-17	6.58e-15		GSE45365_HEALTHY_VS_MCMV_INFECTION_CD11B_DC_DN	195	Genes down-regulated in ITGAM+ [GeneID=3684] dendritic cells: control versus primary acute viral infection.	54	0.2769	1.27e-52	9.51e-50
WP_RETINOBLASTOMA_GENE_IN_CANCER	88	Retinoblastoma Gene in Cancer	19	0.2159	4.52e-17	1.65e-14		GSE13547_CTRL_VS_ANTI_IGM_STIM_BCELL_12H_UP	187	Genes up-regulated in B lymphocytes: control versus stimulated by anti-IgM for 12h.	52	0.2781	8.39e-51	5.47e-48
WP_CELL_CYCLE	122	Cell Cycle	21	0.1721	1.38e-16	4.47e-14		GSE14415_INDUCED_VS_NATURAL_TREG_DN	181	Genes down-regulated in T reg: induced versus natural.	48	0.2652	7.44e-46	4.31e-43
REACTOME_RHO_GTPASES_ACTIVATE_FORMINS	140	RHO GTPases Activate Formins	22	0.1571	1.94e-16	5.49e-14		GSE21063_WT_VS_NFATC1_KO_8H_ANTI_IGM_STIM_BCELL_UP	199	Genes up-regulated in B lymphocytes stimulated by anti-IgM for 8h: wildtype versus NFATC1 [GeneID=4772] knockout.	49	0.2462	4.66e-45	2.43e-42
REACTOME_M_PHASE	417	M Phase	35	0.0839	2.07e-16	5.49e-14		GSE36476_CTRL_VS_TSST_ACT_72H_MEMORY_CD4_TCELL_YOUNG_DN	200	Genes down-regulated in comparison of untreated CD4 [GeneID=920] memory T cells from young donors versus those treated with TSST at 72 h.	49	0.245	6.09e-45	2.89e-42
REACTOME_MITOTIC_METAPHASE_AND_ANAPHASE	236	Mitotic Metaphase and Anaphase	27	0.1144	2.89e-16	6.62e-14		GSE14415_NATURAL_TREG_VS_TCONV_DN	180	Genes down-regulated in natural T reg versus T conv.	47	0.2611	1.44e-44	6.27e-42
REACTOME_RHO_GTPASE_EFFECTORS	324	RHO GTPase Effectors	31	0.0957	2.95e-16	6.62e-14		GSE25088_WT_VS_STAT6_KO_MACROPHAGE_IL4_STIM_DN	198	Genes down-regulated in bone marrow-derived macrophages treated with IL4 [GeneID=3565]: wildtype versus STAT6 [GeneID=6778] knockout.	48	0.2424	8.39e-44	3.37e-41
REACTOME_SIGNALING_BY_RHO_GTPASES_MIRO_GTPASES_AND_RHOBTB3	717	Signaling by Rho GTPases, Miro GTPases and RHOBTB3	45	0.0628	6.19e-16	1.29e-13		GSE40274_CTRL_VS_EOS_TRANSDUCED_ACTIVATED_CD4_TCELL_UP	176	Genes up-regulated in CD4 T conv: control versus over-expression of IKZF4 [GeneID=64375].	46	0.2614	1.16e-43	4.34e-41
REACTOME_SEPARATION_OF_SISTER_CHROMATIDS	191	Separation of Sister Chromatids	24	0.1257	1.56e-15	3.03e-13		GOLDRATH_EFF_VS_MEMORY_CD8_TCELL_UP	200	Genes up-regulated in comparison of effector CD8 T cells versus memory CD8 T cells.	48	0.24	1.42e-43	4.93e-41
REACTOME_MITOTIC_SPINDLE_CHECKPOINT	111	Mitotic Spindle Checkpoint	18	0.1622	6.06e-14	1.11e-11		HARALAMBIEVA_PBMC_M_M_R_II_AGE_11_22YO_VACCINATED_VS_UNVACCINATED_7YR_UP	973	Genes up-regulated in peripheral blood mononuclear cell vaccinated vs unvaccinated in adolescent/young adults (11-22) after exposure to M-M-R II , time point 7Y	89	0.0915	1.84e-43	6.01e-41
REACTOME_NEUTROPHIL_DEGRANULATION	479	Neutrophil degranulation	34	0.071	7.58e-14	1.3e-11		GSE13547_2H_VS_12_H_ANTI_IGM_STIM_BCELL_UP	175	Genes up-regulated in B lymphocytes stimulated by anti-IgM: 2h versus 12h.	45	0.2571	2.22e-42	6.8e-40
REACTOME_MITOTIC_G1_PHASE_AND_G1_S_TRANSITION	149	Mitotic G1 phase and G1/S transition	20	0.1342	1e-13	1.63e-11		GSE34205_HEALTHY_VS_RSV_INF_INFANT_PBMC_DN	200	Genes down-regulated in comparison of peripheral blood mononuclear cells (PBMC) from healthy donors versus PBMCs from infanct with acute RSV infection.	47	0.235	3.2e-42	9.28e-40
PID_E2F_PATHWAY	73	E2F transcription factor network	15	0.2055	2e-13	3.08e-11		GSE45365_WT_VS_IFNAR_KO_BCELL_MCMV_INFECTION_DN	195	Genes down-regulated in CD8 T cells: control versus primary acute viral infection.	46	0.2359	2e-41	5.5e-39
REACTOME_INNATE_IMMUNE_SYSTEM	1117	Innate Immune System	51	0.0457	1.79e-12	2.62e-10		GSE25088_WT_VS_STAT6_KO_MACROPHAGE_DN	199	Genes down-regulated in bone marrow-derived macrophages: wildtype versus STAT6 [GeneID=6778] knockout.	46	0.2312	5.48e-41	1.43e-38
