# Supplementary material for: Immune transcriptome analysis of COVID-19 patients infected with SARS-CoV-2 variants carrying the E484K escape mutation identifies a distinct gene module
Source: Sci Rep. 2022 Feb 18;12:2784. doi: 10.1038/s41598-022-06752-0 (PMC8857234; doi:10.1038/s41598-022-06752-0)
Supplement: Supplementary file 13 — Supplementary Table 12. [file 41598_2022_6752_MOESM13_ESM.xlsx]

## Sheet: Alpha-48 genes
	Non-COVID vs Alpha-1st			Non-COVID vs Alpha-2nd			Non-COVID vs Alpha-3rd
Gene	log2FoldChange	pvalue	padj	log2FoldChange	pvalue	padj	log2FoldChange	pvalue	padj
DEFA4	3.62787	6.15243e-07	3.14783e-06	4.69815	1.39843e-10	6.12513e-08	2.22674	0.0335359	0.190812
CTSG	3.20456	2.49711e-05	9.26623e-05	4.18267	4.58762e-08	5.4002e-06	3.06272	0.00508485	0.0682849
OLFM4	4.39886	7.28241e-07	3.66352e-06	5.38221	1.72455e-09	4.77649e-07	2.30343	0.0718492	0.285702
MPO	3.10271	3.00163e-06	1.33424e-05	3.93247	4.06603e-09	8.70222e-07	2.57245	0.0071959	0.0829961
NRIP3	0.0739517	0.836841	0.877167	0.499844	0.166548	0.326441	2.16433	2.29257e-05	0.00294202
LPO	1.53408	0.0142558	0.0279742	2.296	0.000261055	0.00322196	1.14385	0.198404	0.482189
CRISP2	2.29936	0.000327273	0.000953425	2.91116	5.97945e-06	0.000193833	1.86679	0.0371856	0.202423
CHIT1	3.06826	8.12073e-08	4.88184e-07	3.08127	8.69685e-08	8.71258e-06	1.61717	0.0495209	0.236292
C19orf45	1.14486	0.00166601	0.00414066	0.371163	0.316218	0.501023	0.186386	0.728509	0.885976
CRISP3	2.25139	0.000123945	0.000396503	2.74067	3.45119e-06	0.000129788	2.14493	0.0111696	0.105537
LTF	3.65127	1.17293e-07	6.8559e-07	4.27346	7.27262e-10	2.20923e-07	3.80637	0.000128119	0.00887948
INHBA	2.92013	8.36832e-06	3.3947e-05	3.15866	1.67333e-06	7.70552e-05	2.60751	0.00507327	0.0681974
TKTL2	1.15884	0.00467791	0.0104172	0.154	0.712419	0.82856	-0.258616	0.670605	0.85684
BPI	3.37723	1.62414e-07	9.27868e-07	3.91714	1.58155e-09	4.4458e-07	3.60983	0.000102237	0.00783222
SLED1	1.49949	1.40647e-06	6.71158e-06	0.465923	0.136805	0.285096	1.02586	0.0220113	0.150556
PCOLCE2	3.36957	4.40494e-06	1.88726e-05	3.83383	2.03207e-07	1.58149e-05	1.93145	0.0604765	0.262541
AREG	0.625884	0.155097	0.222111	0.0213018	0.961795	0.979265	0.97218	0.123897	0.379549
LCN2	2.97046	1.09652e-06	5.35356e-06	3.53358	8.42705e-09	1.42987e-06	2.66604	0.00240852	0.0447766
PVRL4	0.231315	0.506689	0.592691	0.46094	0.187319	0.353221	1.19261	0.0117211	0.107989
CD24	2.31979	9.2981e-06	3.72759e-05	2.76905	1.46467e-07	1.28579e-05	2.04716	0.00665156	0.0790778
EREG	1.60492	2.2881e-05	8.55675e-05	1.32906	0.000496045	0.00522219	1.71602	0.00165742	0.0360629
RNASE3	2.99283	7.85586e-08	4.73746e-07	3.09517	3.43206e-08	4.19737e-06	3.46409	1.56078e-05	0.00245938
FAM183B	0.0649073	0.783883	0.834869	-0.131511	0.583817	0.7345	-0.0630562	0.854653	0.943114
LMOD2	0.190055	0.47984	0.566563	-0.31869	0.244547	0.4229	0.0913665	0.814266	0.92771
PLAU	0.76545	0.092646	0.143008	1.14489	0.0124443	0.0534444	2.24284	0.000590427	0.0198081
CAMP	2.40116	3.33026e-06	1.46371e-05	3.04431	4.73044e-09	9.57991e-07	1.39799	0.0603991	0.262423
HBEGF	0.468767	0.204996	0.280818	0.424968	0.253768	0.433762	0.497181	0.350961	0.641598
SESN2	0.549327	0.00726593	0.0153925	0.0639229	0.756487	0.858524	0.0168665	0.954425	0.981622
COL17A1	3.0479	3.08188e-07	1.6783e-06	3.44226	9.26133e-09	1.54361e-06	3.19445	0.000181555	0.01056
KLF10	1.02564	1.96129e-06	9.07723e-06	0.705198	0.00115642	0.00946131	1.04971	0.000732385	0.0225692
TUBB6	0.319194	0.295814	0.380301	0.486017	0.113867	0.253047	0.720931	0.100687	0.341071
SLC2A5	1.49984	0.0055666	0.0121359	1.85283	0.000667909	0.00640173	1.42738	0.0668374	0.276537
PIM3	0.45927	0.0172131	0.0329525	0.175152	0.366989	0.551083	-0.135019	0.627287	0.834417
FUT4	0.711515	0.00168183	0.0041735	0.60347	0.00813447	0.0391828	0.756868	0.0204199	0.144967
SLC28A3	1.40022	0.00662094	0.0141692	1.88223	0.000286998	0.00345609	1.31391	0.076235	0.294241
RPL13AP6	0.514275	0.076673	0.121607	0.332848	0.257963	0.437977	-0.218374	0.609483	0.824973
IER5	0.20356	0.305353	0.390396	0.0662501	0.740374	0.847208	0.38719	0.176216	0.454524
CDCA4	0.277446	0.121733	0.180802	0.407526	0.0240004	0.0854004	0.185901	0.470288	0.733219
KLHL15	0.480887	0.000171101	0.000530397	-0.0400609	0.755999	0.858257	0.0387831	0.833527	0.935457
GADD45B	1.07767	1.08313e-05	4.2974e-05	0.361153	0.143032	0.294412	0.519035	0.141667	0.404781
SPRY1	0.0171835	0.960266	0.971187	-0.379113	0.276245	0.45897	0.479686	0.332385	0.624546
MED4-AS1	0.157757	0.4503	0.537634	-0.235334	0.271036	0.452945	0.474221	0.102591	0.34514
SOCS3	0.82036	0.00931313	0.0192038	0.033008	0.91722	0.954015	-0.963274	0.0342698	0.193312
MAFB	1.44563	1.40069e-05	5.43275e-05	1.14166	0.00065485	0.00630867	0.733952	0.126133	0.383013
F3	1.04857	0.012905	0.025614	0.642581	0.131928	0.278526	1.16497	0.0509562	0.239477
C15orf48	1.41116	0.000111637	0.000360802	0.896228	0.0152872	0.0616398	1.07782	0.03774	0.204131
CCT6B	0.0509262	0.807243	0.853783	0.102384	0.626634	0.76652	0.630281	0.0332226	0.189579
VASN	0.49478	0.0906019	0.140429	0.451662	0.125581	0.269691	-0.37066	0.390326	0.673793

## Sheet: Alpha+EK-48 genes
	Non-COVID vs Alpha+EK-1st			Non-COVID vs Alpha+EK-2nd			Non-COVID vs Alpha+EK-3rd
Gene	log2FoldChange	pvalue	padj	log2FoldChange	pvalue	padj	log2FoldChange	pvalue	padj
DEFA4	6.06466	2.13087e-13	5.10336e-12	4.8249	3.14015e-08	5.71685e-07	4.08973	6.07e-06	0.000137589
CTSG	5.1425	2.53218e-09	2.6767e-08	4.23479	3.30971e-06	3.14079e-05	3.95872	2.27e-05	0.000408593
OLFM4	6.29833	4.30688e-10	5.3646e-09	4.6119	1.48689e-05	0.000115716	3.81416	0.000629455	0.00575711
MPO	4.94214	5.83319e-11	8.73251e-10	3.88422	1.08453e-06	1.20687e-05	4.0848	5.69e-07	1.98e-05
NRIP3	1.88801	3.23142e-06	1.71595e-05	2.16917	3.79153e-07	4.8517e-06	2.24215	5.92e-07	2.05e-05
LPO	3.34282	1.96186e-06	1.10051e-05	2.16569	0.00353277	0.0120223	2.65895	0.000458257	0.00454167
CRISP2	4.09219	9.89617e-09	9.20018e-08	3.26862	1.34284e-05	0.000106393	1.78041	0.0216905	0.084901
CHIT1	4.80651	1.33884e-13	3.35268e-12	3.34418	1.06393e-06	1.18808e-05	2.74562	8.91e-05	0.00125506
C19orf45	2.8284	3.02884e-12	5.77132e-11	2.76099	9.19344e-11	3.45555e-09	2.61286	4.77e-09	3.18e-07
CRISP3	3.87605	6.0525e-09	5.87123e-08	3.02395	1.72284e-05	0.000131314	2.73321	0.000151272	0.00187935
LTF	5.26796	1.76421e-11	2.91861e-10	4.40262	1.01651e-07	1.57579e-06	4.19924	9.3e-07	2.95e-05
INHBA	4.51142	1.01381e-09	1.17657e-08	3.73938	1.55608e-06	1.65115e-05	3.40342	1.57e-05	0.000304051
TKTL2	2.72084	2.69974e-09	2.83665e-08	2.33705	1.19885e-06	1.31504e-05	1.89178	0.000231584	0.00264764
BPI	4.92381	1.81206e-11	2.99006e-10	3.74634	1.27092e-06	1.3846e-05	4.11895	1.35e-07	5.82e-06
SLED1	3.0372	7.5598e-18	4.55176e-16	3.08441	1.21451e-16	2.04533e-14	2.51754	1.68e-10	1.83e-08
PCOLCE2	4.8875	2.43313e-09	2.57909e-08	4.57671	1.03e-07	1.59541e-06	3.52184	9.57e-05	0.0013218
AREG	2.12938	1.88706e-05	8.38803e-05	2.75852	1.42684e-07	2.10828e-06	2.59136	4.61e-06	0.000108727
LCN2	4.47341	1.05982e-10	1.50118e-09	3.62608	7.0727e-07	8.30859e-06	3.32583	1.03e-05	0.000216102
PVRL4	1.71104	7.62622e-06	3.71486e-05	1.70141	2.04837e-05	0.00015167	1.61437	0.000194755	0.00229785
CD24	3.79684	1.7228e-10	2.33851e-09	2.73116	1.35857e-05	0.000107427	2.73098	2.31e-05	0.000413735
EREG	2.98507	3.99332e-12	7.40403e-11	3.10598	7.87193e-12	3.92717e-10	2.12631	1.18e-05	0.000241927
RNASE3	4.35811	5.7107e-12	1.02414e-10	3.12162	2.96086e-06	2.85919e-05	3.39238	1.16e-06	3.43e-05
FAM183B	1.39975	1.12903e-07	8.47409e-07	1.74743	2.33459e-10	7.85297e-09	1.68397	1.45e-08	8.47e-07
LMOD2	1.51705	4.59955e-07	3.00693e-06	1.51403	1.65879e-06	1.74578e-05	1.86167	2.91e-09	2.07e-07
PLAU	2.09164	5.01875e-05	0.000202809	3.38245	4.89252e-10	1.48923e-08	3.20121	1.21e-08	7.3e-07
CAMP	3.72176	2.27466e-10	3.01722e-09	3.11981	4.75026e-07	5.90673e-06	2.18256	0.000762041	0.006714
HBEGF	1.77208	2.46663e-05	0.000106817	1.40463	0.00153906	0.00603648	1.05338	0.0228409	0.0878639
SESN2	1.79495	1.12671e-14	3.53028e-13	1.57441	1.37613e-10	4.92203e-09	0.999977	0.000212742	0.00247195
COL17A1	4.29325	2.0005e-10	2.67761e-09	3.45201	1.24502e-06	1.3587e-05	3.47989	2.17e-06	5.91e-05
KLF10	2.26674	2.22074e-20	2.21004e-18	2.1036	4.1741e-16	5.98299e-14	2.22442	1.06e-15	4.15e-13
TUBB6	1.54977	7.72216e-06	3.75873e-05	1.46213	6.34992e-05	0.000407086	1.448	0.000280597	0.00310808
SLC2A5	2.7186	9.62855e-06	4.57648e-05	2.17853	0.000779934	0.00341779	2.32876	0.000521616	0.00500183
PIM3	1.65724	3.81287e-14	1.06444e-12	1.33198	8.32704e-09	1.79101e-07	1.01629	5.71e-05	0.000871955
FUT4	1.89598	1.7413e-13	4.23894e-12	1.3717	4.43718e-07	5.5739e-06	1.36756	6.04e-07	2.08e-05
SLC28A3	2.58374	9.99733e-06	4.72953e-05	1.48339	0.0163554	0.0429619	2.13959	0.000592515	0.00550311
RPL13AP6	1.69629	1.0816e-07	8.15636e-07	1.81999	4.40602e-08	7.67238e-07	1.4319	6.19e-05	0.00092912
IER5	1.35188	2.09274e-09	2.25057e-08	1.02378	1.72674e-05	0.000131505	0.945452	0.00026884	0.0030056
CDCA4	1.40247	4.71729e-12	8.62083e-11	1.24524	5.83895e-09	1.30709e-07	1.10652	9.5e-07	3e-05
KLHL15	1.58102	1.43033e-27	6.10498e-25	1.33035	4.17069e-18	1.00133e-15	1.06654	5.59e-10	4.84e-08
GADD45B	2.1716	6.11149e-15	2.05216e-13	1.96686	2.17112e-11	9.54248e-10	1.63398	3.17e-07	1.23e-05
SPRY1	1.10237	0.00480007	0.0118411	0.635537	0.123829	0.21802	0.304125	0.481131	0.675518
MED4-AS1	1.23874	7.28023e-08	5.65661e-07	1.3663	1.01842e-08	2.12387e-07	1.62717	2.01e-10	2.13e-08
SOCS3	1.89728	1.21685e-07	9.05893e-07	1.42908	0.000159806	0.000892465	1.37279	0.000893108	0.00762498
MAFB	2.52009	2.68951e-11	4.29048e-10	2.1815	4.65955e-08	8.06997e-07	1.88219	1.43e-05	0.000283402
F3	2.08109	1.12339e-05	5.26267e-05	1.74835	0.000462163	0.0022109	1.11421	0.0409659	0.133974
C15orf48	2.43609	2.71655e-09	2.85275e-08	1.55784	0.000326832	0.00164504	1.90054	5.69e-05	0.000869047
CCT6B	1.07018	5.36257e-06	2.69348e-05	1.19125	1.41083e-06	1.51866e-05	0.956682	0.000223152	0.00257887
VASN	1.5122	2.76003e-06	1.48994e-05	1.44417	1.84614e-05	0.000139273	0.811228	0.0236753	0.0901888
