# Supplementary material for: Immune transcriptome analysis of COVID-19 patients infected with SARS-CoV-2 variants carrying the E484K escape mutation identifies a distinct gene module
Source: Sci Rep. 2022 Feb 18;12:2784. doi: 10.1038/s41598-022-06752-0 (PMC8857234; doi:10.1038/s41598-022-06752-0)
Supplement: Supplementary file 14 — Supplementary Table 13. [file 41598_2022_6752_MOESM14_ESM.xlsx]

## Sheet: OAS1 SNPs
		dbSNP	rs1131454	rs10774671	rs1131476	rs1051042	rs2660	rs4767027	rs11352835	rs7967461
		Alteration	G > A	G > A	G > A	G > C	G > A	T > C	A > -	G > C
		Location on OAS1 gene	intron	intron (front of exon 6), 3'UTR	intron exon 6	intron exon 6	3'UTR	intron	3'UTR	3' UTR
		Variant	missense	splice acceptor	missense	missense		Neanderthal isoform	frame shift
European (non-Finnish)		Allele Frequency	0.5824	0.6532	0.6567	0.6567	0.6566	0.6578	0.6437	0.6439
Variant	Variant	Sample ID
B.1.1.7/E484K	Alpha+EK	39	O	O		O	O	O	O	O
		40	O	O	O	O	O	O	O	O
		41	O	O	O	O	O	O	O	O
		45	homo	homo	homo	homo	homo	homo	homo	homo
		51	O	O	O	O	O	O	O	O
		52	homo	homo	homo	homo	homo	homo	homo	homo
		53	homo	homo	homo	homo	homo	homo	homo	homo
		54	O	O	O	O	O	O	O	O
		57	homo	homo	homo	homo	homo	homo	homo	homo
		58	homo	homo	homo	homo	homo	homo	homo	homo
		59	homo	homo	homo	homo	homo	homo	homo	homo
		60
		62	homo	homo	homo	homo	homo	homo	homo	homo
B.1.1.7	Alpha	8		O	O	O	O	O	O	O
		10	O	homo	homo	homo	homo	homo	homo	homo
		11	O	O	O	O	O	O	O	O
		19	O	homo	homo	homo	homo	homo	homo	homo
		20	O	O	O	O	O	O	O	O
		21	O	O		O	O	O	O	O
		22
		23	O	O		O	O		homo	homo
		26	O	O	O	O	O	O	O	O
		27	O	O	O	O	O	O	O	O
		28	homo	homo	homo	homo	homo	homo	homo	homo
		29	homo	homo	homo	homo	homo	homo	homo	homo
		30	O	O	O	O	O	O	O	O
		31	O	homo	homo	homo	homo	homo	homo	homo
		32	homo	homo	homo	homo	homo	homo	homo	homo
		33	O	O	O	O	O	O	O	O
		34	O	O	O	O	O		O	O
		35	homo	homo	homo	homo	homo	homo	homo	homo
		38	homo	homo	homo	homo	homo	homo	homo	homo
		42	O	O	O	O	O	O	O	O
		43	O	homo	homo	homo	homo	homo	homo	homo
		44		O	O	O	O	O	O	O
		46	homo	homo	homo	homo	homo	homo	homo	homo
		48
		49	homo	homo	homo	homo	homo	homo	homo	homo
		50	O	O	O	O	O	O	O	O
		55	homo	homo	homo	homo	homo	homo	homo	homo
		56	homo	homo	homo	homo	homo	homo	homo	homo
		61	homo	homo	homo	homo	homo	homo	homo	homo
		63	O	O	O	O	O	O	O	O
		66	homo	homo	homo	homo	homo	homo	homo	homo
		68	homo	homo	homo	homo	homo	homo	homo	homo
		69		O	O	O	O	O	O	O
		70
		71	homo	homo	homo	homo	homo	homo	homo	homo
		72	homo	homo	homo	homo	homo	homo	homo	homo
